# Supplementary material for: Structural insights into the enzymatic breakdown of azomycin-derived antibiotics by 2-nitroimdazole hydrolase (NnhA)
Source: Commun Biol. 2024 Dec 19;7:1676. doi: 10.1038/s42003-024-07336-6 (PMC11659421; doi:10.1038/s42003-024-07336-6)
Supplement: Supplementary file 3 — Supplementary Data 1 [file 42003_2024_7336_MOESM3_ESM.txt]

CRYST1  105.513  105.513  105.513 109.47 109.47 109.47 P 1           1
ATOM      1  O1  2NI     1      14.431  17.150   0.996  1.00  0.00
ATOM      2  O2  2NI     1      15.551  18.033   2.663  1.00  0.00
ATOM      3  N3  2NI     1      13.826  16.749   4.475  1.00  0.00
ATOM      4  N4  2NI     1      12.386  16.524   2.798  1.00  0.00
ATOM      5  N5  2NI     1      14.559  17.375   2.235  1.00  0.00
ATOM      6  C6  2NI     1      13.603  16.893   3.133  1.00  0.00
ATOM      7  C7  2NI     1      12.678  16.256   5.030  1.00  0.00
ATOM      8  C8  2NI     1      11.803  16.127   3.976  1.00  0.00
ATOM      9  H9  2NI     1      14.682  16.966   4.968  1.00  0.00
ATOM     10  H10 2NI     1      12.496  16.018   6.078  1.00  0.00
ATOM     11  H11 2NI     1      10.781  15.758   4.064  1.00  0.00
TER   
ATOM     12  N   ARG     2     -27.829  11.048  -3.878  1.00  0.00
ATOM     13  H1  ARG     2     -27.828  10.750  -2.913  1.00  0.00
ATOM     14  H2  ARG     2     -28.327  11.924  -3.946  1.00  0.00
ATOM     15  H3  ARG     2     -26.891  10.970  -4.243  1.00  0.00
ATOM     16  CA  ARG     2     -28.639  10.072  -4.662  1.00  0.00
ATOM     17  HA  ARG     2     -29.477  10.580  -5.141  1.00  0.00
ATOM     18  CB  ARG     2     -27.773   9.431  -5.745  1.00  0.00
ATOM     19  HB2 ARG     2     -27.500  10.209  -6.457  1.00  0.00
ATOM     20  HB3 ARG     2     -26.873   9.045  -5.266  1.00  0.00
ATOM     21  CG  ARG     2     -28.481   8.302  -6.475  1.00  0.00
ATOM     22  HG2 ARG     2     -28.423   7.394  -5.876  1.00  0.00
ATOM     23  HG3 ARG     2     -29.527   8.571  -6.625  1.00  0.00
ATOM     24  CD  ARG     2     -27.829   8.065  -7.811  1.00  0.00
ATOM     25  HD2 ARG     2     -27.651   9.000  -8.342  1.00  0.00
ATOM     26  HD3 ARG     2     -26.889   7.522  -7.706  1.00  0.00
ATOM     27  NE  ARG     2     -28.747   7.257  -8.588  1.00  0.00
ATOM     28  HE  ARG     2     -29.522   6.839  -8.092  1.00  0.00
ATOM     29  CZ  ARG     2     -28.686   7.114  -9.899  1.00  0.00
ATOM     30  NH1 ARG     2     -27.708   7.688 -10.575  1.00  0.00
ATOM     31 HH11 ARG     2     -27.012   8.233 -10.085  1.00  0.00
ATOM     32 HH12 ARG     2     -27.659   7.579 -11.578  1.00  0.00
ATOM     33  NH2 ARG     2     -29.536   6.323 -10.535  1.00  0.00
ATOM     34 HH21 ARG     2     -30.241   5.821 -10.014  1.00  0.00
ATOM     35 HH22 ARG     2     -29.475   6.224 -11.539  1.00  0.00
ATOM     36  C   ARG     2     -29.235   8.984  -3.758  1.00  0.00
ATOM     37  O   ARG     2     -28.548   8.413  -2.912  1.00  0.00
ATOM     38  N   GLY     3     -30.523   8.676  -3.962  1.00  0.00
ATOM     39  H   GLY     3     -31.013   9.074  -4.751  1.00  0.00
ATOM     40  CA  GLY     3     -31.252   7.776  -3.078  1.00  0.00
ATOM     41  HA2 GLY     3     -31.136   8.128  -2.053  1.00  0.00
ATOM     42  HA3 GLY     3     -32.307   7.800  -3.352  1.00  0.00
ATOM     43  C   GLY     3     -30.745   6.333  -3.171  1.00  0.00
ATOM     44  O   GLY     3     -30.397   5.863  -4.252  1.00  0.00
ATOM     45  N   TYR     4     -30.745   5.631  -2.031  1.00  0.00
ATOM     46  H   TYR     4     -31.038   6.094  -1.183  1.00  0.00
ATOM     47  CA  TYR     4     -30.300   4.256  -1.944  1.00  0.00
ATOM     48  HA  TYR     4     -29.249   4.179  -2.224  1.00  0.00
ATOM     49  CB  TYR     4     -30.460   3.766  -0.511  1.00  0.00
ATOM     50  HB2 TYR     4     -29.905   4.455   0.125  1.00  0.00
ATOM     51  HB3 TYR     4     -31.522   3.824  -0.269  1.00  0.00
ATOM     52  CG  TYR     4     -29.965   2.346  -0.275  1.00  0.00
ATOM     53  CD1 TYR     4     -28.607   2.047  -0.196  1.00  0.00
ATOM     54  HD1 TYR     4     -27.882   2.844  -0.360  1.00  0.00
ATOM     55  CE1 TYR     4     -28.173   0.761   0.087  1.00  0.00
ATOM     56  HE1 TYR     4     -27.110   0.565   0.229  1.00  0.00
ATOM     57  CZ  TYR     4     -29.088  -0.275   0.189  1.00  0.00
ATOM     58  OH  TYR     4     -28.687  -1.576   0.382  1.00  0.00
ATOM     59  HH  TYR     4     -27.733  -1.671   0.435  1.00  0.00
ATOM     60  CE2 TYR     4     -30.440   0.007   0.093  1.00  0.00
ATOM     61  HE2 TYR     4     -31.167  -0.799   0.199  1.00  0.00
ATOM     62  CD2 TYR     4     -30.871   1.303  -0.135  1.00  0.00
ATOM     63  HD2 TYR     4     -31.937   1.518  -0.207  1.00  0.00
ATOM     64  C   TYR     4     -31.071   3.348  -2.904  1.00  0.00
ATOM     65  O   TYR     4     -30.504   2.404  -3.456  1.00  0.00
ATOM     66  N   ASP     5     -32.349   3.648  -3.139  1.00  0.00
ATOM     67  H   ASP     5     -32.773   4.444  -2.684  1.00  0.00
ATOM     68  CA  ASP     5     -33.180   2.820  -3.993  1.00  0.00
ATOM     69  HA  ASP     5     -32.746   1.823  -4.073  1.00  0.00
ATOM     70  CB  ASP     5     -34.589   2.694  -3.413  1.00  0.00
ATOM     71  HB2 ASP     5     -35.064   3.674  -3.361  1.00  0.00
ATOM     72  HB3 ASP     5     -35.117   2.073  -4.136  1.00  0.00
ATOM     73  CG  ASP     5     -34.641   2.033  -2.045  1.00  0.00
ATOM     74  OD1 ASP     5     -33.844   1.066  -1.802  1.00  0.00
ATOM     75  OD2 ASP     5     -35.418   2.536  -1.216  1.00  0.00
ATOM     76  C   ASP     5     -33.267   3.340  -5.428  1.00  0.00
ATOM     77  O   ASP     5     -34.015   2.771  -6.219  1.00  0.00
ATOM     78  N   ASP     6     -32.488   4.383  -5.783  1.00  0.00
ATOM     79  H   ASP     6     -31.881   4.820  -5.105  1.00  0.00
ATOM     80  CA  ASP     6     -32.554   4.956  -7.121  1.00  0.00
ATOM     81  HA  ASP     6     -33.489   4.663  -7.599  1.00  0.00
ATOM     82  CB  ASP     6     -32.491   6.485  -7.063  1.00  0.00
ATOM     83  HB2 ASP     6     -31.561   6.798  -6.590  1.00  0.00
ATOM     84  HB3 ASP     6     -32.502   6.820  -8.100  1.00  0.00
ATOM     85  CG  ASP     6     -33.669   7.098  -6.320  1.00  0.00
ATOM     86  OD1 ASP     6     -34.768   6.489  -6.384  1.00  0.00
ATOM     87  OD2 ASP     6     -33.478   8.141  -5.648  1.00  0.00
ATOM     88  C   ASP     6     -31.447   4.410  -8.022  1.00  0.00
ATOM     89  O   ASP     6     -31.429   4.722  -9.195  1.00  0.00
ATOM     90  N   TRP     7     -30.502   3.627  -7.472  1.00  0.00
ATOM     91  H   TRP     7     -30.537   3.401  -6.488  1.00  0.00
ATOM     92  CA  TRP     7     -29.390   3.115  -8.258  1.00  0.00
ATOM     93  HA  TRP     7     -28.893   3.932  -8.781  1.00  0.00
ATOM     94  CB  TRP     7     -28.373   2.432  -7.338  1.00  0.00
ATOM     95  HB2 TRP     7     -28.843   1.691  -6.691  1.00  0.00
ATOM     96  HB3 TRP     7     -27.614   1.949  -7.953  1.00  0.00
ATOM     97  CG  TRP     7     -27.650   3.392  -6.438  1.00  0.00
ATOM     98  CD1 TRP     7     -27.896   3.601  -5.118  1.00  0.00
ATOM     99  HD1 TRP     7     -28.703   3.027  -4.661  1.00  0.00
ATOM    100  NE1 TRP     7     -27.028   4.536  -4.633  1.00  0.00
ATOM    101  HE1 TRP     7     -27.009   4.857  -3.676  1.00  0.00
ATOM    102  CE2 TRP     7     -26.186   4.945  -5.619  1.00  0.00
ATOM    103  CZ2 TRP     7     -25.129   5.856  -5.587  1.00  0.00
ATOM    104  HZ2 TRP     7     -24.886   6.357  -4.650  1.00  0.00
ATOM    105  CH2 TRP     7     -24.450   6.064  -6.774  1.00  0.00
ATOM    106  HH2 TRP     7     -23.622   6.773  -6.801  1.00  0.00
ATOM    107  CZ3 TRP     7     -24.801   5.387  -7.946  1.00  0.00
ATOM    108  HZ3 TRP     7     -24.251   5.557  -8.872  1.00  0.00
ATOM    109  CE3 TRP     7     -25.840   4.492  -7.970  1.00  0.00
ATOM    110  HE3 TRP     7     -26.101   4.034  -8.924  1.00  0.00
ATOM    111  CD2 TRP     7     -26.541   4.239  -6.788  1.00  0.00
ATOM    112  C   TRP     7     -29.900   2.130  -9.306  1.00  0.00
ATOM    113  O   TRP     7     -30.773   1.317  -9.020  1.00  0.00
ATOM    114  N   ARG     8     -29.314   2.197 -10.498  1.00  0.00
ATOM    115  H   ARG     8     -28.642   2.933 -10.660  1.00  0.00
ATOM    116  CA  ARG     8     -29.642   1.310 -11.601  1.00  0.00
ATOM    117  HA  ARG     8     -30.223   0.461 -11.242  1.00  0.00
ATOM    118  CB  ARG     8     -30.475   2.071 -12.640  1.00  0.00
ATOM    119  HB2 ARG     8     -29.872   2.917 -12.970  1.00  0.00
ATOM    120  HB3 ARG     8     -30.634   1.391 -13.477  1.00  0.00
ATOM    121  CG  ARG     8     -31.824   2.574 -12.130  1.00  0.00
ATOM    122  HG2 ARG     8     -31.634   3.158 -11.229  1.00  0.00
ATOM    123  HG3 ARG     8     -32.243   3.222 -12.900  1.00  0.00
ATOM    124  CD  ARG     8     -32.811   1.458 -11.814  1.00  0.00
ATOM    125  HD2 ARG     8     -32.992   0.879 -12.719  1.00  0.00
ATOM    126  HD3 ARG     8     -32.381   0.811 -11.049  1.00  0.00
ATOM    127  NE  ARG     8     -34.088   1.976 -11.325  1.00  0.00
ATOM    128  HE  ARG     8     -34.759   2.206 -12.044  1.00  0.00
ATOM    129  CZ  ARG     8     -34.446   2.130 -10.048  1.00  0.00
ATOM    130  NH1 ARG     8     -33.596   1.947  -9.050  1.00  0.00
ATOM    131 HH11 ARG     8     -32.641   1.682  -9.245  1.00  0.00
ATOM    132 HH12 ARG     8     -33.907   2.074  -8.097  1.00  0.00
ATOM    133  NH2 ARG     8     -35.676   2.515  -9.771  1.00  0.00
ATOM    134 HH21 ARG     8     -36.329   2.687 -10.522  1.00  0.00
ATOM    135 HH22 ARG     8     -35.960   2.635  -8.809  1.00  0.00
ATOM    136  C   ARG     8     -28.344   0.750 -12.187  1.00  0.00
ATOM    137  O   ARG     8     -27.259   1.219 -11.863  1.00  0.00
ATOM    138  N   LEU     9     -28.467  -0.267 -13.041  1.00  0.00
ATOM    139  H   LEU     9     -29.384  -0.624 -13.270  1.00  0.00
ATOM    140  CA  LEU     9     -27.309  -0.935 -13.605  1.00  0.00
ATOM    141  HA  LEU     9     -26.637  -1.263 -12.812  1.00  0.00
ATOM    142  CB  LEU     9     -27.762  -2.158 -14.395  1.00  0.00
ATOM    143  HB2 LEU     9     -28.537  -1.797 -15.071  1.00  0.00
ATOM    144  HB3 LEU     9     -26.917  -2.527 -14.976  1.00  0.00
ATOM    145  CG  LEU     9     -28.322  -3.289 -13.539  1.00  0.00
ATOM    146  HG  LEU     9     -29.068  -2.882 -12.855  1.00  0.00
ATOM    147  CD1 LEU     9     -28.963  -4.343 -14.414  1.00  0.00
ATOM    148 HD11 LEU     9     -28.218  -4.750 -15.097  1.00  0.00
ATOM    149 HD12 LEU     9     -29.358  -5.144 -13.789  1.00  0.00
ATOM    150 HD13 LEU     9     -29.775  -3.896 -14.987  1.00  0.00
ATOM    151  CD2 LEU     9     -27.228  -3.913 -12.692  1.00  0.00
ATOM    152 HD21 LEU     9     -26.797  -3.156 -12.037  1.00  0.00
ATOM    153 HD22 LEU     9     -27.649  -4.717 -12.089  1.00  0.00
ATOM    154 HD23 LEU     9     -26.451  -4.316 -13.342  1.00  0.00
ATOM    155  C   LEU     9     -26.505   0.029 -14.469  1.00  0.00
ATOM    156  O   LEU     9     -25.282  -0.078 -14.546  1.00  0.00
ATOM    157  N   SER    10     -27.182   0.985 -15.094  1.00  0.00
ATOM    158  H   SER    10     -28.192   0.983 -15.074  1.00  0.00
ATOM    159  CA  SER    10     -26.507   1.993 -15.910  1.00  0.00
ATOM    160  HA  SER    10     -25.861   1.497 -16.634  1.00  0.00
ATOM    161  CB  SER    10     -27.492   2.850 -16.655  1.00  0.00
ATOM    162  HB2 SER    10     -26.954   3.557 -17.286  1.00  0.00
ATOM    163  HB3 SER    10     -28.127   2.218 -17.276  1.00  0.00
ATOM    164  OG  SER    10     -28.290   3.557 -15.735  1.00  0.00
ATOM    165  HG  SER    10     -28.919   4.104 -16.211  1.00  0.00
ATOM    166  C   SER    10     -25.550   2.856 -15.080  1.00  0.00
ATOM    167  O   SER    10     -24.695   3.496 -15.653  1.00  0.00
ATOM    168  N   ASP    11     -25.660   2.862 -13.748  1.00  0.00
ATOM    169  H   ASP    11     -26.452   2.424 -13.301  1.00  0.00
ATOM    170  CA  ASP    11     -24.692   3.556 -12.912  1.00  0.00
ATOM    171  HA  ASP    11     -24.434   4.516 -13.360  1.00  0.00
ATOM    172  CB  ASP    11     -25.281   3.809 -11.521  1.00  0.00
ATOM    173  HB2 ASP    11     -25.564   2.840 -11.109  1.00  0.00
ATOM    174  HB3 ASP    11     -24.527   4.268 -10.882  1.00  0.00
ATOM    175  CG  ASP    11     -26.507   4.710 -11.587  1.00  0.00
ATOM    176  OD1 ASP    11     -26.393   5.794 -12.144  1.00  0.00
ATOM    177  OD2 ASP    11     -27.547   4.326 -11.056  1.00  0.00
ATOM    178  C   ASP    11     -23.355   2.812 -12.783  1.00  0.00
ATOM    179  O   ASP    11     -22.413   3.371 -12.232  1.00  0.00
ATOM    180  N   ILE    12     -23.296   1.540 -13.201  1.00  0.00
ATOM    181  H   ILE    12     -24.158   1.060 -13.415  1.00  0.00
ATOM    182  CA  ILE    12     -22.050   0.797 -13.304  1.00  0.00
ATOM    183  HA  ILE    12     -21.290   1.172 -12.618  1.00  0.00
ATOM    184  CB  ILE    12     -22.256  -0.712 -13.068  1.00  0.00
ATOM    185  HB  ILE    12     -22.960  -1.091 -13.808  1.00  0.00
ATOM    186  CG2 ILE    12     -20.938  -1.463 -13.190  1.00  0.00
ATOM    187 HG21 ILE    12     -20.234  -1.085 -12.449  1.00  0.00
ATOM    188 HG22 ILE    12     -21.108  -2.526 -13.019  1.00  0.00
ATOM    189 HG23 ILE    12     -20.528  -1.317 -14.189  1.00  0.00
ATOM    190  CG1 ILE    12     -22.933  -1.001 -11.735  1.00  0.00
ATOM    191 HG12 ILE    12     -22.179  -0.908 -10.954  1.00  0.00
ATOM    192 HG13 ILE    12     -23.705  -0.247 -11.586  1.00  0.00
ATOM    193  CD1 ILE    12     -23.559  -2.386 -11.672  1.00  0.00
ATOM    194 HD11 ILE    12     -22.787  -3.141 -11.821  1.00  0.00
ATOM    195 HD12 ILE    12     -24.025  -2.530 -10.697  1.00  0.00
ATOM    196 HD13 ILE    12     -24.314  -2.480 -12.453  1.00  0.00
ATOM    197  C   ILE    12     -21.450   1.061 -14.677  1.00  0.00
ATOM    198  O   ILE    12     -22.020   0.660 -15.685  1.00  0.00
ATOM    199  N   PRO    13     -20.289   1.738 -14.764  1.00  0.00
ATOM    200  CD  PRO    13     -19.470   2.207 -13.633  1.00  0.00
ATOM    201  HD2 PRO    13     -19.115   1.339 -13.076  1.00  0.00
ATOM    202  HD3 PRO    13     -20.091   2.825 -12.986  1.00  0.00
ATOM    203  CG  PRO    13     -18.335   2.994 -14.274  1.00  0.00
ATOM    204  HG2 PRO    13     -17.394   2.549 -13.949  1.00  0.00
ATOM    205  HG3 PRO    13     -18.394   4.021 -13.913  1.00  0.00
ATOM    206  CB  PRO    13     -18.480   2.941 -15.782  1.00  0.00
ATOM    207  HB2 PRO    13     -17.628   2.440 -16.243  1.00  0.00
ATOM    208  HB3 PRO    13     -18.570   3.949 -16.185  1.00  0.00
ATOM    209  CA  PRO    13     -19.766   2.148 -16.061  1.00  0.00
ATOM    210  HA  PRO    13     -20.505   2.808 -16.515  1.00  0.00
ATOM    211  C   PRO    13     -19.478   0.982 -17.004  1.00  0.00
ATOM    212  O   PRO    13     -19.609   1.140 -18.198  1.00  0.00
ATOM    213  N   GLN    14     -19.118  -0.198 -16.487  1.00  0.00
ATOM    214  H   GLN    14     -19.019  -0.315 -15.488  1.00  0.00
ATOM    215  CA  GLN    14     -18.803  -1.329 -17.349  1.00  0.00
ATOM    216  HA  GLN    14     -18.296  -0.976 -18.247  1.00  0.00
ATOM    217  CB  GLN    14     -17.890  -2.317 -16.629  1.00  0.00
ATOM    218  HB2 GLN    14     -18.375  -2.596 -15.694  1.00  0.00
ATOM    219  HB3 GLN    14     -17.789  -3.198 -17.263  1.00  0.00
ATOM    220  CG  GLN    14     -16.504  -1.742 -16.332  1.00  0.00
ATOM    221  HG2 GLN    14     -15.840  -2.568 -16.077  1.00  0.00
ATOM    222  HG3 GLN    14     -16.127  -1.233 -17.218  1.00  0.00
ATOM    223  CD  GLN    14     -16.520  -0.763 -15.183  1.00  0.00
ATOM    224  OE1 GLN    14     -17.327  -0.854 -14.250  1.00  0.00
ATOM    225  NE2 GLN    14     -15.621   0.198 -15.261  1.00  0.00
ATOM    226 HE21 GLN    14     -15.565   0.894 -14.532  1.00  0.00
ATOM    227 HE22 GLN    14     -14.992   0.233 -16.050  1.00  0.00
ATOM    228  C   GLN    14     -20.071  -2.048 -17.830  1.00  0.00
ATOM    229  O   GLN    14     -20.000  -2.915 -18.686  1.00  0.00
ATOM    230  N   TYR    15     -21.228  -1.740 -17.252  1.00  0.00
ATOM    231  H   TYR    15     -21.265  -1.007 -16.560  1.00  0.00
ATOM    232  CA  TYR    15     -22.458  -2.424 -17.595  1.00  0.00
ATOM    233  HA  TYR    15     -22.263  -3.495 -17.656  1.00  0.00
ATOM    234  CB  TYR    15     -23.557  -2.186 -16.559  1.00  0.00
ATOM    235  HB2 TYR    15     -23.169  -2.639 -15.647  1.00  0.00
ATOM    236  HB3 TYR    15     -23.741  -1.125 -16.386  1.00  0.00
ATOM    237  CG  TYR    15     -24.851  -2.865 -16.949  1.00  0.00
ATOM    238  CD1 TYR    15     -25.022  -4.218 -16.724  1.00  0.00
ATOM    239  HD1 TYR    15     -24.228  -4.779 -16.230  1.00  0.00
ATOM    240  CE1 TYR    15     -26.182  -4.862 -17.118  1.00  0.00
ATOM    241  HE1 TYR    15     -26.324  -5.920 -16.895  1.00  0.00
ATOM    242  CZ  TYR    15     -27.176  -4.154 -17.761  1.00  0.00
ATOM    243  OH  TYR    15     -28.280  -4.826 -18.152  1.00  0.00
ATOM    244  HH  TYR    15     -28.250  -5.760 -17.930  1.00  0.00
ATOM    245  CE2 TYR    15     -27.015  -2.806 -18.025  1.00  0.00
ATOM    246  HE2 TYR    15     -27.794  -2.242 -18.537  1.00  0.00
ATOM    247  CD2 TYR    15     -25.847  -2.174 -17.630  1.00  0.00
ATOM    248  HD2 TYR    15     -25.698  -1.118 -17.853  1.00  0.00
ATOM    249  C   TYR    15     -22.976  -1.920 -18.936  1.00  0.00
ATOM    250  O   TYR    15     -22.922  -0.734 -19.206  1.00  0.00
ATOM    251  N   LYS    16     -23.493  -2.830 -19.751  1.00  0.00
ATOM    252  H   LYS    16     -23.396  -3.806 -19.509  1.00  0.00
ATOM    253  CA  LYS    16     -24.248  -2.487 -20.943  1.00  0.00
ATOM    254  HA  LYS    16     -24.656  -1.485 -20.812  1.00  0.00
ATOM    255  CB  LYS    16     -23.411  -2.511 -22.225  1.00  0.00
ATOM    256  HB2 LYS    16     -22.888  -3.467 -22.232  1.00  0.00
ATOM    257  HB3 LYS    16     -24.119  -2.479 -23.053  1.00  0.00
ATOM    258  CG  LYS    16     -22.410  -1.389 -22.374  1.00  0.00
ATOM    259  HG2 LYS    16     -22.984  -0.463 -22.422  1.00  0.00
ATOM    260  HG3 LYS    16     -21.800  -1.392 -21.472  1.00  0.00
ATOM    261  CD  LYS    16     -21.512  -1.490 -23.592  1.00  0.00
ATOM    262  HD2 LYS    16     -21.200  -2.527 -23.713  1.00  0.00
ATOM    263  HD3 LYS    16     -22.075  -1.175 -24.471  1.00  0.00
ATOM    264  CE  LYS    16     -20.286  -0.608 -23.435  1.00  0.00
ATOM    265  HE2 LYS    16     -20.616   0.387 -23.136  1.00  0.00
ATOM    266  HE3 LYS    16     -19.657  -1.033 -22.653  1.00  0.00
ATOM    267  NZ  LYS    16     -19.512  -0.515 -24.695  1.00  0.00
ATOM    268  HZ1 LYS    16     -20.095  -0.121 -25.419  1.00  0.00
ATOM    269  HZ2 LYS    16     -18.707   0.078 -24.552  1.00  0.00
ATOM    270  HZ3 LYS    16     -19.207  -1.437 -24.972  1.00  0.00
ATOM    271  C   LYS    16     -25.314  -3.553 -21.107  1.00  0.00
ATOM    272  O   LYS    16     -25.066  -4.710 -20.789  1.00  0.00
ATOM    273  N   ASP    17     -26.484  -3.179 -21.628  1.00  0.00
ATOM    274  H   ASP    17     -26.663  -2.210 -21.849  1.00  0.00
ATOM    275  CA  ASP    17     -27.564  -4.140 -21.811  1.00  0.00
ATOM    276  HA  ASP    17     -27.810  -4.610 -20.859  1.00  0.00
ATOM    277  CB  ASP    17     -28.813  -3.431 -22.342  1.00  0.00
ATOM    278  HB2 ASP    17     -29.006  -2.626 -21.634  1.00  0.00
ATOM    279  HB3 ASP    17     -28.624  -3.009 -23.329  1.00  0.00
ATOM    280  CG  ASP    17     -30.015  -4.344 -22.407  1.00  0.00
ATOM    281  OD1 ASP    17     -30.701  -4.497 -21.379  1.00  0.00
ATOM    282  OD2 ASP    17     -30.214  -4.942 -23.460  1.00  0.00
ATOM    283  C   ASP    17     -27.080  -5.260 -22.737  1.00  0.00
ATOM    284  O   ASP    17     -26.489  -4.979 -23.775  1.00  0.00
ATOM    285  N   GLY    18     -27.290  -6.523 -22.349  1.00  0.00
ATOM    286  H   GLY    18     -27.733  -6.710 -21.461  1.00  0.00
ATOM    287  CA  GLY    18     -26.897  -7.656 -23.178  1.00  0.00
ATOM    288  HA2 GLY    18     -27.505  -8.506 -22.868  1.00  0.00
ATOM    289  HA3 GLY    18     -27.135  -7.396 -24.210  1.00  0.00
ATOM    290  C   GLY    18     -25.416  -8.044 -23.091  1.00  0.00
ATOM    291  O   GLY    18     -24.950  -8.888 -23.851  1.00  0.00
ATOM    292  N   ILE    19     -24.650  -7.437 -22.165  1.00  0.00
ATOM    293  H   ILE    19     -25.024  -6.690 -21.598  1.00  0.00
ATOM    294  CA  ILE    19     -23.230  -7.764 -22.033  1.00  0.00
ATOM    295  HA  ILE    19     -22.703  -7.880 -22.979  1.00  0.00
ATOM    296  CB  ILE    19     -22.518  -6.697 -21.175  1.00  0.00
ATOM    297  HB  ILE    19     -22.788  -5.712 -21.557  1.00  0.00
ATOM    298  CG2 ILE    19     -22.913  -6.798 -19.711  1.00  0.00
ATOM    299 HG21 ILE    19     -22.642  -7.782 -19.328  1.00  0.00
ATOM    300 HG22 ILE    19     -22.391  -6.030 -19.139  1.00  0.00
ATOM    301 HG23 ILE    19     -23.989  -6.654 -19.613  1.00  0.00
ATOM    302  CG1 ILE    19     -21.000  -6.739 -21.374  1.00  0.00
ATOM    303 HG12 ILE    19     -20.651  -7.700 -20.997  1.00  0.00
ATOM    304 HG13 ILE    19     -20.813  -6.680 -22.447  1.00  0.00
ATOM    305  CD1 ILE    19     -20.259  -5.625 -20.673  1.00  0.00
ATOM    306 HD11 ILE    19     -20.445  -5.683 -19.600  1.00  0.00
ATOM    307 HD12 ILE    19     -19.190  -5.723 -20.862  1.00  0.00
ATOM    308 HD13 ILE    19     -20.607  -4.663 -21.050  1.00  0.00
ATOM    309  C   ILE    19     -23.113  -9.185 -21.472  1.00  0.00
ATOM    310  O   ILE    19     -23.879  -9.574 -20.617  1.00  0.00
ATOM    311  N   SER    20     -22.188  -9.986 -21.970  1.00  0.00
ATOM    312  H   SER    20     -21.664  -9.710 -22.788  1.00  0.00
ATOM    313  CA  SER    20     -21.926 -11.300 -21.391  1.00  0.00
ATOM    314  HA  SER    20     -22.867 -11.801 -21.161  1.00  0.00
ATOM    315  CB  SER    20     -21.153 -12.152 -22.370  1.00  0.00
ATOM    316  HB2 SER    20     -21.173 -13.187 -22.026  1.00  0.00
ATOM    317  HB3 SER    20     -21.630 -12.085 -23.347  1.00  0.00
ATOM    318  OG  SER    20     -19.796 -11.709 -22.470  1.00  0.00
ATOM    319  HG  SER    20     -19.323 -12.263 -23.096  1.00  0.00
ATOM    320  C   SER    20     -21.147 -11.143 -20.071  1.00  0.00
ATOM    321  O   SER    20     -20.520 -10.118 -19.811  1.00  0.00
ATOM    322  N   THR    21     -21.139 -12.198 -19.258  1.00  0.00
ATOM    323  H   THR    21     -21.751 -12.976 -19.459  1.00  0.00
ATOM    324  CA  THR    21     -20.361 -12.233 -18.035  1.00  0.00
ATOM    325  HA  THR    21     -20.645 -11.422 -17.365  1.00  0.00
ATOM    326  CB  THR    21     -20.580 -13.560 -17.315  1.00  0.00
ATOM    327  HB  THR    21     -20.391 -14.362 -18.029  1.00  0.00
ATOM    328  CG2 THR    21     -19.673 -13.731 -16.112  1.00  0.00
ATOM    329 HG21 THR    21     -19.862 -12.929 -15.397  1.00  0.00
ATOM    330 HG22 THR    21     -19.873 -14.693 -15.639  1.00  0.00
ATOM    331 HG23 THR    21     -18.632 -13.694 -16.432  1.00  0.00
ATOM    332  OG1 THR    21     -21.950 -13.574 -16.921  1.00  0.00
ATOM    333  HG1 THR    21     -22.143 -14.394 -16.460  1.00  0.00
ATOM    334  C   THR    21     -18.878 -11.963 -18.327  1.00  0.00
ATOM    335  O   THR    21     -18.257 -11.104 -17.690  1.00  0.00
ATOM    336  N   TYR    22     -18.324 -12.694 -19.303  1.00  0.00
ATOM    337  H   TYR    22     -18.874 -13.411 -19.754  1.00  0.00
ATOM    338  CA  TYR    22     -16.934 -12.559 -19.677  1.00  0.00
ATOM    339  HA  TYR    22     -16.314 -12.779 -18.807  1.00  0.00
ATOM    340  CB  TYR    22     -16.533 -13.508 -20.820  1.00  0.00
ATOM    341  HB2 TYR    22     -16.602 -14.504 -20.382  1.00  0.00
ATOM    342  HB3 TYR    22     -17.195 -13.445 -21.684  1.00  0.00
ATOM    343  CG  TYR    22     -15.100 -13.247 -21.260  1.00  0.00
ATOM    344  CD1 TYR    22     -14.027 -13.660 -20.476  1.00  0.00
ATOM    345  HD1 TYR    22     -14.231 -14.178 -19.539  1.00  0.00
ATOM    346  CE1 TYR    22     -12.714 -13.423 -20.868  1.00  0.00
ATOM    347  HE1 TYR    22     -11.889 -13.868 -20.312  1.00  0.00
ATOM    348  CZ  TYR    22     -12.462 -12.685 -22.003  1.00  0.00
ATOM    349  OH  TYR    22     -11.179 -12.345 -22.354  1.00  0.00
ATOM    350  HH  TYR    22     -10.522 -12.674 -21.737  1.00  0.00
ATOM    351  CE2 TYR    22     -13.529 -12.214 -22.767  1.00  0.00
ATOM    352  HE2 TYR    22     -13.342 -11.623 -23.663  1.00  0.00
ATOM    353  CD2 TYR    22     -14.829 -12.499 -22.385  1.00  0.00
ATOM    354  HD2 TYR    22     -15.665 -12.130 -22.978  1.00  0.00
ATOM    355  C   TYR    22     -16.605 -11.108 -20.045  1.00  0.00
ATOM    356  O   TYR    22     -15.615 -10.553 -19.581  1.00  0.00
ATOM    357  N   GLU    23     -17.426 -10.488 -20.886  1.00  0.00
ATOM    358  H   GLU    23     -18.223 -10.982 -21.260  1.00  0.00
ATOM    359  CA  GLU    23     -17.197  -9.124 -21.319  1.00  0.00
ATOM    360  HA  GLU    23     -16.192  -9.047 -21.736  1.00  0.00
ATOM    361  CB  GLU    23     -18.201  -8.684 -22.383  1.00  0.00
ATOM    362  HB2 GLU    23     -19.192  -9.004 -22.062  1.00  0.00
ATOM    363  HB3 GLU    23     -18.172  -7.596 -22.443  1.00  0.00
ATOM    364  CG  GLU    23     -17.893  -9.278 -23.756  1.00  0.00
ATOM    365  HG2 GLU    23     -17.020  -8.739 -24.122  1.00  0.00
ATOM    366  HG3 GLU    23     -17.638 -10.329 -23.615  1.00  0.00
ATOM    367  CD  GLU    23     -19.022  -9.163 -24.770  1.00  0.00
ATOM    368  OE1 GLU    23     -20.256  -9.097 -24.351  1.00  0.00
ATOM    369  OE2 GLU    23     -18.651  -9.168 -25.956  1.00  0.00
ATOM    370  C   GLU    23     -17.268  -8.131 -20.168  1.00  0.00
ATOM    371  O   GLU    23     -16.481  -7.197 -20.147  1.00  0.00
ATOM    372  N   PHE    24     -18.179  -8.330 -19.222  1.00  0.00
ATOM    373  H   PHE    24     -18.831  -9.097 -19.304  1.00  0.00
ATOM    374  CA  PHE    24     -18.309  -7.432 -18.080  1.00  0.00
ATOM    375  HA  PHE    24     -18.377  -6.400 -18.425  1.00  0.00
ATOM    376  CB  PHE    24     -19.569  -7.764 -17.289  1.00  0.00
ATOM    377  HB2 PHE    24     -20.403  -7.553 -17.958  1.00  0.00
ATOM    378  HB3 PHE    24     -19.637  -8.794 -16.937  1.00  0.00
ATOM    379  CG  PHE    24     -19.750  -6.888 -16.087  1.00  0.00
ATOM    380  CD1 PHE    24     -20.255  -5.604 -16.227  1.00  0.00
ATOM    381  HD1 PHE    24     -20.573  -5.260 -17.211  1.00  0.00
ATOM    382  CE1 PHE    24     -20.358  -4.760 -15.132  1.00  0.00
ATOM    383  HE1 PHE    24     -20.793  -3.767 -15.246  1.00  0.00
ATOM    384  CZ  PHE    24     -19.907  -5.182 -13.887  1.00  0.00
ATOM    385  HZ  PHE    24     -19.951  -4.506 -13.033  1.00  0.00
ATOM    386  CE2 PHE    24     -19.401  -6.460 -13.733  1.00  0.00
ATOM    387  HE2 PHE    24     -19.080  -6.809 -12.752  1.00  0.00
ATOM    388  CD2 PHE    24     -19.303  -7.302 -14.838  1.00  0.00
ATOM    389  HD2 PHE    24     -18.872  -8.297 -14.728  1.00  0.00
ATOM    390  C   PHE    24     -17.066  -7.531 -17.194  1.00  0.00
ATOM    391  O   PHE    24     -16.534  -6.522 -16.717  1.00  0.00
ATOM    392  N   VAL    25     -16.637  -8.776 -16.946  1.00  0.00
ATOM    393  H   VAL    25     -17.146  -9.567 -17.312  1.00  0.00
ATOM    394  CA  VAL    25     -15.489  -9.030 -16.106  1.00  0.00
ATOM    395  HA  VAL    25     -15.561  -8.524 -15.143  1.00  0.00
ATOM    396  CB  VAL    25     -15.295 -10.539 -15.856  1.00  0.00
ATOM    397  HB  VAL    25     -15.386 -11.058 -16.810  1.00  0.00
ATOM    398  CG1 VAL    25     -13.932 -10.843 -15.239  1.00  0.00
ATOM    399 HG11 VAL    25     -13.841 -10.324 -14.284  1.00  0.00
ATOM    400 HG12 VAL    25     -13.836 -11.917 -15.079  1.00  0.00
ATOM    401 HG13 VAL    25     -13.144 -10.504 -15.912  1.00  0.00
ATOM    402  CG2 VAL    25     -16.411 -11.087 -14.980  1.00  0.00
ATOM    403 HG21 VAL    25     -17.370 -10.932 -15.473  1.00  0.00
ATOM    404 HG22 VAL    25     -16.255 -12.153 -14.816  1.00  0.00
ATOM    405 HG23 VAL    25     -16.409 -10.568 -14.021  1.00  0.00
ATOM    406  C   VAL    25     -14.257  -8.417 -16.758  1.00  0.00
ATOM    407  O   VAL    25     -13.441  -7.748 -16.116  1.00  0.00
ATOM    408  N   ARG    26     -14.127  -8.635 -18.067  1.00  0.00
ATOM    409  H   ARG    26     -14.799  -9.173 -18.595  1.00  0.00
ATOM    410  CA  ARG    26     -12.954  -8.146 -18.750  1.00  0.00
ATOM    411  HA  ARG    26     -12.054  -8.507 -18.253  1.00  0.00
ATOM    412  CB  ARG    26     -12.948  -8.641 -20.183  1.00  0.00
ATOM    413  HB2 ARG    26     -12.981  -9.730 -20.184  1.00  0.00
ATOM    414  HB3 ARG    26     -13.826  -8.251 -20.698  1.00  0.00
ATOM    415  CG  ARG    26     -11.697  -8.174 -20.895  1.00  0.00
ATOM    416  HG2 ARG    26     -11.794  -7.115 -21.133  1.00  0.00
ATOM    417  HG3 ARG    26     -10.837  -8.322 -20.242  1.00  0.00
ATOM    418  CD  ARG    26     -11.505  -8.955 -22.161  1.00  0.00
ATOM    419  HD2 ARG    26     -11.270  -9.992 -21.923  1.00  0.00
ATOM    420  HD3 ARG    26     -12.415  -8.917 -22.760  1.00  0.00
ATOM    421  NE  ARG    26     -10.416  -8.398 -22.936  1.00  0.00
ATOM    422  HE  ARG    26     -10.131  -7.451 -22.732  1.00  0.00
ATOM    423  CZ  ARG    26      -9.801  -9.046 -23.910  1.00  0.00
ATOM    424  NH1 ARG    26      -8.914  -8.414 -24.654  1.00  0.00
ATOM    425 HH11 ARG    26      -8.711  -7.441 -24.475  1.00  0.00
ATOM    426 HH12 ARG    26      -8.443  -8.906 -25.399  1.00  0.00
ATOM    427  NH2 ARG    26     -10.105 -10.306 -24.150  1.00  0.00
ATOM    428 HH21 ARG    26     -10.805 -10.769 -23.589  1.00  0.00
ATOM    429 HH22 ARG    26      -9.636 -10.802 -24.895  1.00  0.00
ATOM    430  C   ARG    26     -12.889  -6.613 -18.698  1.00  0.00
ATOM    431  O   ARG    26     -11.822  -6.054 -18.468  1.00  0.00
ATOM    432  N   ALA    27     -14.018  -5.937 -18.950  1.00  0.00
ATOM    433  H   ALA    27     -14.836  -6.433 -19.276  1.00  0.00
ATOM    434  CA  ALA    27     -14.090  -4.493 -18.836  1.00  0.00
ATOM    435  HA  ALA    27     -13.363  -4.045 -19.514  1.00  0.00
ATOM    436  CB  ALA    27     -15.455  -3.998 -19.204  1.00  0.00
ATOM    437  HB1 ALA    27     -16.193  -4.431 -18.529  1.00  0.00
ATOM    438  HB2 ALA    27     -15.483  -2.912 -19.124  1.00  0.00
ATOM    439  HB3 ALA    27     -15.685  -4.292 -20.229  1.00  0.00
ATOM    440  C   ALA    27     -13.709  -4.058 -17.415  1.00  0.00
ATOM    441  O   ALA    27     -13.039  -3.041 -17.253  1.00  0.00
ATOM    442  N   THR    28     -14.084  -4.850 -16.401  1.00  0.00
ATOM    443  H   THR    28     -14.738  -5.600 -16.574  1.00  0.00
ATOM    444  CA  THR    28     -13.737  -4.542 -15.024  1.00  0.00
ATOM    445  HA  THR    28     -13.901  -3.487 -14.806  1.00  0.00
ATOM    446  CB  THR    28     -14.583  -5.378 -14.060  1.00  0.00
ATOM    447  HB  THR    28     -14.401  -6.431 -14.274  1.00  0.00
ATOM    448  CG2 THR    28     -14.245  -5.091 -12.609  1.00  0.00
ATOM    449 HG21 THR    28     -14.427  -4.038 -12.394  1.00  0.00
ATOM    450 HG22 THR    28     -14.869  -5.707 -11.961  1.00  0.00
ATOM    451 HG23 THR    28     -13.195  -5.322 -12.427  1.00  0.00
ATOM    452  OG1 THR    28     -15.966  -5.087 -14.310  1.00  0.00
ATOM    453  HG1 THR    28     -16.514  -5.603 -13.713  1.00  0.00
ATOM    454  C   THR    28     -12.221  -4.621 -14.819  1.00  0.00
ATOM    455  O   THR    28     -11.630  -3.699 -14.258  1.00  0.00
ATOM    456  N   HIE    29     -11.583  -5.703 -15.292  1.00  0.00
ATOM    457  H   HIE    29     -12.136  -6.434 -15.715  1.00  0.00
ATOM    458  CA  HIE    29     -10.140  -5.885 -15.213  1.00  0.00
ATOM    459  HA  HIE    29      -9.847  -5.908 -14.164  1.00  0.00
ATOM    460  CB  HIE    29      -9.670  -7.190 -15.884  1.00  0.00
ATOM    461  HB2 HIE    29     -10.154  -7.199 -16.861  1.00  0.00
ATOM    462  HB3 HIE    29      -8.590  -7.247 -16.013  1.00  0.00
ATOM    463  CG  HIE    29     -10.081  -8.436 -15.196  1.00  0.00
ATOM    464  ND1 HIE    29      -9.356  -9.593 -15.354  1.00  0.00
ATOM    465  CE1 HIE    29      -9.934 -10.558 -14.660  1.00  0.00
ATOM    466  HE1 HIE    29      -9.556 -11.579 -14.716  1.00  0.00
ATOM    467  NE2 HIE    29     -10.931 -10.050 -13.985  1.00  0.00
ATOM    468  HE2 HIE    29     -11.532 -10.535 -13.334  1.00  0.00
ATOM    469  CD2 HIE    29     -11.033  -8.710 -14.311  1.00  0.00
ATOM    470  HD2 HIE    29     -11.806  -8.094 -13.851  1.00  0.00
ATOM    471  C   HIE    29      -9.385  -4.726 -15.889  1.00  0.00
ATOM    472  O   HIE    29      -8.296  -4.367 -15.452  1.00  0.00
ATOM    473  N   GLU    30      -9.960  -4.159 -16.949  1.00  0.00
ATOM    474  H   GLU    30     -10.871  -4.486 -17.239  1.00  0.00
ATOM    475  CA  GLU    30      -9.313  -3.121 -17.746  1.00  0.00
ATOM    476  HA  GLU    30      -8.234  -3.275 -17.742  1.00  0.00
ATOM    477  CB  GLU    30      -9.811  -3.160 -19.206  1.00  0.00
ATOM    478  HB2 GLU    30     -10.901  -3.164 -19.196  1.00  0.00
ATOM    479  HB3 GLU    30      -9.456  -2.263 -19.714  1.00  0.00
ATOM    480  CG  GLU    30      -9.301  -4.404 -19.948  1.00  0.00
ATOM    481  HG2 GLU    30      -8.234  -4.221 -20.072  1.00  0.00
ATOM    482  HG3 GLU    30      -9.448  -5.262 -19.291  1.00  0.00
ATOM    483  CD  GLU    30      -9.931  -4.693 -21.311  1.00  0.00
ATOM    484  OE1 GLU    30     -10.924  -4.003 -21.692  1.00  0.00
ATOM    485  OE2 GLU    30      -9.450  -5.642 -21.974  1.00  0.00
ATOM    486  C   GLU    30      -9.539  -1.717 -17.176  1.00  0.00
ATOM    487  O   GLU    30      -8.858  -0.815 -17.595  1.00  0.00
ATOM    488  N   ALA    31     -10.421  -1.531 -16.193  1.00  0.00
ATOM    489  H   ALA    31     -10.962  -2.298 -15.821  1.00  0.00
ATOM    490  CA  ALA    31     -10.673  -0.194 -15.676  1.00  0.00
ATOM    491  HA  ALA    31     -10.906   0.473 -16.506  1.00  0.00
ATOM    492  CB  ALA    31     -11.838  -0.209 -14.732  1.00  0.00
ATOM    493  HB1 ALA    31     -11.616  -0.866 -13.891  1.00  0.00
ATOM    494  HB2 ALA    31     -12.023   0.801 -14.365  1.00  0.00
ATOM    495  HB3 ALA    31     -12.724  -0.574 -15.252  1.00  0.00
ATOM    496  C   ALA    31      -9.426   0.356 -14.996  1.00  0.00
ATOM    497  O   ALA    31      -8.632  -0.389 -14.421  1.00  0.00
ATOM    498  N   ASP    32      -9.283   1.683 -15.066  1.00  0.00
ATOM    499  H   ASP    32      -9.988   2.201 -15.569  1.00  0.00
ATOM    500  CA  ASP    32      -8.168   2.415 -14.495  1.00  0.00
ATOM    501  HA  ASP    32      -7.230   1.888 -14.673  1.00  0.00
ATOM    502  CB  ASP    32      -8.091   3.797 -15.165  1.00  0.00
ATOM    503  HB2 ASP    32      -7.860   3.594 -16.210  1.00  0.00
ATOM    504  HB3 ASP    32      -9.043   4.324 -15.098  1.00  0.00
ATOM    505  CG  ASP    32      -6.990   4.659 -14.560  1.00  0.00
ATOM    506  OD1 ASP    32      -5.846   4.276 -14.740  1.00  0.00
ATOM    507  OD2 ASP    32      -7.279   5.658 -13.857  1.00  0.00
ATOM    508  C   ASP    32      -8.359   2.548 -12.978  1.00  0.00
ATOM    509  O   ASP    32      -9.346   3.119 -12.544  1.00  0.00
ATOM    510  N   TYR    33      -7.395   2.090 -12.161  1.00  0.00
ATOM    511  H   TYR    33      -6.550   1.687 -12.542  1.00  0.00
ATOM    512  CA  TYR    33      -7.558   2.114 -10.706  1.00  0.00
ATOM    513  HA  TYR    33      -8.419   1.505 -10.431  1.00  0.00
ATOM    514  CB  TYR    33      -6.320   1.565  -9.989  1.00  0.00
ATOM    515  HB2 TYR    33      -6.262   0.515 -10.272  1.00  0.00
ATOM    516  HB3 TYR    33      -5.443   2.092 -10.366  1.00  0.00
ATOM    517  CG  TYR    33      -6.366   1.679  -8.476  1.00  0.00
ATOM    518  CD1 TYR    33      -7.171   0.843  -7.705  1.00  0.00
ATOM    519  HD1 TYR    33      -7.779   0.087  -8.201  1.00  0.00
ATOM    520  CE1 TYR    33      -7.203   0.963  -6.324  1.00  0.00
ATOM    521  HE1 TYR    33      -7.839   0.294  -5.744  1.00  0.00
ATOM    522  CZ  TYR    33      -6.465   1.933  -5.687  1.00  0.00
ATOM    523  OH  TYR    33      -6.497   2.051  -4.313  1.00  0.00
ATOM    524  HH  TYR    33      -7.068   1.404  -3.895  1.00  0.00
ATOM    525  CE2 TYR    33      -5.664   2.775  -6.436  1.00  0.00
ATOM    526  HE2 TYR    33      -5.060   3.532  -5.937  1.00  0.00
ATOM    527  CD2 TYR    33      -5.628   2.657  -7.814  1.00  0.00
ATOM    528  HD2 TYR    33      -5.014   3.339  -8.403  1.00  0.00
ATOM    529  C   TYR    33      -7.844   3.527 -10.181  1.00  0.00
ATOM    530  O   TYR    33      -8.786   3.720  -9.420  1.00  0.00
ATOM    531  N   ARG    34      -7.031   4.507 -10.602  1.00  0.00
ATOM    532  H   ARG    34      -6.319   4.302 -11.288  1.00  0.00
ATOM    533  CA  ARG    34      -7.105   5.854 -10.068  1.00  0.00
ATOM    534  HA  ARG    34      -6.977   5.818  -8.986  1.00  0.00
ATOM    535  CB  ARG    34      -6.021   6.756 -10.659  1.00  0.00
ATOM    536  HB2 ARG    34      -5.069   6.241 -10.532  1.00  0.00
ATOM    537  HB3 ARG    34      -6.236   6.864 -11.722  1.00  0.00
ATOM    538  CG  ARG    34      -5.944   8.128 -10.017  1.00  0.00
ATOM    539  HG2 ARG    34      -6.855   8.671 -10.266  1.00  0.00
ATOM    540  HG3 ARG    34      -5.884   7.994  -8.937  1.00  0.00
ATOM    541  CD  ARG    34      -4.743   8.914 -10.493  1.00  0.00
ATOM    542  HD2 ARG    34      -4.732   9.889 -10.007  1.00  0.00
ATOM    543  HD3 ARG    34      -3.831   8.372 -10.241  1.00  0.00
ATOM    544  NE  ARG    34      -4.784   9.112 -11.935  1.00  0.00
ATOM    545  HE  ARG    34      -4.271   8.443 -12.492  1.00  0.00
ATOM    546  CZ  ARG    34      -5.499  10.051 -12.564  1.00  0.00
ATOM    547  NH1 ARG    34      -6.014  11.061 -11.890  1.00  0.00
ATOM    548 HH11 ARG    34      -5.868  11.126 -10.893  1.00  0.00
ATOM    549 HH12 ARG    34      -6.553  11.765 -12.375  1.00  0.00
ATOM    550  NH2 ARG    34      -5.630  10.017 -13.881  1.00  0.00
ATOM    551 HH21 ARG    34      -5.188   9.279 -14.410  1.00  0.00
ATOM    552 HH22 ARG    34      -6.171  10.729 -14.350  1.00  0.00
ATOM    553  C   ARG    34      -8.479   6.477 -10.330  1.00  0.00
ATOM    554  O   ARG    34      -9.078   7.032  -9.415  1.00  0.00
ATOM    555  N   THR    35      -8.997   6.374 -11.555  1.00  0.00
ATOM    556  H   THR    35      -8.518   5.857 -12.279  1.00  0.00
ATOM    557  CA  THR    35     -10.211   7.092 -11.910  1.00  0.00
ATOM    558  HA  THR    35     -10.388   7.932 -11.239  1.00  0.00
ATOM    559  CB  THR    35     -10.171   7.613 -13.344  1.00  0.00
ATOM    560  HB  THR    35     -11.134   8.073 -13.566  1.00  0.00
ATOM    561  CG2 THR    35      -9.064   8.632 -13.551  1.00  0.00
ATOM    562 HG21 THR    35      -8.101   8.172 -13.330  1.00  0.00
ATOM    563 HG22 THR    35      -9.074   8.974 -14.586  1.00  0.00
ATOM    564 HG23 THR    35      -9.222   9.481 -12.886  1.00  0.00
ATOM    565  OG1 THR    35     -10.018   6.466 -14.179  1.00  0.00
ATOM    566  HG1 THR    35      -9.987   6.742 -15.098  1.00  0.00
ATOM    567  C   THR    35     -11.463   6.255 -11.690  1.00  0.00
ATOM    568  O   THR    35     -12.545   6.819 -11.580  1.00  0.00
ATOM    569  N   HIE    36     -11.350   4.912 -11.591  1.00  0.00
ATOM    570  H   HIE    36     -10.455   4.468 -11.739  1.00  0.00
ATOM    571  CA  HIE    36     -12.513   4.064 -11.358  1.00  0.00
ATOM    572  HA  HIE    36     -13.414   4.578 -11.693  1.00  0.00
ATOM    573  CB  HIE    36     -12.388   2.741 -12.128  1.00  0.00
ATOM    574  HB2 HIE    36     -12.351   2.908 -13.205  1.00  0.00
ATOM    575  HB3 HIE    36     -11.487   2.215 -11.812  1.00  0.00
ATOM    576  CG  HIE    36     -13.533   1.815 -11.878  1.00  0.00
ATOM    577  ND1 HIE    36     -14.781   2.019 -12.400  1.00  0.00
ATOM    578  CE1 HIE    36     -15.587   1.060 -12.002  1.00  0.00
ATOM    579  HE1 HIE    36     -16.629   1.045 -12.321  1.00  0.00
ATOM    580  NE2 HIE    36     -14.914   0.245 -11.236  1.00  0.00
ATOM    581  HE2 HIE    36     -15.270  -0.581 -10.778  1.00  0.00
ATOM    582  CD2 HIE    36     -13.630   0.693 -11.151  1.00  0.00
ATOM    583  HD2 HIE    36     -12.898   0.142 -10.560  1.00  0.00
ATOM    584  C   HIE    36     -12.732   3.805  -9.863  1.00  0.00
ATOM    585  O   HIE    36     -13.864   3.713  -9.410  1.00  0.00
ATOM    586  N   GLN    37     -11.640   3.645  -9.095  1.00  0.00
ATOM    587  H   GLN    37     -10.733   3.756  -9.525  1.00  0.00
ATOM    588  CA  GLN    37     -11.698   3.190  -7.717  1.00  0.00
ATOM    589  HA  GLN    37     -12.734   3.059  -7.405  1.00  0.00
ATOM    590  CB  GLN    37     -10.973   1.839  -7.595  1.00  0.00
ATOM    591  HB2 GLN    37     -11.442   1.159  -8.306  1.00  0.00
ATOM    592  HB3 GLN    37      -9.935   2.006  -7.883  1.00  0.00
ATOM    593  CG  GLN    37     -11.020   1.227  -6.201  1.00  0.00
ATOM    594  HG2 GLN    37     -10.298   1.767  -5.589  1.00  0.00
ATOM    595  HG3 GLN    37     -12.016   1.343  -5.774  1.00  0.00
ATOM    596  CD  GLN    37     -10.658  -0.242  -6.192  1.00  0.00
ATOM    597  OE1 GLN    37     -10.603  -0.914  -7.226  1.00  0.00
ATOM    598  NE2 GLN    37     -10.441  -0.774  -4.998  1.00  0.00
ATOM    599 HE21 GLN    37     -10.195  -1.751  -4.921  1.00  0.00
ATOM    600 HE22 GLN    37     -10.522  -0.200  -4.171  1.00  0.00
ATOM    601  C   GLN    37     -11.168   4.268  -6.757  1.00  0.00
ATOM    602  O   GLN    37     -11.892   4.690  -5.887  1.00  0.00
ATOM    603  N   ALA    38      -9.896   4.685  -6.852  1.00  0.00
ATOM    604  H   ALA    38      -9.316   4.412  -7.632  1.00  0.00
ATOM    605  CA  ALA    38      -9.287   5.453  -5.777  1.00  0.00
ATOM    606  HA  ALA    38      -9.445   4.889  -4.857  1.00  0.00
ATOM    607  CB  ALA    38      -7.795   5.609  -6.000  1.00  0.00
ATOM    608  HB1 ALA    38      -7.621   6.180  -6.913  1.00  0.00
ATOM    609  HB2 ALA    38      -7.353   6.135  -5.154  1.00  0.00
ATOM    610  HB3 ALA    38      -7.336   4.625  -6.096  1.00  0.00
ATOM    611  C   ALA    38      -9.963   6.806  -5.590  1.00  0.00
ATOM    612  O   ALA    38     -10.345   7.161  -4.469  1.00  0.00
ATOM    613  N   GLU    39     -10.117   7.551  -6.680  1.00  0.00
ATOM    614  H   GLU    39      -9.721   7.247  -7.558  1.00  0.00
ATOM    615  CA  GLU    39     -10.685   8.898  -6.604  1.00  0.00
ATOM    616  HA  GLU    39     -10.321   9.396  -5.705  1.00  0.00
ATOM    617  CB  GLU    39     -10.284   9.733  -7.821  1.00  0.00
ATOM    618  HB2 GLU    39     -10.514   9.167  -8.724  1.00  0.00
ATOM    619  HB3 GLU    39     -10.861  10.658  -7.816  1.00  0.00
ATOM    620  CG  GLU    39      -8.803  10.061  -7.793  1.00  0.00
ATOM    621  HG2 GLU    39      -8.660  10.589  -6.850  1.00  0.00
ATOM    622  HG3 GLU    39      -8.279   9.106  -7.757  1.00  0.00
ATOM    623  CD  GLU    39      -8.245  10.905  -8.938  1.00  0.00
ATOM    624  OE1 GLU    39      -9.021  11.247  -9.837  1.00  0.00
ATOM    625  OE2 GLU    39      -7.006  11.201  -8.936  1.00  0.00
ATOM    626  C   GLU    39     -12.192   8.861  -6.337  1.00  0.00
ATOM    627  O   GLU    39     -12.658   9.588  -5.456  1.00  0.00
ATOM    628  N   PRO    40     -13.022   8.073  -7.048  1.00  0.00
ATOM    629  CD  PRO    40     -12.731   7.361  -8.303  1.00  0.00
ATOM    630  HD2 PRO    40     -12.228   6.421  -8.074  1.00  0.00
ATOM    631  HD3 PRO    40     -12.082   7.978  -8.924  1.00  0.00
ATOM    632  CG  PRO    40     -14.091   7.154  -8.920  1.00  0.00
ATOM    633  HG2 PRO    40     -14.096   6.258  -9.541  1.00  0.00
ATOM    634  HG3 PRO    40     -14.369   8.017  -9.525  1.00  0.00
ATOM    635  CB  PRO    40     -15.005   7.009  -7.745  1.00  0.00
ATOM    636  HB2 PRO    40     -14.989   5.992  -7.354  1.00  0.00
ATOM    637  HB3 PRO    40     -16.030   7.287  -7.992  1.00  0.00
ATOM    638  CA  PRO    40     -14.436   7.982  -6.696  1.00  0.00
ATOM    639  HA  PRO    40     -14.877   8.968  -6.838  1.00  0.00
ATOM    640  C   PRO    40     -14.668   7.522  -5.253  1.00  0.00
ATOM    641  O   PRO    40     -15.493   8.081  -4.576  1.00  0.00
ATOM    642  N   VAL    41     -13.936   6.521  -4.740  1.00  0.00
ATOM    643  H   VAL    41     -13.290   5.988  -5.304  1.00  0.00
ATOM    644  CA  VAL    41     -14.150   6.109  -3.356  1.00  0.00
ATOM    645  HA  VAL    41     -15.200   5.985  -3.093  1.00  0.00
ATOM    646  CB  VAL    41     -13.412   4.788  -3.073  1.00  0.00
ATOM    647  HB  VAL    41     -12.400   4.870  -3.467  1.00  0.00
ATOM    648  CG1 VAL    41     -13.352   4.479  -1.573  1.00  0.00
ATOM    649 HG11 VAL    41     -14.365   4.397  -1.178  1.00  0.00
ATOM    650 HG12 VAL    41     -12.824   3.539  -1.416  1.00  0.00
ATOM    651 HG13 VAL    41     -12.825   5.282  -1.057  1.00  0.00
ATOM    652  CG2 VAL    41     -14.057   3.648  -3.856  1.00  0.00
ATOM    653 HG21 VAL    41     -14.004   3.864  -4.923  1.00  0.00
ATOM    654 HG22 VAL    41     -13.527   2.718  -3.647  1.00  0.00
ATOM    655 HG23 VAL    41     -15.100   3.546  -3.558  1.00  0.00
ATOM    656  C   VAL    41     -13.745   7.206  -2.372  1.00  0.00
ATOM    657  O   VAL    41     -14.386   7.378  -1.351  1.00  0.00
ATOM    658  N   ALA    42     -12.630   7.910  -2.634  1.00  0.00
ATOM    659  H   ALA    42     -12.042   7.636  -3.408  1.00  0.00
ATOM    660  CA  ALA    42     -12.201   9.028  -1.803  1.00  0.00
ATOM    661  HA  ALA    42     -12.133   8.695  -0.767  1.00  0.00
ATOM    662  CB  ALA    42     -10.840   9.517  -2.244  1.00  0.00
ATOM    663  HB1 ALA    42     -10.894   9.862  -3.277  1.00  0.00
ATOM    664  HB2 ALA    42     -10.523  10.339  -1.603  1.00  0.00
ATOM    665  HB3 ALA    42     -10.120   8.701  -2.172  1.00  0.00
ATOM    666  C   ALA    42     -13.224  10.175  -1.850  1.00  0.00
ATOM    667  O   ALA    42     -13.358  10.918  -0.877  1.00  0.00
ATOM    668  N   GLY    43     -13.923  10.322  -2.983  1.00  0.00
ATOM    669  H   GLY    43     -13.812   9.629  -3.710  1.00  0.00
ATOM    670  CA  GLY    43     -14.838  11.431  -3.219  1.00  0.00
ATOM    671  HA2 GLY    43     -15.555  11.130  -3.982  1.00  0.00
ATOM    672  HA3 GLY    43     -15.365  11.647  -2.290  1.00  0.00
ATOM    673  C   GLY    43     -14.110  12.701  -3.689  1.00  0.00
ATOM    674  O   GLY    43     -14.686  13.789  -3.606  1.00  0.00
ATOM    675  N   ARG    44     -12.858  12.592  -4.156  1.00  0.00
ATOM    676  H   ARG    44     -12.442  11.678  -4.265  1.00  0.00
ATOM    677  CA  ARG    44     -12.060  13.759  -4.499  1.00  0.00
ATOM    678  HA  ARG    44     -12.644  14.436  -5.123  1.00  0.00
ATOM    679  CB  ARG    44     -11.632  14.510  -3.227  1.00  0.00
ATOM    680  HB2 ARG    44     -10.998  15.335  -3.549  1.00  0.00
ATOM    681  HB3 ARG    44     -12.542  14.906  -2.776  1.00  0.00
ATOM    682  CG  ARG    44     -10.886  13.667  -2.205  1.00  0.00
ATOM    683  HG2 ARG    44     -11.607  13.033  -1.690  1.00  0.00
ATOM    684  HG3 ARG    44     -10.166  13.042  -2.734  1.00  0.00
ATOM    685  CD  ARG    44     -10.157  14.532  -1.190  1.00  0.00
ATOM    686  HD2 ARG    44     -10.862  15.219  -0.722  1.00  0.00
ATOM    687  HD3 ARG    44      -9.706  13.899  -0.427  1.00  0.00
ATOM    688  NE  ARG    44      -9.108  15.307  -1.832  1.00  0.00
ATOM    689  HE  ARG    44      -8.839  15.007  -2.758  1.00  0.00
ATOM    690  CZ  ARG    44      -8.466  16.337  -1.287  1.00  0.00
ATOM    691  NH1 ARG    44      -8.748  16.753  -0.062  1.00  0.00
ATOM    692 HH11 ARG    44      -9.464  16.283   0.474  1.00  0.00
ATOM    693 HH12 ARG    44      -8.247  17.537   0.330  1.00  0.00
ATOM    694  NH2 ARG    44      -7.557  16.975  -2.002  1.00  0.00
ATOM    695 HH21 ARG    44      -7.361  16.676  -2.947  1.00  0.00
ATOM    696 HH22 ARG    44      -7.062  17.759  -1.601  1.00  0.00
ATOM    697  C   ARG    44     -10.811  13.335  -5.280  1.00  0.00
ATOM    698  O   ARG    44     -10.400  12.165  -5.214  1.00  0.00
ATOM    699  N   THR    45     -10.220  14.293  -6.010  1.00  0.00
ATOM    700  H   THR    45     -10.710  15.161  -6.177  1.00  0.00
ATOM    701  CA  THR    45      -8.906  14.118  -6.606  1.00  0.00
ATOM    702  HA  THR    45      -8.732  13.083  -6.899  1.00  0.00
ATOM    703  CB  THR    45      -8.710  15.016  -7.835  1.00  0.00
ATOM    704  HB  THR    45      -7.716  14.815  -8.234  1.00  0.00
ATOM    705  CG2 THR    45      -9.744  14.782  -8.917  1.00  0.00
ATOM    706 HG21 THR    45     -10.739  14.983  -8.519  1.00  0.00
ATOM    707 HG22 THR    45      -9.549  15.448  -9.757  1.00  0.00
ATOM    708 HG23 THR    45      -9.691  13.747  -9.254  1.00  0.00
ATOM    709  OG1 THR    45      -8.735  16.363  -7.358  1.00  0.00
ATOM    710  HG1 THR    45      -8.615  16.966  -8.096  1.00  0.00
ATOM    711  C   THR    45      -7.848  14.438  -5.550  1.00  0.00
ATOM    712  O   THR    45      -8.143  15.081  -4.536  1.00  0.00
ATOM    713  N   PHE    46      -6.621  13.958  -5.807  1.00  0.00
ATOM    714  H   PHE    46      -6.484  13.394  -6.634  1.00  0.00
ATOM    715  CA  PHE    46      -5.494  14.150  -4.908  1.00  0.00
ATOM    716  HA  PHE    46      -5.386  15.211  -4.681  1.00  0.00
ATOM    717  CB  PHE    46      -5.702  13.388  -3.598  1.00  0.00
ATOM    718  HB2 PHE    46      -4.792  13.464  -3.002  1.00  0.00
ATOM    719  HB3 PHE    46      -6.542  13.789  -3.032  1.00  0.00
ATOM    720  CG  PHE    46      -5.971  11.922  -3.786  1.00  0.00
ATOM    721  CD1 PHE    46      -4.931  11.033  -3.961  1.00  0.00
ATOM    722  HD1 PHE    46      -3.908  11.408  -3.951  1.00  0.00
ATOM    723  CE1 PHE    46      -5.173   9.678  -4.148  1.00  0.00
ATOM    724  HE1 PHE    46      -4.340   8.984  -4.257  1.00  0.00
ATOM    725  CZ  PHE    46      -6.470   9.211  -4.195  1.00  0.00
ATOM    726  HZ  PHE    46      -6.670   8.151  -4.351  1.00  0.00
ATOM    727  CE2 PHE    46      -7.518  10.095  -4.044  1.00  0.00
ATOM    728  HE2 PHE    46      -8.543   9.729  -4.100  1.00  0.00
ATOM    729  CD2 PHE    46      -7.275  11.436  -3.824  1.00  0.00
ATOM    730  HD2 PHE    46      -8.108  12.124  -3.677  1.00  0.00
ATOM    731  C   PHE    46      -4.225  13.718  -5.630  1.00  0.00
ATOM    732  O   PHE    46      -4.288  12.978  -6.622  1.00  0.00
ATOM    733  N   GLY    47      -3.080  14.169  -5.094  1.00  0.00
ATOM    734  H   GLY    47      -3.124  14.753  -4.271  1.00  0.00
ATOM    735  CA  GLY    47      -1.782  13.856  -5.643  1.00  0.00
ATOM    736  HA2 GLY    47      -1.216  13.276  -4.915  1.00  0.00
ATOM    737  HA3 GLY    47      -1.910  13.270  -6.553  1.00  0.00
ATOM    738  C   GLY    47      -1.012  15.117  -5.974  1.00  0.00
ATOM    739  O   GLY    47      -1.590  16.032  -6.540  1.00  0.00
ATOM    740  N   PHE    48       0.282  15.144  -5.622  1.00  0.00
ATOM    741  H   PHE    48       0.686  14.341  -5.163  1.00  0.00
ATOM    742  CA  PHE    48       1.112  16.309  -5.823  1.00  0.00
ATOM    743  HA  PHE    48       0.476  17.178  -5.989  1.00  0.00
ATOM    744  CB  PHE    48       2.004  16.582  -4.615  1.00  0.00
ATOM    745  HB2 PHE    48       2.211  17.652  -4.607  1.00  0.00
ATOM    746  HB3 PHE    48       1.470  16.308  -3.706  1.00  0.00
ATOM    747  CG  PHE    48       3.329  15.890  -4.557  1.00  0.00
ATOM    748  CD1 PHE    48       3.413  14.527  -4.437  1.00  0.00
ATOM    749  HD1 PHE    48       2.497  13.938  -4.419  1.00  0.00
ATOM    750  CE1 PHE    48       4.642  13.899  -4.339  1.00  0.00
ATOM    751  HE1 PHE    48       4.681  12.814  -4.247  1.00  0.00
ATOM    752  CZ  PHE    48       5.803  14.626  -4.355  1.00  0.00
ATOM    753  HZ  PHE    48       6.769  14.133  -4.255  1.00  0.00
ATOM    754  CE2 PHE    48       5.741  15.982  -4.500  1.00  0.00
ATOM    755  HE2 PHE    48       6.656  16.572  -4.541  1.00  0.00
ATOM    756  CD2 PHE    48       4.504  16.610  -4.595  1.00  0.00
ATOM    757  HD2 PHE    48       4.450  17.693  -4.701  1.00  0.00
ATOM    758  C   PHE    48       1.991  16.208  -7.060  1.00  0.00
ATOM    759  O   PHE    48       2.702  17.162  -7.343  1.00  0.00
ATOM    760  N   ASN    49       1.893  15.114  -7.812  1.00  0.00
ATOM    761  H   ASN    49       1.210  14.421  -7.538  1.00  0.00
ATOM    762  CA  ASN    49       2.683  14.867  -9.004  1.00  0.00
ATOM    763  HA  ASN    49       3.703  14.615  -8.714  1.00  0.00
ATOM    764  CB  ASN    49       2.109  13.709  -9.830  1.00  0.00
ATOM    765  HB2 ASN    49       1.104  13.964 -10.166  1.00  0.00
ATOM    766  HB3 ASN    49       2.769  13.622 -10.694  1.00  0.00
ATOM    767  CG  ASN    49       2.057  12.368  -9.122  1.00  0.00
ATOM    768  OD1 ASN    49       1.708  12.273  -7.944  1.00  0.00
ATOM    769  ND2 ASN    49       2.352  11.324  -9.873  1.00  0.00
ATOM    770 HD21 ASN    49       2.339  10.397  -9.471  1.00  0.00
ATOM    771 HD22 ASN    49       2.590  11.456 -10.846  1.00  0.00
ATOM    772  C   ASN    49       2.708  16.081  -9.923  1.00  0.00
ATOM    773  O   ASN    49       1.693  16.740 -10.125  1.00  0.00
ATOM    774  N   GLY    50       3.876  16.327 -10.518  1.00  0.00
ATOM    775  H   GLY    50       4.708  15.857 -10.192  1.00  0.00
ATOM    776  CA  GLY    50       4.000  17.262 -11.637  1.00  0.00
ATOM    777  HA2 GLY    50       4.789  16.902 -12.297  1.00  0.00
ATOM    778  HA3 GLY    50       3.053  17.277 -12.177  1.00  0.00
ATOM    779  C   GLY    50       4.340  18.687 -11.186  1.00  0.00
ATOM    780  O   GLY    50       4.828  18.892 -10.080  1.00  0.00
ATOM    781  N   ILE    51       4.103  19.636 -12.096  1.00  0.00
ATOM    782  H   ILE    51       3.686  19.345 -12.969  1.00  0.00
ATOM    783  CA  ILE    51       4.498  21.029 -11.952  1.00  0.00
ATOM    784  HA  ILE    51       4.723  21.303 -10.921  1.00  0.00
ATOM    785  CB  ILE    51       5.719  21.348 -12.847  1.00  0.00
ATOM    786  HB  ILE    51       5.922  22.418 -12.800  1.00  0.00
ATOM    787  CG2 ILE    51       6.959  20.570 -12.371  1.00  0.00
ATOM    788 HG21 ILE    51       6.757  19.499 -12.418  1.00  0.00
ATOM    789 HG22 ILE    51       7.807  20.807 -13.014  1.00  0.00
ATOM    790 HG23 ILE    51       7.192  20.850 -11.344  1.00  0.00
ATOM    791  CG1 ILE    51       5.457  21.101 -14.333  1.00  0.00
ATOM    792 HG12 ILE    51       5.417  20.022 -14.477  1.00  0.00
ATOM    793 HG13 ILE    51       4.484  21.535 -14.564  1.00  0.00
ATOM    794  CD1 ILE    51       6.512  21.698 -15.259  1.00  0.00
ATOM    795 HD11 ILE    51       7.485  21.265 -15.028  1.00  0.00
ATOM    796 HD12 ILE    51       6.253  21.479 -16.294  1.00  0.00
ATOM    797 HD13 ILE    51       6.553  22.778 -15.115  1.00  0.00
ATOM    798  C   ILE    51       3.305  21.938 -12.241  1.00  0.00
ATOM    799  O   ILE    51       3.497  23.120 -12.523  1.00  0.00
ATOM    800  N   GLY    52       2.077  21.412 -12.092  1.00  0.00
ATOM    801  H   GLY    52       1.983  20.432 -11.867  1.00  0.00
ATOM    802  CA  GLY    52       0.867  22.202 -12.243  1.00  0.00
ATOM    803  HA2 GLY    52       1.002  22.892 -13.076  1.00  0.00
ATOM    804  HA3 GLY    52       0.036  21.531 -12.459  1.00  0.00
ATOM    805  C   GLY    52       0.545  23.001 -10.983  1.00  0.00
ATOM    806  O   GLY    52       1.407  23.198 -10.138  1.00  0.00
ATOM    807  N   ARG    53      -0.699  23.439 -10.854  1.00  0.00
ATOM    808  H   ARG    53      -1.400  23.144 -11.518  1.00  0.00
ATOM    809  CA  ARG    53      -1.089  24.371  -9.809  1.00  0.00
ATOM    810  HA  ARG    53      -0.285  25.085  -9.630  1.00  0.00
ATOM    811  CB  ARG    53      -2.347  25.142 -10.227  1.00  0.00
ATOM    812  HB2 ARG    53      -2.149  25.613 -11.190  1.00  0.00
ATOM    813  HB3 ARG    53      -3.161  24.426 -10.333  1.00  0.00
ATOM    814  CG  ARG    53      -2.739  26.210  -9.211  1.00  0.00
ATOM    815  HG2 ARG    53      -3.235  25.699  -8.386  1.00  0.00
ATOM    816  HG3 ARG    53      -1.816  26.666  -8.853  1.00  0.00
ATOM    817  CD  ARG    53      -3.653  27.287  -9.761  1.00  0.00
ATOM    818  HD2 ARG    53      -3.798  28.068  -9.015  1.00  0.00
ATOM    819  HD3 ARG    53      -3.217  27.720 -10.661  1.00  0.00
ATOM    820  NE  ARG    53      -4.948  26.720 -10.099  1.00  0.00
ATOM    821  HE  ARG    53      -5.099  26.500 -11.073  1.00  0.00
ATOM    822  CZ  ARG    53      -5.918  26.455  -9.232  1.00  0.00
ATOM    823  NH1 ARG    53      -5.801  26.813  -7.966  1.00  0.00
ATOM    824 HH11 ARG    53      -4.968  27.292  -7.654  1.00  0.00
ATOM    825 HH12 ARG    53      -6.546  26.606  -7.316  1.00  0.00
ATOM    826  NH2 ARG    53      -7.027  25.847  -9.634  1.00  0.00
ATOM    827 HH21 ARG    53      -7.132  25.586 -10.604  1.00  0.00
ATOM    828 HH22 ARG    53      -7.760  25.649  -8.968  1.00  0.00
ATOM    829  C   ARG    53      -1.343  23.647  -8.484  1.00  0.00
ATOM    830  O   ARG    53      -2.228  22.810  -8.387  1.00  0.00
ATOM    831  N   LEU    54      -0.601  24.026  -7.447  1.00  0.00
ATOM    832  H   LEU    54       0.121  24.717  -7.595  1.00  0.00
ATOM    833  CA  LEU    54      -0.765  23.471  -6.107  1.00  0.00
ATOM    834  HA  LEU    54      -0.884  22.388  -6.146  1.00  0.00
ATOM    835  CB  LEU    54       0.492  23.796  -5.297  1.00  0.00
ATOM    836  HB2 LEU    54       1.321  23.382  -5.871  1.00  0.00
ATOM    837  HB3 LEU    54       0.564  24.883  -5.287  1.00  0.00
ATOM    838  CG  LEU    54       0.553  23.271  -3.869  1.00  0.00
ATOM    839  HG  LEU    54      -0.330  23.626  -3.337  1.00  0.00
ATOM    840  CD1 LEU    54       0.595  21.763  -3.823  1.00  0.00
ATOM    841 HD11 LEU    54       1.478  21.407  -4.354  1.00  0.00
ATOM    842 HD12 LEU    54       0.638  21.432  -2.785  1.00  0.00
ATOM    843 HD13 LEU    54      -0.300  21.359  -4.296  1.00  0.00
ATOM    844  CD2 LEU    54       1.795  23.796  -3.169  1.00  0.00
ATOM    845 HD21 LEU    54       1.767  24.885  -3.147  1.00  0.00
ATOM    846 HD22 LEU    54       1.826  23.413  -2.149  1.00  0.00
ATOM    847 HD23 LEU    54       2.683  23.466  -3.708  1.00  0.00
ATOM    848  C   LEU    54      -2.001  24.077  -5.468  1.00  0.00
ATOM    849  O   LEU    54      -2.161  25.278  -5.510  1.00  0.00
ATOM    850  N   THR    55      -2.874  23.266  -4.866  1.00  0.00
ATOM    851  H   THR    55      -2.733  22.265  -4.861  1.00  0.00
ATOM    852  CA  THR    55      -4.079  23.793  -4.255  1.00  0.00
ATOM    853  HA  THR    55      -4.053  24.881  -4.315  1.00  0.00
ATOM    854  CB  THR    55      -5.349  23.295  -4.955  1.00  0.00
ATOM    855  HB  THR    55      -6.199  23.799  -4.495  1.00  0.00
ATOM    856  CG2 THR    55      -5.352  23.561  -6.444  1.00  0.00
ATOM    857 HG21 THR    55      -4.503  23.057  -6.905  1.00  0.00
ATOM    858 HG22 THR    55      -6.278  23.184  -6.879  1.00  0.00
ATOM    859 HG23 THR    55      -5.278  24.633  -6.622  1.00  0.00
ATOM    860  OG1 THR    55      -5.453  21.887  -4.769  1.00  0.00
ATOM    861  HG1 THR    55      -6.245  21.565  -5.204  1.00  0.00
ATOM    862  C   THR    55      -4.210  23.470  -2.763  1.00  0.00
ATOM    863  O   THR    55      -5.086  24.065  -2.093  1.00  0.00
ATOM    864  N   GLU    56      -3.441  22.487  -2.223  1.00  0.00
ATOM    865  H   GLU    56      -2.695  22.033  -2.730  1.00  0.00
ATOM    866  CA  GLU    56      -3.746  22.020  -0.881  1.00  0.00
ATOM    867  HA  GLU    56      -4.050  22.841  -0.231  1.00  0.00
ATOM    868  CB  GLU    56      -4.915  21.036  -1.005  1.00  0.00
ATOM    869  HB2 GLU    56      -5.689  21.537  -1.585  1.00  0.00
ATOM    870  HB3 GLU    56      -4.544  20.174  -1.561  1.00  0.00
ATOM    871  CG  GLU    56      -5.494  20.572   0.317  1.00  0.00
ATOM    872  HG2 GLU    56      -4.725  20.017   0.854  1.00  0.00
ATOM    873  HG3 GLU    56      -5.755  21.467   0.882  1.00  0.00
ATOM    874  CD  GLU    56      -6.737  19.692   0.153  1.00  0.00
ATOM    875  OE1 GLU    56      -7.167  19.535  -1.003  1.00  0.00
ATOM    876  OE2 GLU    56      -7.248  19.167   1.155  1.00  0.00
ATOM    877  C   GLU    56      -2.514  21.391  -0.233  1.00  0.00
ATOM    878  O   GLU    56      -1.865  20.547  -0.851  1.00  0.00
ATOM    879  N   VAL    57      -2.230  21.809   1.012  1.00  0.00
ATOM    880  H   VAL    57      -2.875  22.455   1.446  1.00  0.00
ATOM    881  CA  VAL    57      -1.045  21.417   1.754  1.00  0.00
ATOM    882  HA  VAL    57      -0.653  20.460   1.409  1.00  0.00
ATOM    883  CB  VAL    57       0.057  22.477   1.618  1.00  0.00
ATOM    884  HB  VAL    57       0.931  22.122   2.163  1.00  0.00
ATOM    885  CG1 VAL    57       0.436  22.746   0.177  1.00  0.00
ATOM    886 HG11 VAL    57      -0.438  23.102  -0.369  1.00  0.00
ATOM    887 HG12 VAL    57       1.219  23.504   0.141  1.00  0.00
ATOM    888 HG13 VAL    57       0.800  21.826  -0.281  1.00  0.00
ATOM    889  CG2 VAL    57      -0.335  23.786   2.256  1.00  0.00
ATOM    890 HG21 VAL    57      -0.528  23.630   3.317  1.00  0.00
ATOM    891 HG22 VAL    57       0.474  24.506   2.135  1.00  0.00
ATOM    892 HG23 VAL    57      -1.236  24.169   1.776  1.00  0.00
ATOM    893  C   VAL    57      -1.364  21.214   3.229  1.00  0.00
ATOM    894  O   VAL    57      -2.426  21.603   3.690  1.00  0.00
ATOM    895  N   ALA    58      -0.405  20.655   3.976  1.00  0.00
ATOM    896  H   ALA    58       0.403  20.259   3.516  1.00  0.00
ATOM    897  CA  ALA    58      -0.481  20.576   5.421  1.00  0.00
ATOM    898  HA  ALA    58      -1.244  21.251   5.809  1.00  0.00
ATOM    899  CB  ALA    58      -0.805  19.184   5.864  1.00  0.00
ATOM    900  HB1 ALA    58      -0.044  18.498   5.492  1.00  0.00
ATOM    901  HB2 ALA    58      -0.827  19.145   6.953  1.00  0.00
ATOM    902  HB3 ALA    58      -1.779  18.895   5.471  1.00  0.00
ATOM    903  C   ALA    58       0.859  21.005   6.008  1.00  0.00
ATOM    904  O   ALA    58       1.889  20.833   5.378  1.00  0.00
ATOM    905  N   LEU    59       0.787  21.633   7.187  1.00  0.00
ATOM    906  H   LEU    59      -0.148  21.766   7.546  1.00  0.00
ATOM    907  CA  LEU    59       1.903  22.105   7.983  1.00  0.00
ATOM    908  HA  LEU    59       2.851  21.790   7.548  1.00  0.00
ATOM    909  CB  LEU    59       1.861  23.644   8.012  1.00  0.00
ATOM    910  HB2 LEU    59       0.854  23.912   8.330  1.00  0.00
ATOM    911  HB3 LEU    59       2.576  23.947   8.776  1.00  0.00
ATOM    912  CG  LEU    59       2.186  24.357   6.700  1.00  0.00
ATOM    913  HG  LEU    59       1.472  24.054   5.934  1.00  0.00
ATOM    914  CD1 LEU    59       2.100  25.834   6.904  1.00  0.00
ATOM    915 HD11 LEU    59       2.814  26.137   7.669  1.00  0.00
ATOM    916 HD12 LEU    59       2.332  26.344   5.969  1.00  0.00
ATOM    917 HD13 LEU    59       1.092  26.099   7.222  1.00  0.00
ATOM    918  CD2 LEU    59       3.571  24.021   6.225  1.00  0.00
ATOM    919 HD21 LEU    59       3.649  22.946   6.063  1.00  0.00
ATOM    920 HD22 LEU    59       3.772  24.544   5.289  1.00  0.00
ATOM    921 HD23 LEU    59       4.298  24.329   6.976  1.00  0.00
ATOM    922  C   LEU    59       1.758  21.571   9.401  1.00  0.00
ATOM    923  O   LEU    59       0.659  21.216   9.833  1.00  0.00
ATOM    924  N   HIE    60       2.866  21.604  10.125  1.00  0.00
ATOM    925  H   HIE    60       3.737  21.836   9.670  1.00  0.00
ATOM    926  CA  HIE    60       2.888  21.316  11.545  1.00  0.00
ATOM    927  HA  HIE    60       1.893  21.026  11.882  1.00  0.00
ATOM    928  CB  HIE    60       3.858  20.165  11.831  1.00  0.00
ATOM    929  HB2 HIE    60       3.478  19.220  11.442  1.00  0.00
ATOM    930  HB3 HIE    60       4.815  20.392  11.361  1.00  0.00
ATOM    931  CG  HIE    60       4.132  19.950  13.266  1.00  0.00
ATOM    932  ND1 HIE    60       3.158  19.639  14.190  1.00  0.00
ATOM    933  CE1 HIE    60       3.749  19.537  15.391  1.00  0.00
ATOM    934  HE1 HIE    60       3.153  19.293  16.269  1.00  0.00
ATOM    935  NE2 HIE    60       5.055  19.775  15.258  1.00  0.00
ATOM    936  HE2 HIE    60       5.750  19.764  15.990  1.00  0.00
ATOM    937  CD2 HIE    60       5.309  20.040  13.940  1.00  0.00
ATOM    938  HD2 HIE    60       6.323  20.271  13.616  1.00  0.00
ATOM    939  C   HIE    60       3.334  22.557  12.297  1.00  0.00
ATOM    940  O   HIE    60       4.398  23.096  11.971  1.00  0.00
ATOM    941  N   MET    61       2.546  22.962  13.316  1.00  0.00
ATOM    942  H   MET    61       1.665  22.498  13.483  1.00  0.00
ATOM    943  CA  MET    61       2.916  24.086  14.185  1.00  0.00
ATOM    944  HA  MET    61       3.461  24.827  13.600  1.00  0.00
ATOM    945  CB  MET    61       1.676  24.761  14.801  1.00  0.00
ATOM    946  HB2 MET    61       1.063  25.098  13.966  1.00  0.00
ATOM    947  HB3 MET    61       1.146  23.983  15.351  1.00  0.00
ATOM    948  CG  MET    61       1.964  25.958  15.747  1.00  0.00
ATOM    949  HG2 MET    61       1.004  26.394  16.026  1.00  0.00
ATOM    950  HG3 MET    61       2.455  25.563  16.636  1.00  0.00
ATOM    951  SD  MET    61       3.006  27.237  15.012  1.00  0.00
ATOM    952  CE  MET    61       1.798  28.043  13.960  1.00  0.00
ATOM    953  HE1 MET    61       0.983  28.430  14.571  1.00  0.00
ATOM    954  HE2 MET    61       2.272  28.866  13.425  1.00  0.00
ATOM    955  HE3 MET    61       1.403  27.324  13.242  1.00  0.00
ATOM    956  C   MET    61       3.826  23.543  15.284  1.00  0.00
ATOM    957  O   MET    61       3.419  22.695  16.076  1.00  0.00
ATOM    958  N   PRO    62       5.110  23.926  15.334  1.00  0.00
ATOM    959  CD  PRO    62       5.768  24.891  14.452  1.00  0.00
ATOM    960  HD2 PRO    62       5.467  25.900  14.733  1.00  0.00
ATOM    961  HD3 PRO    62       5.472  24.698  13.421  1.00  0.00
ATOM    962  CG  PRO    62       7.245  24.637  14.686  1.00  0.00
ATOM    963  HG2 PRO    62       7.798  25.571  14.588  1.00  0.00
ATOM    964  HG3 PRO    62       7.614  23.919  13.954  1.00  0.00
ATOM    965  CB  PRO    62       7.346  24.085  16.074  1.00  0.00
ATOM    966  HB2 PRO    62       7.476  24.884  16.803  1.00  0.00
ATOM    967  HB3 PRO    62       8.173  23.379  16.158  1.00  0.00
ATOM    968  CA  PRO    62       6.012  23.362  16.322  1.00  0.00
ATOM    969  HA  PRO    62       6.078  22.294  16.117  1.00  0.00
ATOM    970  C   PRO    62       5.583  23.575  17.775  1.00  0.00
ATOM    971  O   PRO    62       5.028  24.611  18.123  1.00  0.00
ATOM    972  N   THR    63       5.857  22.553  18.583  1.00  0.00
ATOM    973  H   THR    63       6.098  21.687  18.122  1.00  0.00
ATOM    974  CA  THR    63       5.814  22.572  20.036  1.00  0.00
ATOM    975  HA  THR    63       5.546  23.559  20.413  1.00  0.00
ATOM    976  CB  THR    63       4.825  21.540  20.614  1.00  0.00
ATOM    977  HB  THR    63       4.747  21.718  21.686  1.00  0.00
ATOM    978  CG2 THR    63       3.451  21.625  19.988  1.00  0.00
ATOM    979 HG21 THR    63       3.528  21.446  18.915  1.00  0.00
ATOM    980 HG22 THR    63       2.799  20.875  20.435  1.00  0.00
ATOM    981 HG23 THR    63       3.033  22.617  20.161  1.00  0.00
ATOM    982  OG1 THR    63       5.387  20.228  20.442  1.00  0.00
ATOM    983  HG1 THR    63       4.783  19.572  20.797  1.00  0.00
ATOM    984  C   THR    63       7.230  22.282  20.513  1.00  0.00
ATOM    985  O   THR    63       8.108  22.039  19.704  1.00  0.00
ATOM    986  N   ARG    64       7.449  22.289  21.842  1.00  0.00
ATOM    987  H   ARG    64       6.722  22.550  22.493  1.00  0.00
ATOM    988  CA  ARG    64       8.770  22.013  22.364  1.00  0.00
ATOM    989  HA  ARG    64       9.493  22.691  21.911  1.00  0.00
ATOM    990  CB  ARG    64       8.800  22.208  23.885  1.00  0.00
ATOM    991  HB2 ARG    64       9.835  22.051  24.190  1.00  0.00
ATOM    992  HB3 ARG    64       8.523  23.247  24.063  1.00  0.00
ATOM    993  CG  ARG    64       7.893  21.298  24.690  1.00  0.00
ATOM    994  HG2 ARG    64       6.856  21.491  24.416  1.00  0.00
ATOM    995  HG3 ARG    64       8.139  20.259  24.469  1.00  0.00
ATOM    996  CD  ARG    64       8.083  21.561  26.198  1.00  0.00
ATOM    997  HD2 ARG    64       9.100  21.280  26.472  1.00  0.00
ATOM    998  HD3 ARG    64       7.939  22.626  26.384  1.00  0.00
ATOM    999  NE  ARG    64       7.149  20.810  27.032  1.00  0.00
ATOM   1000  HE  ARG    64       7.533  20.007  27.510  1.00  0.00
ATOM   1001  CZ  ARG    64       5.850  21.074  27.174  1.00  0.00
ATOM   1002  NH1 ARG    64       5.335  22.212  26.747  1.00  0.00
ATOM   1003 HH11 ARG    64       5.930  22.897  26.304  1.00  0.00
ATOM   1004 HH12 ARG    64       4.348  22.392  26.865  1.00  0.00
ATOM   1005  NH2 ARG    64       5.070  20.204  27.788  1.00  0.00
ATOM   1006 HH21 ARG    64       5.461  19.344  28.146  1.00  0.00
ATOM   1007 HH22 ARG    64       4.086  20.402  27.897  1.00  0.00
ATOM   1008  C   ARG    64       9.223  20.599  21.956  1.00  0.00
ATOM   1009  O   ARG    64      10.415  20.398  21.805  1.00  0.00
ATOM   1010  N   TYR    65       8.293  19.661  21.727  1.00  0.00
ATOM   1011  H   TYR    65       7.322  19.900  21.865  1.00  0.00
ATOM   1012  CA  TYR    65       8.621  18.287  21.339  1.00  0.00
ATOM   1013  HA  TYR    65       9.472  17.928  21.919  1.00  0.00
ATOM   1014  CB  TYR    65       7.425  17.369  21.606  1.00  0.00
ATOM   1015  HB2 TYR    65       6.584  17.636  20.966  1.00  0.00
ATOM   1016  HB3 TYR    65       7.777  16.371  21.344  1.00  0.00
ATOM   1017  CG  TYR    65       6.978  17.383  23.064  1.00  0.00
ATOM   1018  CD1 TYR    65       7.850  16.997  24.069  1.00  0.00
ATOM   1019  HD1 TYR    65       8.847  16.652  23.793  1.00  0.00
ATOM   1020  CE1 TYR    65       7.477  17.042  25.404  1.00  0.00
ATOM   1021  HE1 TYR    65       8.167  16.702  26.176  1.00  0.00
ATOM   1022  CZ  TYR    65       6.218  17.499  25.753  1.00  0.00
ATOM   1023  OH  TYR    65       5.881  17.548  27.076  1.00  0.00
ATOM   1024  HH  TYR    65       6.586  17.246  27.654  1.00  0.00
ATOM   1025  CE2 TYR    65       5.334  17.917  24.774  1.00  0.00
ATOM   1026  HE2 TYR    65       4.346  18.292  25.038  1.00  0.00
ATOM   1027  CD2 TYR    65       5.721  17.853  23.440  1.00  0.00
ATOM   1028  HD2 TYR    65       5.034  18.176  22.657  1.00  0.00
ATOM   1029  C   TYR    65       9.042  18.170  19.863  1.00  0.00
ATOM   1030  O   TYR    65       9.543  17.119  19.451  1.00  0.00
ATOM   1031  N   THR    66       8.841  19.242  19.078  1.00  0.00
ATOM   1032  H   THR    66       8.356  20.032  19.478  1.00  0.00
ATOM   1033  CA  THR    66       9.207  19.297  17.675  1.00  0.00
ATOM   1034  HA  THR    66       9.065  18.339  17.176  1.00  0.00
ATOM   1035  CB  THR    66       8.356  20.352  16.959  1.00  0.00
ATOM   1036  HB  THR    66       8.632  21.327  17.360  1.00  0.00
ATOM   1037  CG2 THR    66       8.551  20.350  15.462  1.00  0.00
ATOM   1038 HG21 THR    66       8.275  19.375  15.060  1.00  0.00
ATOM   1039 HG22 THR    66       7.921  21.118  15.013  1.00  0.00
ATOM   1040 HG23 THR    66       9.596  20.556  15.230  1.00  0.00
ATOM   1041  OG1 THR    66       6.991  20.097  17.290  1.00  0.00
ATOM   1042  HG1 THR    66       6.430  20.744  16.855  1.00  0.00
ATOM   1043  C   THR    66      10.701  19.572  17.503  1.00  0.00
ATOM   1044  O   THR    66      11.240  19.313  16.414  1.00  0.00
ATOM   1045  N   LEU    67      11.370  20.043  18.566  1.00  0.00
ATOM   1046  H   LEU    67      10.913  20.067  19.466  1.00  0.00
ATOM   1047  CA  LEU    67      12.750  20.516  18.477  1.00  0.00
ATOM   1048  HA  LEU    67      12.922  21.032  17.533  1.00  0.00
ATOM   1049  CB  LEU    67      12.999  21.500  19.627  1.00  0.00
ATOM   1050  HB2 LEU    67      12.392  21.108  20.443  1.00  0.00
ATOM   1051  HB3 LEU    67      14.054  21.410  19.884  1.00  0.00
ATOM   1052  CG  LEU    67      12.654  22.969  19.396  1.00  0.00
ATOM   1053  HG  LEU    67      13.457  23.422  18.815  1.00  0.00
ATOM   1054  CD1 LEU    67      11.354  23.129  18.661  1.00  0.00
ATOM   1055 HD11 LEU    67      10.550  22.676  19.242  1.00  0.00
ATOM   1056 HD12 LEU    67      11.145  24.189  18.517  1.00  0.00
ATOM   1057 HD13 LEU    67      11.421  22.637  17.691  1.00  0.00
ATOM   1058  CD2 LEU    67      12.578  23.676  20.744  1.00  0.00
ATOM   1059 HD21 LEU    67      13.540  23.598  21.250  1.00  0.00
ATOM   1060 HD22 LEU    67      12.332  24.726  20.590  1.00  0.00
ATOM   1061 HD23 LEU    67      11.807  23.208  21.357  1.00  0.00
ATOM   1062  C   LEU    67      13.729  19.349  18.599  1.00  0.00
ATOM   1063  O   LEU    67      13.787  18.716  19.650  1.00  0.00
ATOM   1064  N   HIE    68      14.530  19.111  17.556  1.00  0.00
ATOM   1065  H   HIE    68      14.482  19.705  16.740  1.00  0.00
ATOM   1066  CA  HIE    68      15.386  17.933  17.503  1.00  0.00
ATOM   1067  HA  HIE    68      14.801  17.040  17.724  1.00  0.00
ATOM   1068  CB  HIE    68      16.007  17.781  16.098  1.00  0.00
ATOM   1069  HB2 HIE    68      16.388  16.763  16.009  1.00  0.00
ATOM   1070  HB3 HIE    68      15.285  17.968  15.303  1.00  0.00
ATOM   1071  CG  HIE    68      17.161  18.692  15.849  1.00  0.00
ATOM   1072  ND1 HIE    68      17.064  20.025  15.518  1.00  0.00
ATOM   1073  CE1 HIE    68      18.282  20.512  15.429  1.00  0.00
ATOM   1074  HE1 HIE    68      18.437  21.563  15.185  1.00  0.00
ATOM   1075  NE2 HIE    68      19.149  19.541  15.677  1.00  0.00
ATOM   1076  HE2 HIE    68      20.156  19.618  15.667  1.00  0.00
ATOM   1077  CD2 HIE    68      18.462  18.413  15.948  1.00  0.00
ATOM   1078  HD2 HIE    68      18.997  17.496  16.193  1.00  0.00
ATOM   1079  C   HIE    68      16.433  17.964  18.619  1.00  0.00
ATOM   1080  O   HIE    68      16.804  16.939  19.172  1.00  0.00
ATOM   1081  N   ASP    69      16.897  19.164  18.967  1.00  0.00
ATOM   1082  H   ASP    69      16.550  19.982  18.488  1.00  0.00
ATOM   1083  CA  ASP    69      18.007  19.326  19.893  1.00  0.00
ATOM   1084  HA  ASP    69      18.677  18.472  19.792  1.00  0.00
ATOM   1085  CB  ASP    69      18.807  20.614  19.629  1.00  0.00
ATOM   1086  HB2 ASP    69      19.609  20.700  20.363  1.00  0.00
ATOM   1087  HB3 ASP    69      19.236  20.422  18.645  1.00  0.00
ATOM   1088  CG  ASP    69      18.004  21.924  19.592  1.00  0.00
ATOM   1089  OD1 ASP    69      16.833  21.968  20.112  1.00  0.00
ATOM   1090  OD2 ASP    69      18.567  22.896  19.139  1.00  0.00
ATOM   1091  C   ASP    69      17.529  19.194  21.341  1.00  0.00
ATOM   1092  O   ASP    69      18.346  19.282  22.261  1.00  0.00
ATOM   1093  N   GLN    70      16.242  18.912  21.554  1.00  0.00
ATOM   1094  H   GLN    70      15.591  18.934  20.782  1.00  0.00
ATOM   1095  CA  GLN    70      15.715  18.683  22.896  1.00  0.00
ATOM   1096  HA  GLN    70      16.474  18.907  23.647  1.00  0.00
ATOM   1097  CB  GLN    70      14.514  19.601  23.127  1.00  0.00
ATOM   1098  HB2 GLN    70      13.871  19.516  22.251  1.00  0.00
ATOM   1099  HB3 GLN    70      13.985  19.225  24.003  1.00  0.00
ATOM   1100  CG  GLN    70      14.889  21.083  23.349  1.00  0.00
ATOM   1101  HG2 GLN    70      15.293  21.415  22.393  1.00  0.00
ATOM   1102  HG3 GLN    70      13.985  21.648  23.577  1.00  0.00
ATOM   1103  CD  GLN    70      15.917  21.357  24.431  1.00  0.00
ATOM   1104  OE1 GLN    70      16.982  21.920  24.173  1.00  0.00
ATOM   1105  NE2 GLN    70      15.654  20.921  25.645  1.00  0.00
ATOM   1106 HE21 GLN    70      16.315  21.084  26.391  1.00  0.00
ATOM   1107 HE22 GLN    70      14.793  20.425  25.825  1.00  0.00
ATOM   1108  C   GLN    70      15.378  17.198  23.153  1.00  0.00
ATOM   1109  O   GLN    70      14.955  16.837  24.260  1.00  0.00
ATOM   1110  N   SER    71      15.596  16.311  22.153  1.00  0.00
ATOM   1111  H   SER    71      15.861  16.635  21.234  1.00  0.00
ATOM   1112  CA  SER    71      15.455  14.871  22.366  1.00  0.00
ATOM   1113  HA  SER    71      14.463  14.656  22.764  1.00  0.00
ATOM   1114  CB  SER    71      15.629  14.113  21.070  1.00  0.00
ATOM   1115  HB2 SER    71      14.715  14.216  20.486  1.00  0.00
ATOM   1116  HB3 SER    71      16.461  14.557  20.522  1.00  0.00
ATOM   1117  OG  SER    71      15.896  12.724  21.300  1.00  0.00
ATOM   1118  HG  SER    71      16.001  12.275  20.458  1.00  0.00
ATOM   1119  C   SER    71      16.512  14.400  23.357  1.00  0.00
ATOM   1120  O   SER    71      17.672  14.787  23.223  1.00  0.00
ATOM   1121  N   SER    72      16.144  13.539  24.314  1.00  0.00
ATOM   1122  H   SER    72      15.166  13.354  24.484  1.00  0.00
ATOM   1123  CA  SER    72      17.130  12.949  25.220  1.00  0.00
ATOM   1124  HA  SER    72      17.668  13.741  25.742  1.00  0.00
ATOM   1125  CB  SER    72      16.462  12.073  26.238  1.00  0.00
ATOM   1126  HB2 SER    72      17.223  11.747  26.948  1.00  0.00
ATOM   1127  HB3 SER    72      15.715  12.673  26.757  1.00  0.00
ATOM   1128  OG  SER    72      15.836  10.932  25.656  1.00  0.00
ATOM   1129  HG  SER    72      15.425  10.406  26.346  1.00  0.00
ATOM   1130  C   SER    72      18.256  12.197  24.481  1.00  0.00
ATOM   1131  O   SER    72      19.372  12.124  24.974  1.00  0.00
ATOM   1132  N   GLN    73      17.989  11.640  23.289  1.00  0.00
ATOM   1133  H   GLN    73      17.040  11.603  22.944  1.00  0.00
ATOM   1134  CA  GLN    73      19.026  10.970  22.524  1.00  0.00
ATOM   1135  HA  GLN    73      19.642  10.359  23.184  1.00  0.00
ATOM   1136  CB  GLN    73      18.394  10.064  21.472  1.00  0.00
ATOM   1137  HB2 GLN    73      17.667  10.665  20.927  1.00  0.00
ATOM   1138  HB3 GLN    73      19.190   9.755  20.795  1.00  0.00
ATOM   1139  CG  GLN    73      17.712   8.842  22.039  1.00  0.00
ATOM   1140  HG2 GLN    73      18.479   8.143  22.374  1.00  0.00
ATOM   1141  HG3 GLN    73      17.099   9.142  22.889  1.00  0.00
ATOM   1142  CD  GLN    73      16.829   8.144  21.027  1.00  0.00
ATOM   1143  OE1 GLN    73      16.278   8.746  20.077  1.00  0.00
ATOM   1144  NE2 GLN    73      16.694   6.849  21.249  1.00  0.00
ATOM   1145 HE21 GLN    73      16.124   6.290  20.630  1.00  0.00
ATOM   1146 HE22 GLN    73      17.161   6.423  22.037  1.00  0.00
ATOM   1147  C   GLN    73      19.999  11.994  21.932  1.00  0.00
ATOM   1148  O   GLN    73      21.200  11.766  21.872  1.00  0.00
ATOM   1149  N   TYR    74      19.481  13.127  21.467  1.00  0.00
ATOM   1150  H   TYR    74      18.480  13.235  21.389  1.00  0.00
ATOM   1151  CA  TYR    74      20.327  14.207  20.994  1.00  0.00
ATOM   1152  HA  TYR    74      20.994  13.817  20.225  1.00  0.00
ATOM   1153  CB  TYR    74      19.522  15.373  20.401  1.00  0.00
ATOM   1154  HB2 TYR    74      18.839  14.976  19.650  1.00  0.00
ATOM   1155  HB3 TYR    74      18.949  15.824  21.211  1.00  0.00
ATOM   1156  CG  TYR    74      20.419  16.429  19.764  1.00  0.00
ATOM   1157  CD1 TYR    74      20.965  17.470  20.506  1.00  0.00
ATOM   1158  HD1 TYR    74      20.739  17.530  21.570  1.00  0.00
ATOM   1159  CE1 TYR    74      21.783  18.423  19.915  1.00  0.00
ATOM   1160  HE1 TYR    74      22.203  19.232  20.512  1.00  0.00
ATOM   1161  CZ  TYR    74      22.063  18.342  18.567  1.00  0.00
ATOM   1162  OH  TYR    74      22.866  19.254  17.969  1.00  0.00
ATOM   1163  HH  TYR    74      23.193  19.922  18.577  1.00  0.00
ATOM   1164  CE2 TYR    74      21.524  17.321  17.800  1.00  0.00
ATOM   1165  HE2 TYR    74      21.723  17.266  16.730  1.00  0.00
ATOM   1166  CD2 TYR    74      20.728  16.367  18.404  1.00  0.00
ATOM   1167  HD2 TYR    74      20.325  15.542  17.816  1.00  0.00
ATOM   1168  C   TYR    74      21.216  14.700  22.136  1.00  0.00
ATOM   1169  O   TYR    74      22.402  14.925  21.929  1.00  0.00
ATOM   1170  N   LYS    75      20.643  14.868  23.333  1.00  0.00
ATOM   1171  H   LYS    75      19.654  14.692  23.437  1.00  0.00
ATOM   1172  CA  LYS    75      21.388  15.350  24.496  1.00  0.00
ATOM   1173  HA  LYS    75      21.849  16.309  24.257  1.00  0.00
ATOM   1174  CB  LYS    75      20.474  15.535  25.712  1.00  0.00
ATOM   1175  HB2 LYS    75      19.972  14.579  25.866  1.00  0.00
ATOM   1176  HB3 LYS    75      21.128  15.742  26.558  1.00  0.00
ATOM   1177  CG  LYS    75      19.437  16.637  25.593  1.00  0.00
ATOM   1178  HG2 LYS    75      18.816  16.421  24.724  1.00  0.00
ATOM   1179  HG3 LYS    75      18.822  16.618  26.492  1.00  0.00
ATOM   1180  CD  LYS    75      20.057  17.995  25.440  1.00  0.00
ATOM   1181  HD2 LYS    75      20.830  18.107  26.200  1.00  0.00
ATOM   1182  HD3 LYS    75      20.510  18.056  24.450  1.00  0.00
ATOM   1183  CE  LYS    75      19.035  19.095  25.595  1.00  0.00
ATOM   1184  HE2 LYS    75      18.296  19.000  24.799  1.00  0.00
ATOM   1185  HE3 LYS    75      18.543  18.982  26.561  1.00  0.00
ATOM   1186  NZ  LYS    75      19.672  20.425  25.519  1.00  0.00
ATOM   1187  HZ1 LYS    75      20.127  20.530  24.624  1.00  0.00
ATOM   1188  HZ2 LYS    75      18.969  21.142  25.625  1.00  0.00
ATOM   1189  HZ3 LYS    75      20.356  20.513  26.257  1.00  0.00
ATOM   1190  C   LYS    75      22.522  14.389  24.847  1.00  0.00
ATOM   1191  O   LYS    75      23.593  14.816  25.213  1.00  0.00
ATOM   1192  N   GLU    76      22.271  13.091  24.724  1.00  0.00
ATOM   1193  H   GLU    76      21.355  12.777  24.437  1.00  0.00
ATOM   1194  CA  GLU    76      23.283  12.092  25.005  1.00  0.00
ATOM   1195  HA  GLU    76      23.662  12.217  26.020  1.00  0.00
ATOM   1196  CB  GLU    76      22.683  10.697  24.878  1.00  0.00
ATOM   1197  HB2 GLU    76      21.829  10.657  25.554  1.00  0.00
ATOM   1198  HB3 GLU    76      22.338  10.593  23.850  1.00  0.00
ATOM   1199  CG  GLU    76      23.646   9.559  25.209  1.00  0.00
ATOM   1200  HG2 GLU    76      24.531   9.687  24.585  1.00  0.00
ATOM   1201  HG3 GLU    76      23.927   9.651  26.258  1.00  0.00
ATOM   1202  CD  GLU    76      23.048   8.184  24.964  1.00  0.00
ATOM   1203  OE1 GLU    76      21.864   8.118  24.550  1.00  0.00
ATOM   1204  OE2 GLU    76      23.748   7.162  25.185  1.00  0.00
ATOM   1205  C   GLU    76      24.447  12.232  24.029  1.00  0.00
ATOM   1206  O   GLU    76      25.588  12.128  24.433  1.00  0.00
ATOM   1207  N   SER    77      24.182  12.437  22.718  1.00  0.00
ATOM   1208  H   SER    77      23.241  12.421  22.350  1.00  0.00
ATOM   1209  CA  SER    77      25.292  12.591  21.779  1.00  0.00
ATOM   1210  HA  SER    77      26.118  13.095  22.280  1.00  0.00
ATOM   1211  CB  SER    77      25.775  11.268  21.273  1.00  0.00
ATOM   1212  HB2 SER    77      26.200  10.697  22.099  1.00  0.00
ATOM   1213  HB3 SER    77      24.938  10.717  20.844  1.00  0.00
ATOM   1214  OG  SER    77      26.757  11.469  20.288  1.00  0.00
ATOM   1215  HG  SER    77      27.065  10.619  19.965  1.00  0.00
ATOM   1216  C   SER    77      24.912  13.509  20.619  1.00  0.00
ATOM   1217  O   SER    77      24.439  13.049  19.578  1.00  0.00
ATOM   1218  N   PRO    78      25.103  14.836  20.769  1.00  0.00
ATOM   1219  CD  PRO    78      25.497  15.528  22.006  1.00  0.00
ATOM   1220  HD2 PRO    78      26.571  15.428  22.159  1.00  0.00
ATOM   1221  HD3 PRO    78      24.967  15.097  22.855  1.00  0.00
ATOM   1222  CG  PRO    78      25.080  16.954  21.732  1.00  0.00
ATOM   1223  HG2 PRO    78      25.710  17.647  22.289  1.00  0.00
ATOM   1224  HG3 PRO    78      24.038  17.105  22.013  1.00  0.00
ATOM   1225  CB  PRO    78      25.266  17.119  20.226  1.00  0.00
ATOM   1226  HB2 PRO    78      26.315  17.314  20.003  1.00  0.00
ATOM   1227  HB3 PRO    78      24.650  17.902  19.785  1.00  0.00
ATOM   1228  CA  PRO    78      24.859  15.751  19.661  1.00  0.00
ATOM   1229  HA  PRO    78      23.795  15.732  19.425  1.00  0.00
ATOM   1230  C   PRO    78      25.663  15.356  18.419  1.00  0.00
ATOM   1231  O   PRO    78      25.155  15.461  17.303  1.00  0.00
ATOM   1232  N   SER    79      26.888  14.846  18.600  1.00  0.00
ATOM   1233  H   SER    79      27.269  14.759  19.532  1.00  0.00
ATOM   1234  CA  SER    79      27.753  14.556  17.475  1.00  0.00
ATOM   1235  HA  SER    79      27.712  15.384  16.766  1.00  0.00
ATOM   1236  CB  SER    79      29.185  14.367  17.914  1.00  0.00
ATOM   1237  HB2 SER    79      29.816  14.235  17.035  1.00  0.00
ATOM   1238  HB3 SER    79      29.511  15.248  18.466  1.00  0.00
ATOM   1239  OG  SER    79      29.287  13.240  18.733  1.00  0.00
ATOM   1240  HG  SER    79      30.200  13.126  19.008  1.00  0.00
ATOM   1241  C   SER    79      27.233  13.382  16.632  1.00  0.00
ATOM   1242  O   SER    79      27.398  13.376  15.417  1.00  0.00
ATOM   1243  N   PHE    80      26.535  12.419  17.233  1.00  0.00
ATOM   1244  H   PHE    80      26.462  12.382  18.240  1.00  0.00
ATOM   1245  CA  PHE    80      25.937  11.344  16.459  1.00  0.00
ATOM   1246  HA  PHE    80      26.714  10.854  15.874  1.00  0.00
ATOM   1247  CB  PHE    80      25.264  10.300  17.350  1.00  0.00
ATOM   1248  HB2 PHE    80      26.036   9.797  17.932  1.00  0.00
ATOM   1249  HB3 PHE    80      24.534  10.748  18.025  1.00  0.00
ATOM   1250  CG  PHE    80      24.534   9.222  16.577  1.00  0.00
ATOM   1251  CD1 PHE    80      25.233   8.289  15.814  1.00  0.00
ATOM   1252  HD1 PHE    80      26.319   8.355  15.759  1.00  0.00
ATOM   1253  CE1 PHE    80      24.565   7.289  15.131  1.00  0.00
ATOM   1254  HE1 PHE    80      25.129   6.529  14.590  1.00  0.00
ATOM   1255  CZ  PHE    80      23.192   7.252  15.135  1.00  0.00
ATOM   1256  HZ  PHE    80      22.659   6.501  14.550  1.00  0.00
ATOM   1257  CE2 PHE    80      22.484   8.173  15.886  1.00  0.00
ATOM   1258  HE2 PHE    80      21.396   8.113  15.932  1.00  0.00
ATOM   1259  CD2 PHE    80      23.152   9.170  16.576  1.00  0.00
ATOM   1260  HD2 PHE    80      22.588   9.924  17.125  1.00  0.00
ATOM   1261  C   PHE    80      24.946  11.915  15.439  1.00  0.00
ATOM   1262  O   PHE    80      25.018  11.591  14.261  1.00  0.00
ATOM   1263  N   PHE    81      24.024  12.757  15.902  1.00  0.00
ATOM   1264  H   PHE    81      23.990  12.943  16.894  1.00  0.00
ATOM   1265  CA  PHE    81      22.985  13.333  15.053  1.00  0.00
ATOM   1266  HA  PHE    81      22.586  12.561  14.395  1.00  0.00
ATOM   1267  CB  PHE    81      21.834  13.904  15.895  1.00  0.00
ATOM   1268  HB2 PHE    81      22.075  14.628  16.673  1.00  0.00
ATOM   1269  HB3 PHE    81      21.176  14.366  15.159  1.00  0.00
ATOM   1270  CG  PHE    81      21.040  12.811  16.555  1.00  0.00
ATOM   1271  CD1 PHE    81      20.121  12.074  15.826  1.00  0.00
ATOM   1272  HD1 PHE    81      19.940  12.335  14.783  1.00  0.00
ATOM   1273  CE1 PHE    81      19.438  11.023  16.402  1.00  0.00
ATOM   1274  HE1 PHE    81      18.687  10.478  15.831  1.00  0.00
ATOM   1275  CZ  PHE    81      19.708  10.665  17.697  1.00  0.00
ATOM   1276  HZ  PHE    81      19.170   9.833  18.151  1.00  0.00
ATOM   1277  CE2 PHE    81      20.657  11.354  18.428  1.00  0.00
ATOM   1278  HE2 PHE    81      20.866  11.072  19.459  1.00  0.00
ATOM   1279  CD2 PHE    81      21.342  12.407  17.845  1.00  0.00
ATOM   1280  HD2 PHE    81      22.125  12.922  18.402  1.00  0.00
ATOM   1281  C   PHE    81      23.554  14.369  14.098  1.00  0.00
ATOM   1282  O   PHE    81      23.030  14.505  12.997  1.00  0.00
ATOM   1283  N   GLN    82      24.624  15.072  14.486  1.00  0.00
ATOM   1284  H   GLN    82      24.971  14.995  15.431  1.00  0.00
ATOM   1285  CA  GLN    82      25.265  16.022  13.593  1.00  0.00
ATOM   1286  HA  GLN    82      24.507  16.645  13.119  1.00  0.00
ATOM   1287  CB  GLN    82      26.236  16.929  14.359  1.00  0.00
ATOM   1288  HB2 GLN    82      26.853  16.300  15.001  1.00  0.00
ATOM   1289  HB3 GLN    82      26.869  17.439  13.633  1.00  0.00
ATOM   1290  CG  GLN    82      25.507  17.959  15.208  1.00  0.00
ATOM   1291  HG2 GLN    82      25.228  18.766  14.530  1.00  0.00
ATOM   1292  HG3 GLN    82      24.608  17.528  15.648  1.00  0.00
ATOM   1293  CD  GLN    82      26.359  18.533  16.317  1.00  0.00
ATOM   1294  OE1 GLN    82      27.529  18.241  16.457  1.00  0.00
ATOM   1295  NE2 GLN    82      25.749  19.326  17.165  1.00  0.00
ATOM   1296 HE21 GLN    82      26.267  19.739  17.927  1.00  0.00
ATOM   1297 HE22 GLN    82      24.764  19.519  17.052  1.00  0.00
ATOM   1298  C   GLN    82      25.975  15.285  12.457  1.00  0.00
ATOM   1299  O   GLN    82      26.050  15.831  11.359  1.00  0.00
ATOM   1300  N   GLY    83      26.472  14.066  12.711  1.00  0.00
ATOM   1301  H   GLY    83      26.509  13.723  13.660  1.00  0.00
ATOM   1302  CA  GLY    83      26.969  13.207  11.649  1.00  0.00
ATOM   1303  HA2 GLY    83      27.705  13.769  11.073  1.00  0.00
ATOM   1304  HA3 GLY    83      27.450  12.343  12.107  1.00  0.00
ATOM   1305  C   GLY    83      25.865  12.720  10.705  1.00  0.00
ATOM   1306  O   GLY    83      26.026  12.772   9.476  1.00  0.00
ATOM   1307  N   LEU    84      24.732  12.256  11.246  1.00  0.00
ATOM   1308  H   LEU    84      24.609  12.189  12.247  1.00  0.00
ATOM   1309  CA  LEU    84      23.647  11.813  10.387  1.00  0.00
ATOM   1310  HA  LEU    84      24.010  11.026   9.726  1.00  0.00
ATOM   1311  CB  LEU    84      22.471  11.263  11.203  1.00  0.00
ATOM   1312  HB2 LEU    84      22.240  12.097  11.866  1.00  0.00
ATOM   1313  HB3 LEU    84      21.634  11.095  10.525  1.00  0.00
ATOM   1314  CG  LEU    84      22.713  10.002  12.036  1.00  0.00
ATOM   1315  HG  LEU    84      23.497  10.201  12.766  1.00  0.00
ATOM   1316  CD1 LEU    84      21.453   9.602  12.751  1.00  0.00
ATOM   1317 HD11 LEU    84      20.668   9.403  12.021  1.00  0.00
ATOM   1318 HD12 LEU    84      21.638   8.704  13.340  1.00  0.00
ATOM   1319 HD13 LEU    84      21.138  10.410  13.411  1.00  0.00
ATOM   1320  CD2 LEU    84      23.244   8.852  11.204  1.00  0.00
ATOM   1321 HD21 LEU    84      24.191   9.140  10.747  1.00  0.00
ATOM   1322 HD22 LEU    84      23.398   7.982  11.842  1.00  0.00
ATOM   1323 HD23 LEU    84      22.524   8.606  10.423  1.00  0.00
ATOM   1324  C   LEU    84      23.137  12.970   9.517  1.00  0.00
ATOM   1325  O   LEU    84      22.846  12.773   8.336  1.00  0.00
ATOM   1326  N   MET    85      22.945  14.160  10.108  1.00  0.00
ATOM   1327  H   MET    85      23.197  14.287  11.078  1.00  0.00
ATOM   1328  CA  MET    85      22.302  15.266   9.410  1.00  0.00
ATOM   1329  HA  MET    85      21.571  14.879   8.701  1.00  0.00
ATOM   1330  CB  MET    85      21.584  16.181  10.402  1.00  0.00
ATOM   1331  HB2 MET    85      22.265  16.377  11.230  1.00  0.00
ATOM   1332  HB3 MET    85      21.356  17.116   9.890  1.00  0.00
ATOM   1333  CG  MET    85      20.269  15.556  10.949  1.00  0.00
ATOM   1334  HG2 MET    85      19.668  15.209  10.108  1.00  0.00
ATOM   1335  HG3 MET    85      20.521  14.710  11.589  1.00  0.00
ATOM   1336  SD  MET    85      19.306  16.769  11.913  1.00  0.00
ATOM   1337  CE  MET    85      18.076  15.771  12.761  1.00  0.00
ATOM   1338  HE1 MET    85      18.576  15.042  13.400  1.00  0.00
ATOM   1339  HE2 MET    85      17.443  16.414  13.372  1.00  0.00
ATOM   1340  HE3 MET    85      17.462  15.248  12.027  1.00  0.00
ATOM   1341  C   MET    85      23.314  16.052   8.569  1.00  0.00
ATOM   1342  O   MET    85      23.078  16.349   7.405  1.00  0.00
ATOM   1343  N   GLY    86      24.460  16.373   9.154  1.00  0.00
ATOM   1344  H   GLY    86      24.567  16.124  10.127  1.00  0.00
ATOM   1345  CA  GLY    86      25.564  17.055   8.488  1.00  0.00
ATOM   1346  HA2 GLY    86      26.435  16.947   9.134  1.00  0.00
ATOM   1347  HA3 GLY    86      25.739  16.528   7.550  1.00  0.00
ATOM   1348  C   GLY    86      25.345  18.544   8.190  1.00  0.00
ATOM   1349  O   GLY    86      26.126  19.133   7.449  1.00  0.00
ATOM   1350  N   VAL    87      24.318  19.170   8.761  1.00  0.00
ATOM   1351  H   VAL    87      23.681  18.673   9.366  1.00  0.00
ATOM   1352  CA  VAL    87      24.018  20.557   8.434  1.00  0.00
ATOM   1353  HA  VAL    87      24.404  20.843   7.455  1.00  0.00
ATOM   1354  CB  VAL    87      22.518  20.908   8.492  1.00  0.00
ATOM   1355  HB  VAL    87      22.391  21.951   8.203  1.00  0.00
ATOM   1356  CG1 VAL    87      21.717  20.024   7.558  1.00  0.00
ATOM   1357 HG11 VAL    87      21.844  18.980   7.847  1.00  0.00
ATOM   1358 HG12 VAL    87      20.662  20.292   7.619  1.00  0.00
ATOM   1359 HG13 VAL    87      22.068  20.162   6.536  1.00  0.00
ATOM   1360  CG2 VAL    87      21.937  20.869   9.898  1.00  0.00
ATOM   1361 HG21 VAL    87      22.463  21.585  10.529  1.00  0.00
ATOM   1362 HG22 VAL    87      20.879  21.126   9.862  1.00  0.00
ATOM   1363 HG23 VAL    87      22.054  19.867  10.312  1.00  0.00
ATOM   1364  C   VAL    87      24.851  21.450   9.350  1.00  0.00
ATOM   1365  O   VAL    87      25.273  21.029  10.425  1.00  0.00
ATOM   1366  N   PRO    88      25.160  22.687   8.914  1.00  0.00
ATOM   1367  CD  PRO    88      24.851  23.263   7.605  1.00  0.00
ATOM   1368  HD2 PRO    88      23.836  23.659   7.606  1.00  0.00
ATOM   1369  HD3 PRO    88      24.940  22.497   6.835  1.00  0.00
ATOM   1370  CG  PRO    88      25.900  24.351   7.462  1.00  0.00
ATOM   1371  HG2 PRO    88      25.564  25.128   6.776  1.00  0.00
ATOM   1372  HG3 PRO    88      26.844  23.936   7.107  1.00  0.00
ATOM   1373  CB  PRO    88      26.037  24.871   8.843  1.00  0.00
ATOM   1374  HB2 PRO    88      25.170  25.501   9.041  1.00  0.00
ATOM   1375  HB3 PRO    88      26.948  25.426   9.069  1.00  0.00
ATOM   1376  CA  PRO    88      25.970  23.611   9.700  1.00  0.00
ATOM   1377  HA  PRO    88      26.944  23.161   9.893  1.00  0.00
ATOM   1378  C   PRO    88      25.281  23.906  11.013  1.00  0.00
ATOM   1379  O   PRO    88      24.060  23.983  11.078  1.00  0.00
ATOM   1380  N   ASP    89      26.098  24.056  12.051  1.00  0.00
ATOM   1381  H   ASP    89      27.094  23.933  11.931  1.00  0.00
ATOM   1382  CA  ASP    89      25.598  24.367  13.377  1.00  0.00
ATOM   1383  HA  ASP    89      24.658  23.843  13.546  1.00  0.00
ATOM   1384  CB  ASP    89      26.595  23.938  14.447  1.00  0.00
ATOM   1385  HB2 ASP    89      26.802  22.877  14.308  1.00  0.00
ATOM   1386  HB3 ASP    89      27.502  24.513  14.257  1.00  0.00
ATOM   1387  CG  ASP    89      26.128  24.183  15.886  1.00  0.00
ATOM   1388  OD1 ASP    89      25.090  24.888  16.109  1.00  0.00
ATOM   1389  OD2 ASP    89      26.803  23.636  16.775  1.00  0.00
ATOM   1390  C   ASP    89      25.354  25.873  13.432  1.00  0.00
ATOM   1391  O   ASP    89      26.288  26.647  13.294  1.00  0.00
ATOM   1392  N   ARG    90      24.106  26.269  13.655  1.00  0.00
ATOM   1393  H   ARG    90      23.394  25.562  13.767  1.00  0.00
ATOM   1394  CA  ARG    90      23.709  27.663  13.730  1.00  0.00
ATOM   1395  HA  ARG    90      24.571  28.303  13.540  1.00  0.00
ATOM   1396  CB  ARG    90      22.631  27.970  12.685  1.00  0.00
ATOM   1397  HB2 ARG    90      21.769  27.356  12.945  1.00  0.00
ATOM   1398  HB3 ARG    90      22.377  29.023  12.809  1.00  0.00
ATOM   1399  CG  ARG    90      23.023  27.709  11.233  1.00  0.00
ATOM   1400  HG2 ARG    90      23.539  26.750  11.192  1.00  0.00
ATOM   1401  HG3 ARG    90      22.107  27.654  10.644  1.00  0.00
ATOM   1402  CD  ARG    90      23.916  28.783  10.671  1.00  0.00
ATOM   1403  HD2 ARG    90      23.376  29.730  10.693  1.00  0.00
ATOM   1404  HD3 ARG    90      24.805  28.858  11.296  1.00  0.00
ATOM   1405  NE  ARG    90      24.330  28.514   9.299  1.00  0.00
ATOM   1406  HE  ARG    90      23.574  28.309   8.663  1.00  0.00
ATOM   1407  CZ  ARG    90      25.568  28.564   8.818  1.00  0.00
ATOM   1408  NH1 ARG    90      26.568  28.927   9.595  1.00  0.00
ATOM   1409 HH11 ARG    90      26.392  29.168  10.560  1.00  0.00
ATOM   1410 HH12 ARG    90      27.506  28.962   9.221  1.00  0.00
ATOM   1411  NH2 ARG    90      25.831  28.198   7.565  1.00  0.00
ATOM   1412 HH21 ARG    90      25.082  27.877   6.969  1.00  0.00
ATOM   1413 HH22 ARG    90      26.778  28.243   7.217  1.00  0.00
ATOM   1414  C   ARG    90      23.167  27.950  15.138  1.00  0.00
ATOM   1415  O   ARG    90      22.455  28.934  15.330  1.00  0.00
ATOM   1416  N   GLY    91      23.478  27.091  16.118  1.00  0.00
ATOM   1417  H   GLY    91      24.070  26.295  15.928  1.00  0.00
ATOM   1418  CA  GLY    91      22.982  27.272  17.467  1.00  0.00
ATOM   1419  HA2 GLY    91      23.724  26.878  18.161  1.00  0.00
ATOM   1420  HA3 GLY    91      22.852  28.340  17.643  1.00  0.00
ATOM   1421  C   GLY    91      21.646  26.561  17.708  1.00  0.00
ATOM   1422  O   GLY    91      21.053  25.973  16.798  1.00  0.00
ATOM   1423  N   PRO    92      21.131  26.623  18.958  1.00  0.00
ATOM   1424  CD  PRO    92      21.765  27.357  20.071  1.00  0.00
ATOM   1425  HD2 PRO    92      21.809  28.417  19.821  1.00  0.00
ATOM   1426  HD3 PRO    92      22.777  26.978  20.219  1.00  0.00
ATOM   1427  CG  PRO    92      20.863  27.075  21.257  1.00  0.00
ATOM   1428  HG2 PRO    92      20.528  28.036  21.649  1.00  0.00
ATOM   1429  HG3 PRO    92      21.463  26.565  22.011  1.00  0.00
ATOM   1430  CB  PRO    92      19.689  26.213  20.825  1.00  0.00
ATOM   1431  HB2 PRO    92      18.746  26.731  21.003  1.00  0.00
ATOM   1432  HB3 PRO    92      19.688  25.263  21.359  1.00  0.00
ATOM   1433  CA  PRO    92      19.876  25.968  19.312  1.00  0.00
ATOM   1434  HA  PRO    92      19.994  24.908  19.089  1.00  0.00
ATOM   1435  C   PRO    92      18.655  26.510  18.572  1.00  0.00
ATOM   1436  O   PRO    92      18.597  27.683  18.225  1.00  0.00
ATOM   1437  N   VAL    93      17.652  25.658  18.349  1.00  0.00
ATOM   1438  H   VAL    93      17.750  24.677  18.569  1.00  0.00
ATOM   1439  CA  VAL    93      16.411  26.109  17.729  1.00  0.00
ATOM   1440  HA  VAL    93      16.604  26.765  16.880  1.00  0.00
ATOM   1441  CB  VAL    93      15.534  24.932  17.252  1.00  0.00
ATOM   1442  HB  VAL    93      15.323  24.286  18.104  1.00  0.00
ATOM   1443  CG1 VAL    93      14.223  25.431  16.655  1.00  0.00
ATOM   1444 HG11 VAL    93      14.433  26.076  15.803  1.00  0.00
ATOM   1445 HG12 VAL    93      13.626  24.580  16.328  1.00  0.00
ATOM   1446 HG13 VAL    93      13.671  25.993  17.409  1.00  0.00
ATOM   1447  CG2 VAL    93      16.248  24.039  16.236  1.00  0.00
ATOM   1448 HG21 VAL    93      17.148  23.623  16.687  1.00  0.00
ATOM   1449 HG22 VAL    93      15.585  23.228  15.935  1.00  0.00
ATOM   1450 HG23 VAL    93      16.520  24.629  15.361  1.00  0.00
ATOM   1451  C   VAL    93      15.673  26.971  18.756  1.00  0.00
ATOM   1452  O   VAL    93      15.615  26.611  19.929  1.00  0.00
ATOM   1453  N   ASP    94      15.125  28.100  18.305  1.00  0.00
ATOM   1454  H   ASP    94      15.287  28.373  17.346  1.00  0.00
ATOM   1455  CA  ASP    94      14.299  28.959  19.134  1.00  0.00
ATOM   1456  HA  ASP    94      14.495  28.747  20.185  1.00  0.00
ATOM   1457  CB  ASP    94      14.600  30.440  18.868  1.00  0.00
ATOM   1458  HB2 ASP    94      15.656  30.531  19.123  1.00  0.00
ATOM   1459  HB3 ASP    94      14.452  30.721  17.825  1.00  0.00
ATOM   1460  CG  ASP    94      13.781  31.362  19.762  1.00  0.00
ATOM   1461  OD1 ASP    94      14.134  31.457  20.965  1.00  0.00
ATOM   1462  OD2 ASP    94      12.739  31.892  19.307  1.00  0.00
ATOM   1463  C   ASP    94      12.830  28.673  18.803  1.00  0.00
ATOM   1464  O   ASP    94      12.353  29.019  17.720  1.00  0.00
ATOM   1465  N   LEU    95      12.094  28.103  19.765  1.00  0.00
ATOM   1466  H   LEU    95      12.509  27.903  20.664  1.00  0.00
ATOM   1467  CA  LEU    95      10.708  27.702  19.538  1.00  0.00
ATOM   1468  HA  LEU    95      10.663  26.945  18.754  1.00  0.00
ATOM   1469  CB  LEU    95      10.116  27.116  20.817  1.00  0.00
ATOM   1470  HB2 LEU    95      10.715  26.233  21.040  1.00  0.00
ATOM   1471  HB3 LEU    95      10.233  27.846  21.617  1.00  0.00
ATOM   1472  CG  LEU    95       8.637  26.715  20.701  1.00  0.00
ATOM   1473  HG  LEU    95       8.050  27.616  20.522  1.00  0.00
ATOM   1474  CD1 LEU    95       8.410  25.727  19.565  1.00  0.00
ATOM   1475 HD11 LEU    95       8.996  24.826  19.743  1.00  0.00
ATOM   1476 HD12 LEU    95       7.352  25.468  19.514  1.00  0.00
ATOM   1477 HD13 LEU    95       8.717  26.180  18.622  1.00  0.00
ATOM   1478  CD2 LEU    95       8.133  26.102  21.991  1.00  0.00
ATOM   1479 HD21 LEU    95       8.236  26.824  22.801  1.00  0.00
ATOM   1480 HD22 LEU    95       7.084  25.829  21.878  1.00  0.00
ATOM   1481 HD23 LEU    95       8.717  25.212  22.223  1.00  0.00
ATOM   1482  C   LEU    95       9.844  28.860  19.049  1.00  0.00
ATOM   1483  O   LEU    95       9.090  28.719  18.083  1.00  0.00
ATOM   1484  N   ALA    96       9.907  30.005  19.740  1.00  0.00
ATOM   1485  H   ALA    96      10.519  30.091  20.539  1.00  0.00
ATOM   1486  CA  ALA    96       9.028  31.124  19.417  1.00  0.00
ATOM   1487  HA  ALA    96       7.999  30.767  19.454  1.00  0.00
ATOM   1488  CB  ALA    96       9.190  32.233  20.429  1.00  0.00
ATOM   1489  HB1 ALA    96      10.213  32.608  20.398  1.00  0.00
ATOM   1490  HB2 ALA    96       8.500  33.044  20.194  1.00  0.00
ATOM   1491  HB3 ALA    96       8.974  31.851  21.426  1.00  0.00
ATOM   1492  C   ALA    96       9.274  31.625  17.995  1.00  0.00
ATOM   1493  O   ALA    96       8.314  31.877  17.261  1.00  0.00
ATOM   1494  N   ALA    97      10.545  31.789  17.611  1.00  0.00
ATOM   1495  H   ALA    97      11.305  31.691  18.269  1.00  0.00
ATOM   1496  CA  ALA    97      10.856  32.217  16.256  1.00  0.00
ATOM   1497  HA  ALA    97      10.277  33.115  16.039  1.00  0.00
ATOM   1498  CB  ALA    97      12.336  32.555  16.146  1.00  0.00
ATOM   1499  HB1 ALA    97      12.929  31.663  16.351  1.00  0.00
ATOM   1500  HB2 ALA    97      12.554  32.911  15.139  1.00  0.00
ATOM   1501  HB3 ALA    97      12.587  33.331  16.868  1.00  0.00
ATOM   1502  C   ALA    97      10.427  31.164  15.233  1.00  0.00
ATOM   1503  O   ALA    97       9.988  31.519  14.138  1.00  0.00
ATOM   1504  N   PHE    98      10.545  29.875  15.603  1.00  0.00
ATOM   1505  H   PHE    98      10.983  29.663  16.488  1.00  0.00
ATOM   1506  CA  PHE    98      10.150  28.767  14.745  1.00  0.00
ATOM   1507  HA  PHE    98      10.625  28.851  13.768  1.00  0.00
ATOM   1508  CB  PHE    98      10.596  27.446  15.397  1.00  0.00
ATOM   1509  HB2 PHE    98      11.594  27.581  15.813  1.00  0.00
ATOM   1510  HB3 PHE    98       9.891  27.243  16.203  1.00  0.00
ATOM   1511  CG  PHE    98      10.648  26.198  14.543  1.00  0.00
ATOM   1512  CD1 PHE    98      10.434  26.230  13.186  1.00  0.00
ATOM   1513  HD1 PHE    98      10.201  27.184  12.713  1.00  0.00
ATOM   1514  CE1 PHE    98      10.511  25.076  12.421  1.00  0.00
ATOM   1515  HE1 PHE    98      10.312  25.122  11.350  1.00  0.00
ATOM   1516  CZ  PHE    98      10.838  23.872  13.011  1.00  0.00
ATOM   1517  HZ  PHE    98      10.958  22.970  12.411  1.00  0.00
ATOM   1518  CE2 PHE    98      11.012  23.820  14.368  1.00  0.00
ATOM   1519  HE2 PHE    98      11.203  22.865  14.859  1.00  0.00
ATOM   1520  CD2 PHE    98      10.946  24.986  15.120  1.00  0.00
ATOM   1521  HD2 PHE    98      11.131  24.953  16.194  1.00  0.00
ATOM   1522  C   PHE    98       8.637  28.824  14.480  1.00  0.00
ATOM   1523  O   PHE    98       8.182  28.685  13.335  1.00  0.00
ATOM   1524  N   GLN    99       7.857  29.107  15.532  1.00  0.00
ATOM   1525  H   GLN    99       8.271  29.151  16.452  1.00  0.00
ATOM   1526  CA  GLN    99       6.424  29.270  15.416  1.00  0.00
ATOM   1527  HA  GLN    99       6.003  28.398  14.915  1.00  0.00
ATOM   1528  CB  GLN    99       5.759  29.413  16.789  1.00  0.00
ATOM   1529  HB2 GLN    99       6.263  30.219  17.323  1.00  0.00
ATOM   1530  HB3 GLN    99       4.715  29.680  16.630  1.00  0.00
ATOM   1531  CG  GLN    99       5.834  28.144  17.607  1.00  0.00
ATOM   1532  HG2 GLN    99       5.111  27.479  17.136  1.00  0.00
ATOM   1533  HG3 GLN    99       6.825  27.691  17.564  1.00  0.00
ATOM   1534  CD  GLN    99       5.448  28.327  19.066  1.00  0.00
ATOM   1535  OE1 GLN    99       5.631  29.398  19.655  1.00  0.00
ATOM   1536  NE2 GLN    99       5.001  27.238  19.677  1.00  0.00
ATOM   1537 HE21 GLN    99       4.725  27.284  20.648  1.00  0.00
ATOM   1538 HE22 GLN    99       4.939  26.367  19.169  1.00  0.00
ATOM   1539  C   GLN    99       6.081  30.467  14.520  1.00  0.00
ATOM   1540  O   GLN    99       5.141  30.365  13.717  1.00  0.00
ATOM   1541  N   ARG   100       6.821  31.576  14.649  1.00  0.00
ATOM   1542  H   ARG   100       7.562  31.616  15.334  1.00  0.00
ATOM   1543  CA  ARG   100       6.521  32.779  13.883  1.00  0.00
ATOM   1544  HA  ARG   100       5.456  32.989  13.975  1.00  0.00
ATOM   1545  CB  ARG   100       7.306  34.012  14.353  1.00  0.00
ATOM   1546  HB2 ARG   100       8.330  33.693  14.548  1.00  0.00
ATOM   1547  HB3 ARG   100       7.300  34.735  13.538  1.00  0.00
ATOM   1548  CG  ARG   100       6.724  34.660  15.615  1.00  0.00
ATOM   1549  HG2 ARG   100       5.664  34.844  15.440  1.00  0.00
ATOM   1550  HG3 ARG   100       6.838  33.955  16.439  1.00  0.00
ATOM   1551  CD  ARG   100       7.417  35.975  15.970  1.00  0.00
ATOM   1552  HD2 ARG   100       7.252  36.659  15.138  1.00  0.00
ATOM   1553  HD3 ARG   100       6.929  36.364  16.863  1.00  0.00
ATOM   1554  NE  ARG   100       8.868  35.884  16.226  1.00  0.00
ATOM   1555  HE  ARG   100       9.476  36.047  15.437  1.00  0.00
ATOM   1556  CZ  ARG   100       9.419  35.573  17.403  1.00  0.00
ATOM   1557  NH1 ARG   100       8.669  35.407  18.477  1.00  0.00
ATOM   1558 HH11 ARG   100       7.667  35.515  18.412  1.00  0.00
ATOM   1559 HH12 ARG   100       9.102  35.173  19.359  1.00  0.00
ATOM   1560  NH2 ARG   100      10.730  35.460  17.520  1.00  0.00
ATOM   1561 HH21 ARG   100      11.321  35.609  16.715  1.00  0.00
ATOM   1562 HH22 ARG   100      11.135  35.225  18.415  1.00  0.00
ATOM   1563  C   ARG   100       6.762  32.528  12.389  1.00  0.00
ATOM   1564  O   ARG   100       5.933  32.941  11.592  1.00  0.00
ATOM   1565  N   GLU   101       7.858  31.850  11.999  1.00  0.00
ATOM   1566  H   GLU   101       8.586  31.593  12.651  1.00  0.00
ATOM   1567  CA  GLU   101       8.094  31.628  10.577  1.00  0.00
ATOM   1568  HA  GLU   101       7.834  32.539  10.037  1.00  0.00
ATOM   1569  CB  GLU   101       9.553  31.268  10.259  1.00  0.00
ATOM   1570  HB2 GLU   101       9.648  31.359   9.177  1.00  0.00
ATOM   1571  HB3 GLU   101      10.157  32.036  10.742  1.00  0.00
ATOM   1572  CG  GLU   101      10.037  29.888  10.698  1.00  0.00
ATOM   1573  HG2 GLU   101       9.828  29.847  11.767  1.00  0.00
ATOM   1574  HG3 GLU   101       9.417  29.157  10.179  1.00  0.00
ATOM   1575  CD  GLU   101      11.508  29.569  10.456  1.00  0.00
ATOM   1576  OE1 GLU   101      12.396  30.458  10.730  1.00  0.00
ATOM   1577  OE2 GLU   101      11.777  28.418   9.960  1.00  0.00
ATOM   1578  C   GLU   101       7.093  30.618  10.023  1.00  0.00
ATOM   1579  O   GLU   101       6.836  30.601   8.821  1.00  0.00
ATOM   1580  N   THR   102       6.527  29.777  10.887  1.00  0.00
ATOM   1581  H   THR   102       6.855  29.743  11.842  1.00  0.00
ATOM   1582  CA  THR   102       5.477  28.855  10.486  1.00  0.00
ATOM   1583  HA  THR   102       5.773  28.320   9.584  1.00  0.00
ATOM   1584  CB  THR   102       5.144  27.828  11.578  1.00  0.00
ATOM   1585  HB  THR   102       4.745  28.366  12.438  1.00  0.00
ATOM   1586  CG2 THR   102       4.139  26.807  11.114  1.00  0.00
ATOM   1587 HG21 THR   102       4.538  26.269  10.254  1.00  0.00
ATOM   1588 HG22 THR   102       3.936  26.103  11.921  1.00  0.00
ATOM   1589 HG23 THR   102       3.215  27.310  10.830  1.00  0.00
ATOM   1590  OG1 THR   102       6.344  27.170  11.983  1.00  0.00
ATOM   1591  HG1 THR   102       6.141  26.527  12.666  1.00  0.00
ATOM   1592  C   THR   102       4.214  29.635  10.108  1.00  0.00
ATOM   1593  O   THR   102       3.615  29.340   9.084  1.00  0.00
ATOM   1594  N   GLU   103       3.810  30.603  10.941  1.00  0.00
ATOM   1595  H   GLU   103       4.303  30.744  11.811  1.00  0.00
ATOM   1596  CA  GLU   103       2.648  31.448  10.657  1.00  0.00
ATOM   1597  HA  GLU   103       1.774  30.806  10.540  1.00  0.00
ATOM   1598  CB  GLU   103       2.360  32.471  11.766  1.00  0.00
ATOM   1599  HB2 GLU   103       3.264  33.071  11.874  1.00  0.00
ATOM   1600  HB3 GLU   103       1.548  33.101  11.402  1.00  0.00
ATOM   1601  CG  GLU   103       1.977  31.880  13.123  1.00  0.00
ATOM   1602  HG2 GLU   103       2.741  31.140  13.359  1.00  0.00
ATOM   1603  HG3 GLU   103       2.075  32.731  13.798  1.00  0.00
ATOM   1604  CD  GLU   103       0.589  31.253  13.289  1.00  0.00
ATOM   1605  OE1 GLU   103      -0.135  31.072  12.287  1.00  0.00
ATOM   1606  OE2 GLU   103       0.237  30.897  14.445  1.00  0.00
ATOM   1607  C   GLU   103       2.855  32.197   9.338  1.00  0.00
ATOM   1608  O   GLU   103       1.934  32.361   8.534  1.00  0.00
ATOM   1609  N   GLU   104       4.069  32.697   9.115  1.00  0.00
ATOM   1610  H   GLU   104       4.775  32.642   9.835  1.00  0.00
ATOM   1611  CA  GLU   104       4.381  33.425   7.902  1.00  0.00
ATOM   1612  HA  GLU   104       3.672  34.237   7.742  1.00  0.00
ATOM   1613  CB  GLU   104       5.776  34.020   8.049  1.00  0.00
ATOM   1614  HB2 GLU   104       5.769  34.608   8.967  1.00  0.00
ATOM   1615  HB3 GLU   104       6.462  33.180   8.162  1.00  0.00
ATOM   1616  CG  GLU   104       6.226  34.886   6.901  1.00  0.00
ATOM   1617  HG2 GLU   104       6.024  34.361   5.968  1.00  0.00
ATOM   1618  HG3 GLU   104       5.599  35.775   6.961  1.00  0.00
ATOM   1619  CD  GLU   104       7.708  35.299   6.947  1.00  0.00
ATOM   1620  OE1 GLU   104       8.390  35.212   8.022  1.00  0.00
ATOM   1621  OE2 GLU   104       8.191  35.666   5.879  1.00  0.00
ATOM   1622  C   GLU   104       4.223  32.526   6.665  1.00  0.00
ATOM   1623  O   GLU   104       3.678  32.952   5.647  1.00  0.00
ATOM   1624  N   LEU   105       4.686  31.268   6.737  1.00  0.00
ATOM   1625  H   LEU   105       5.189  30.946   7.551  1.00  0.00
ATOM   1626  CA  LEU   105       4.531  30.355   5.616  1.00  0.00
ATOM   1627  HA  LEU   105       4.917  30.806   4.701  1.00  0.00
ATOM   1628  CB  LEU   105       5.316  29.076   5.899  1.00  0.00
ATOM   1629  HB2 LEU   105       6.354  29.400   5.971  1.00  0.00
ATOM   1630  HB3 LEU   105       4.989  28.690   6.864  1.00  0.00
ATOM   1631  CG  LEU   105       5.198  27.976   4.844  1.00  0.00
ATOM   1632  HG  LEU   105       4.158  27.652   4.803  1.00  0.00
ATOM   1633  CD1 LEU   105       5.632  28.457   3.472  1.00  0.00
ATOM   1634 HD11 LEU   105       6.672  28.781   3.511  1.00  0.00
ATOM   1635 HD12 LEU   105       5.532  27.644   2.753  1.00  0.00
ATOM   1636 HD13 LEU   105       5.003  29.293   3.164  1.00  0.00
ATOM   1637  CD2 LEU   105       6.044  26.793   5.279  1.00  0.00
ATOM   1638 HD21 LEU   105       5.687  26.424   6.241  1.00  0.00
ATOM   1639 HD22 LEU   105       5.970  25.999   4.536  1.00  0.00
ATOM   1640 HD23 LEU   105       7.085  27.105   5.374  1.00  0.00
ATOM   1641  C   LEU   105       3.056  30.057   5.363  1.00  0.00
ATOM   1642  O   LEU   105       2.619  30.051   4.192  1.00  0.00
ATOM   1643  N   ALA   106       2.277  29.840   6.434  1.00  0.00
ATOM   1644  H   ALA   106       2.675  29.796   7.362  1.00  0.00
ATOM   1645  CA  ALA   106       0.847  29.575   6.281  1.00  0.00
ATOM   1646  HA  ALA   106       0.731  28.691   5.654  1.00  0.00
ATOM   1647  CB  ALA   106       0.200  29.301   7.632  1.00  0.00
ATOM   1648  HB1 ALA   106       0.300  30.181   8.268  1.00  0.00
ATOM   1649  HB2 ALA   106      -0.856  29.074   7.491  1.00  0.00
ATOM   1650  HB3 ALA   106       0.694  28.453   8.107  1.00  0.00
ATOM   1651  C   ALA   106       0.148  30.732   5.562  1.00  0.00
ATOM   1652  O   ALA   106      -0.711  30.510   4.707  1.00  0.00
ATOM   1653  N   THR   107       0.521  31.964   5.913  1.00  0.00
ATOM   1654  H   THR   107       1.167  32.103   6.677  1.00  0.00
ATOM   1655  CA  THR   107      -0.100  33.132   5.317  1.00  0.00
ATOM   1656  HA  THR   107      -1.178  32.988   5.242  1.00  0.00
ATOM   1657  CB  THR   107       0.167  34.380   6.151  1.00  0.00
ATOM   1658  HB  THR   107      -0.228  35.256   5.637  1.00  0.00
ATOM   1659  CG2 THR   107      -0.512  34.234   7.493  1.00  0.00
ATOM   1660 HG21 THR   107      -0.117  33.358   8.008  1.00  0.00
ATOM   1661 HG22 THR   107      -0.324  35.124   8.094  1.00  0.00
ATOM   1662 HG23 THR   107      -1.585  34.115   7.346  1.00  0.00
ATOM   1663  OG1 THR   107       1.573  34.484   6.282  1.00  0.00
ATOM   1664  HG1 THR   107       1.789  35.260   6.804  1.00  0.00
ATOM   1665  C   THR   107       0.311  33.277   3.861  1.00  0.00
ATOM   1666  O   THR   107      -0.508  33.710   3.096  1.00  0.00
ATOM   1667  N   ALA   108       1.538  32.910   3.475  1.00  0.00
ATOM   1668  H   ALA   108       2.253  32.704   4.159  1.00  0.00
ATOM   1669  CA  ALA   108       1.905  32.896   2.068  1.00  0.00
ATOM   1670  HA  ALA   108       1.779  33.909   1.685  1.00  0.00
ATOM   1671  CB  ALA   108       3.334  32.496   1.898  1.00  0.00
ATOM   1672  HB1 ALA   108       3.473  31.480   2.269  1.00  0.00
ATOM   1673  HB2 ALA   108       3.600  32.536   0.842  1.00  0.00
ATOM   1674  HB3 ALA   108       3.972  33.178   2.459  1.00  0.00
ATOM   1675  C   ALA   108       0.962  31.990   1.254  1.00  0.00
ATOM   1676  O   ALA   108       0.463  32.362   0.162  1.00  0.00
ATOM   1677  N   PHE   109       0.657  30.817   1.812  1.00  0.00
ATOM   1678  H   PHE   109       1.075  30.514   2.680  1.00  0.00
ATOM   1679  CA  PHE   109      -0.276  29.913   1.139  1.00  0.00
ATOM   1680  HA  PHE   109       0.061  29.742   0.117  1.00  0.00
ATOM   1681  CB  PHE   109      -0.363  28.557   1.862  1.00  0.00
ATOM   1682  HB2 PHE   109      -0.436  28.742   2.934  1.00  0.00
ATOM   1683  HB3 PHE   109      -1.238  27.999   1.529  1.00  0.00
ATOM   1684  CG  PHE   109       0.821  27.658   1.662  1.00  0.00
ATOM   1685  CD1 PHE   109       1.171  27.284   0.365  1.00  0.00
ATOM   1686  HD1 PHE   109       0.588  27.652  -0.479  1.00  0.00
ATOM   1687  CE1 PHE   109       2.257  26.448   0.147  1.00  0.00
ATOM   1688  HE1 PHE   109       2.510  26.116  -0.860  1.00  0.00
ATOM   1689  CZ  PHE   109       3.005  26.044   1.202  1.00  0.00
ATOM   1690  HZ  PHE   109       3.908  25.462   1.017  1.00  0.00
ATOM   1691  CE2 PHE   109       2.638  26.358   2.496  1.00  0.00
ATOM   1692  HE2 PHE   109       3.211  25.961   3.334  1.00  0.00
ATOM   1693  CD2 PHE   109       1.549  27.171   2.728  1.00  0.00
ATOM   1694  HD2 PHE   109       1.268  27.426   3.750  1.00  0.00
ATOM   1695  C   PHE   109      -1.676  30.525   1.053  1.00  0.00
ATOM   1696  O   PHE   109      -2.316  30.501   0.014  1.00  0.00
ATOM   1697  N   GLU   110      -2.163  31.041   2.184  1.00  0.00
ATOM   1698  H   GLU   110      -1.640  30.917   3.039  1.00  0.00
ATOM   1699  CA  GLU   110      -3.505  31.581   2.272  1.00  0.00
ATOM   1700  HA  GLU   110      -4.219  30.907   1.799  1.00  0.00
ATOM   1701  CB  GLU   110      -3.886  31.741   3.748  1.00  0.00
ATOM   1702  HB2 GLU   110      -3.072  32.234   4.280  1.00  0.00
ATOM   1703  HB3 GLU   110      -4.789  32.346   3.825  1.00  0.00
ATOM   1704  CG  GLU   110      -4.138  30.369   4.364  1.00  0.00
ATOM   1705  HG2 GLU   110      -5.029  29.977   3.873  1.00  0.00
ATOM   1706  HG3 GLU   110      -3.270  29.783   4.062  1.00  0.00
ATOM   1707  CD  GLU   110      -4.310  30.279   5.869  1.00  0.00
ATOM   1708  OE1 GLU   110      -3.750  31.187   6.578  1.00  0.00
ATOM   1709  OE2 GLU   110      -5.036  29.305   6.326  1.00  0.00
ATOM   1710  C   GLU   110      -3.647  32.812   1.382  1.00  0.00
ATOM   1711  O   GLU   110      -4.674  32.939   0.726  1.00  0.00
ATOM   1712  N   ASN   111      -2.617  33.657   1.290  1.00  0.00
ATOM   1713  H   ASN   111      -1.786  33.495   1.840  1.00  0.00
ATOM   1714  CA  ASN   111      -2.648  34.817   0.413  1.00  0.00
ATOM   1715  HA  ASN   111      -3.527  35.415   0.653  1.00  0.00
ATOM   1716  CB  ASN   111      -1.401  35.700   0.559  1.00  0.00
ATOM   1717  HB2 ASN   111      -0.606  34.954   0.562  1.00  0.00
ATOM   1718  HB3 ASN   111      -1.262  36.373  -0.287  1.00  0.00
ATOM   1719  CG  ASN   111      -1.314  36.501   1.831  1.00  0.00
ATOM   1720  OD1 ASN   111      -0.225  36.961   2.168  1.00  0.00
ATOM   1721  ND2 ASN   111      -2.374  36.558   2.610  1.00  0.00
ATOM   1722 HD21 ASN   111      -2.338  37.090   3.468  1.00  0.00
ATOM   1723 HD22 ASN   111      -3.218  36.070   2.346  1.00  0.00
ATOM   1724  C   ASN   111      -2.726  34.398  -1.054  1.00  0.00
ATOM   1725  O   ASN   111      -3.017  35.235  -1.888  1.00  0.00
ATOM   1726  N   ASN   112      -2.401  33.141  -1.378  1.00  0.00
ATOM   1727  H   ASN   112      -2.090  32.508  -0.655  1.00  0.00
ATOM   1728  CA  ASN   112      -2.378  32.680  -2.751  1.00  0.00
ATOM   1729  HA  ASN   112      -2.620  33.497  -3.431  1.00  0.00
ATOM   1730  CB  ASN   112      -0.979  32.165  -3.086  1.00  0.00
ATOM   1731  HB2 ASN   112      -0.583  31.533  -2.291  1.00  0.00
ATOM   1732  HB3 ASN   112      -1.037  31.591  -4.011  1.00  0.00
ATOM   1733  CG  ASN   112      -0.043  33.317  -3.294  1.00  0.00
ATOM   1734  OD1 ASN   112      -0.062  33.901  -4.361  1.00  0.00
ATOM   1735  ND2 ASN   112       0.733  33.667  -2.288  1.00  0.00
ATOM   1736 HD21 ASN   112       1.376  34.439  -2.395  1.00  0.00
ATOM   1737 HD22 ASN   112       0.682  33.162  -1.415  1.00  0.00
ATOM   1738  C   ASN   112      -3.463  31.635  -3.002  1.00  0.00
ATOM   1739  O   ASN   112      -3.376  30.875  -3.964  1.00  0.00
ATOM   1740  N   GLY   113      -4.457  31.551  -2.125  1.00  0.00
ATOM   1741  H   GLY   113      -4.412  32.069  -1.259  1.00  0.00
ATOM   1742  CA  GLY   113      -5.626  30.725  -2.374  1.00  0.00
ATOM   1743  HA2 GLY   113      -6.417  31.069  -1.707  1.00  0.00
ATOM   1744  HA3 GLY   113      -5.927  30.889  -3.409  1.00  0.00
ATOM   1745  C   GLY   113      -5.403  29.228  -2.152  1.00  0.00
ATOM   1746  O   GLY   113      -6.191  28.420  -2.598  1.00  0.00
ATOM   1747  N   ILE   114      -4.395  28.853  -1.372  1.00  0.00
ATOM   1748  H   ILE   114      -3.783  29.553  -0.976  1.00  0.00
ATOM   1749  CA  ILE   114      -4.091  27.454  -1.123  1.00  0.00
ATOM   1750  HA  ILE   114      -4.649  26.737  -1.725  1.00  0.00
ATOM   1751  CB  ILE   114      -2.589  27.219  -1.311  1.00  0.00
ATOM   1752  HB  ILE   114      -2.054  28.045  -0.841  1.00  0.00
ATOM   1753  CG2 ILE   114      -2.130  25.898  -0.692  1.00  0.00
ATOM   1754 HG21 ILE   114      -2.663  25.072  -1.162  1.00  0.00
ATOM   1755 HG22 ILE   114      -1.058  25.775  -0.850  1.00  0.00
ATOM   1756 HG23 ILE   114      -2.340  25.905   0.377  1.00  0.00
ATOM   1757  CG1 ILE   114      -2.228  27.370  -2.787  1.00  0.00
ATOM   1758 HG12 ILE   114      -2.459  26.425  -3.278  1.00  0.00
ATOM   1759 HG13 ILE   114      -2.859  28.157  -3.199  1.00  0.00
ATOM   1760  CD1 ILE   114      -0.778  27.716  -3.019  1.00  0.00
ATOM   1761 HD11 ILE   114      -0.146  26.929  -2.608  1.00  0.00
ATOM   1762 HD12 ILE   114      -0.593  27.807  -4.090  1.00  0.00
ATOM   1763 HD13 ILE   114      -0.547  28.661  -2.529  1.00  0.00
ATOM   1764  C   ILE   114      -4.577  27.103   0.279  1.00  0.00
ATOM   1765  O   ILE   114      -4.287  27.800   1.255  1.00  0.00
ATOM   1766  N   LYS   115      -5.297  25.985   0.340  1.00  0.00
ATOM   1767  H   LYS   115      -5.512  25.503  -0.520  1.00  0.00
ATOM   1768  CA  LYS   115      -5.835  25.454   1.580  1.00  0.00
ATOM   1769  HA  LYS   115      -6.329  26.221   2.176  1.00  0.00
ATOM   1770  CB  LYS   115      -6.872  24.414   1.167  1.00  0.00
ATOM   1771  HB2 LYS   115      -7.711  24.969   0.748  1.00  0.00
ATOM   1772  HB3 LYS   115      -6.407  23.814   0.384  1.00  0.00
ATOM   1773  CG  LYS   115      -7.369  23.506   2.270  1.00  0.00
ATOM   1774  HG2 LYS   115      -8.008  22.751   1.812  1.00  0.00
ATOM   1775  HG3 LYS   115      -6.499  23.023   2.715  1.00  0.00
ATOM   1776  CD  LYS   115      -8.136  24.231   3.331  1.00  0.00
ATOM   1777  HD2 LYS   115      -7.427  24.734   3.990  1.00  0.00
ATOM   1778  HD3 LYS   115      -8.775  24.973   2.853  1.00  0.00
ATOM   1779  CE  LYS   115      -8.983  23.283   4.136  1.00  0.00
ATOM   1780  HE2 LYS   115     -10.015  23.345   3.791  1.00  0.00
ATOM   1781  HE3 LYS   115      -8.614  22.267   3.995  1.00  0.00
ATOM   1782  NZ  LYS   115      -8.921  23.633   5.566  1.00  0.00
ATOM   1783  HZ1 LYS   115      -9.263  24.574   5.697  1.00  0.00
ATOM   1784  HZ2 LYS   115      -9.493  22.990   6.095  1.00  0.00
ATOM   1785  HZ3 LYS   115      -7.965  23.575   5.886  1.00  0.00
ATOM   1786  C   LYS   115      -4.699  24.872   2.436  1.00  0.00
ATOM   1787  O   LYS   115      -3.882  24.101   1.911  1.00  0.00
ATOM   1788  N   VAL   116      -4.691  25.215   3.737  1.00  0.00
ATOM   1789  H   VAL   116      -5.414  25.834   4.077  1.00  0.00
ATOM   1790  CA  VAL   116      -3.675  24.767   4.669  1.00  0.00
ATOM   1791  HA  VAL   116      -2.961  24.067   4.236  1.00  0.00
ATOM   1792  CB  VAL   116      -2.902  25.949   5.270  1.00  0.00
ATOM   1793  HB  VAL   116      -3.631  26.644   5.687  1.00  0.00
ATOM   1794  CG1 VAL   116      -1.918  25.527   6.361  1.00  0.00
ATOM   1795 HG11 VAL   116      -1.189  24.833   5.945  1.00  0.00
ATOM   1796 HG12 VAL   116      -1.403  26.407   6.746  1.00  0.00
ATOM   1797 HG13 VAL   116      -2.461  25.041   7.172  1.00  0.00
ATOM   1798  CG2 VAL   116      -2.210  26.740   4.178  1.00  0.00
ATOM   1799 HG21 VAL   116      -2.954  27.123   3.479  1.00  0.00
ATOM   1800 HG22 VAL   116      -1.667  27.574   4.622  1.00  0.00
ATOM   1801 HG23 VAL   116      -1.512  26.094   3.647  1.00  0.00
ATOM   1802  C   VAL   116      -4.330  23.960   5.785  1.00  0.00
ATOM   1803  O   VAL   116      -5.131  24.523   6.543  1.00  0.00
ATOM   1804  N   HIE   117      -3.958  22.667   5.906  1.00  0.00
ATOM   1805  H   HIE   117      -3.357  22.255   5.207  1.00  0.00
ATOM   1806  CA  HIE   117      -4.380  21.843   7.024  1.00  0.00
ATOM   1807  HA  HIE   117      -5.302  22.241   7.447  1.00  0.00
ATOM   1808  CB  HIE   117      -4.631  20.405   6.572  1.00  0.00
ATOM   1809  HB2 HIE   117      -3.771  19.858   6.185  1.00  0.00
ATOM   1810  HB3 HIE   117      -4.980  19.931   7.489  1.00  0.00
ATOM   1811  CG  HIE   117      -5.717  20.249   5.574  1.00  0.00
ATOM   1812  ND1 HIE   117      -7.007  19.952   5.919  1.00  0.00
ATOM   1813  CE1 HIE   117      -7.728  19.826   4.809  1.00  0.00
ATOM   1814  HE1 HIE   117      -8.808  19.694   4.866  1.00  0.00
ATOM   1815  NE2 HIE   117      -6.917  19.891   3.769  1.00  0.00
ATOM   1816  HE2 HIE   117      -7.156  19.749   2.798  1.00  0.00
ATOM   1817  CD2 HIE   117      -5.662  20.192   4.234  1.00  0.00
ATOM   1818  HD2 HIE   117      -4.841  20.337   3.532  1.00  0.00
ATOM   1819  C   HIE   117      -3.256  21.853   8.050  1.00  0.00
ATOM   1820  O   HIE   117      -2.102  22.103   7.686  1.00  0.00
ATOM   1821  N   TRP   118      -3.607  21.581   9.312  1.00  0.00
ATOM   1822  H   TRP   118      -4.583  21.427   9.524  1.00  0.00
ATOM   1823  CA  TRP   118      -2.652  21.550  10.405  1.00  0.00
ATOM   1824  HA  TRP   118      -1.652  21.794  10.048  1.00  0.00
ATOM   1825  CB  TRP   118      -3.065  22.592  11.455  1.00  0.00
ATOM   1826  HB2 TRP   118      -4.130  22.498  11.668  1.00  0.00
ATOM   1827  HB3 TRP   118      -2.501  22.519  12.384  1.00  0.00
ATOM   1828  CG  TRP   118      -2.853  23.987  10.932  1.00  0.00
ATOM   1829  CD1 TRP   118      -3.798  24.789  10.369  1.00  0.00
ATOM   1830  HD1 TRP   118      -4.807  24.383  10.303  1.00  0.00
ATOM   1831  NE1 TRP   118      -3.246  25.985   9.994  1.00  0.00
ATOM   1832  HE1 TRP   118      -3.748  26.757   9.579  1.00  0.00
ATOM   1833  CE2 TRP   118      -1.909  25.969  10.279  1.00  0.00
ATOM   1834  CZ2 TRP   118      -0.930  26.938  10.074  1.00  0.00
ATOM   1835  HZ2 TRP   118      -1.230  27.889   9.633  1.00  0.00
ATOM   1836  CH2 TRP   118       0.350  26.637  10.437  1.00  0.00
ATOM   1837  HH2 TRP   118       1.146  27.361  10.262  1.00  0.00
ATOM   1838  CZ3 TRP   118       0.664  25.421  11.028  1.00  0.00
ATOM   1839  HZ3 TRP   118       1.686  25.204  11.339  1.00  0.00
ATOM   1840  CE3 TRP   118      -0.299  24.451  11.242  1.00  0.00
ATOM   1841  HE3 TRP   118       0.020  23.493  11.653  1.00  0.00
ATOM   1842  CD2 TRP   118      -1.617  24.722  10.881  1.00  0.00
ATOM   1843  C   TRP   118      -2.586  20.151  11.006  1.00  0.00
ATOM   1844  O   TRP   118      -3.625  19.553  11.299  1.00  0.00
ATOM   1845  N   VAL   119      -1.368  19.631  11.148  1.00  0.00
ATOM   1846  H   VAL   119      -0.562  20.143  10.821  1.00  0.00
ATOM   1847  CA  VAL   119      -1.159  18.307  11.721  1.00  0.00
ATOM   1848  HA  VAL   119      -2.090  17.783  11.937  1.00  0.00
ATOM   1849  CB  VAL   119      -0.292  17.416  10.813  1.00  0.00
ATOM   1850  HB  VAL   119       0.610  17.968  10.550  1.00  0.00
ATOM   1851  CG1 VAL   119       0.092  16.117  11.502  1.00  0.00
ATOM   1852 HG11 VAL   119      -0.809  15.564  11.765  1.00  0.00
ATOM   1853 HG12 VAL   119       0.704  15.516  10.829  1.00  0.00
ATOM   1854 HG13 VAL   119       0.659  16.338  12.406  1.00  0.00
ATOM   1855  CG2 VAL   119      -0.976  17.148   9.469  1.00  0.00
ATOM   1856 HG21 VAL   119      -1.153  18.094   8.957  1.00  0.00
ATOM   1857 HG22 VAL   119      -0.336  16.516   8.854  1.00  0.00
ATOM   1858 HG23 VAL   119      -1.928  16.644   9.639  1.00  0.00
ATOM   1859  C   VAL   119      -0.512  18.495  13.087  1.00  0.00
ATOM   1860  O   VAL   119       0.551  19.119  13.194  1.00  0.00
ATOM   1861  N   ASP   120      -1.176  17.942  14.113  1.00  0.00
ATOM   1862  H   ASP   120      -2.071  17.513  13.924  1.00  0.00
ATOM   1863  CA  ASP   120      -0.670  17.910  15.477  1.00  0.00
ATOM   1864  HA  ASP   120       0.152  18.618  15.573  1.00  0.00
ATOM   1865  CB  ASP   120      -1.758  18.284  16.486  1.00  0.00
ATOM   1866  HB2 ASP   120      -2.590  17.607  16.295  1.00  0.00
ATOM   1867  HB3 ASP   120      -1.385  18.125  17.497  1.00  0.00
ATOM   1868  CG  ASP   120      -2.233  19.729  16.340  1.00  0.00
ATOM   1869  OD1 ASP   120      -1.403  20.632  15.987  1.00  0.00
ATOM   1870  OD2 ASP   120      -3.419  19.953  16.620  1.00  0.00
ATOM   1871  C   ASP   120      -0.193  16.490  15.799  1.00  0.00
ATOM   1872  O   ASP   120      -0.701  15.521  15.252  1.00  0.00
ATOM   1873  N   TYR   121       0.767  16.381  16.704  1.00  0.00
ATOM   1874  H   TYR   121       1.171  17.232  17.068  1.00  0.00
ATOM   1875  CA  TYR   121       1.245  15.112  17.227  1.00  0.00
ATOM   1876  HA  TYR   121       0.804  14.275  16.687  1.00  0.00
ATOM   1877  CB  TYR   121       2.762  15.067  17.044  1.00  0.00
ATOM   1878  HB2 TYR   121       3.154  15.989  17.473  1.00  0.00
ATOM   1879  HB3 TYR   121       3.130  14.216  17.617  1.00  0.00
ATOM   1880  CG  TYR   121       3.224  14.944  15.599  1.00  0.00
ATOM   1881  CD1 TYR   121       3.225  13.722  14.937  1.00  0.00
ATOM   1882  HD1 TYR   121       2.851  12.842  15.459  1.00  0.00
ATOM   1883  CE1 TYR   121       3.690  13.611  13.634  1.00  0.00
ATOM   1884  HE1 TYR   121       3.701  12.640  13.139  1.00  0.00
ATOM   1885  CZ  TYR   121       4.135  14.735  12.960  1.00  0.00
ATOM   1886  OH  TYR   121       4.588  14.663  11.688  1.00  0.00
ATOM   1887  HH  TYR   121       4.562  13.772  11.330  1.00  0.00
ATOM   1888  CE2 TYR   121       4.125  15.959  13.596  1.00  0.00
ATOM   1889  HE2 TYR   121       4.475  16.850  13.076  1.00  0.00
ATOM   1890  CD2 TYR   121       3.665  16.054  14.909  1.00  0.00
ATOM   1891  HD2 TYR   121       3.648  17.020  15.412  1.00  0.00
ATOM   1892  C   TYR   121       0.925  15.034  18.711  1.00  0.00
ATOM   1893  O   TYR   121       0.713  16.052  19.351  1.00  0.00
ATOM   1894  N   PRO   122       0.926  13.845  19.337  1.00  0.00
ATOM   1895  CD  PRO   122       1.132  12.527  18.716  1.00  0.00
ATOM   1896  HD2 PRO   122       2.192  12.393  18.498  1.00  0.00
ATOM   1897  HD3 PRO   122       0.562  12.473  17.789  1.00  0.00
ATOM   1898  CG  PRO   122       0.628  11.557  19.760  1.00  0.00
ATOM   1899  HG2 PRO   122       1.263  10.672  19.752  1.00  0.00
ATOM   1900  HG3 PRO   122      -0.394  11.272  19.510  1.00  0.00
ATOM   1901  CB  PRO   122       0.680  12.263  21.096  1.00  0.00
ATOM   1902  HB2 PRO   122       1.609  11.986  21.595  1.00  0.00
ATOM   1903  HB3 PRO   122      -0.165  12.024  21.742  1.00  0.00
ATOM   1904  CA  PRO   122       0.687  13.770  20.777  1.00  0.00
ATOM   1905  HA  PRO   122      -0.270  14.244  20.992  1.00  0.00
ATOM   1906  C   PRO   122       1.786  14.466  21.569  1.00  0.00
ATOM   1907  O   PRO   122       2.889  14.698  21.058  1.00  0.00
ATOM   1908  N   GLU   123       1.474  14.782  22.832  1.00  0.00
ATOM   1909  H   GLU   123       0.507  14.766  23.125  1.00  0.00
ATOM   1910  CA  GLU   123       2.475  15.226  23.788  1.00  0.00
ATOM   1911  HA  GLU   123       3.047  16.062  23.385  1.00  0.00
ATOM   1912  CB  GLU   123       1.765  15.688  25.064  1.00  0.00
ATOM   1913  HB2 GLU   123       1.061  14.912  25.365  1.00  0.00
ATOM   1914  HB3 GLU   123       2.514  15.820  25.845  1.00  0.00
ATOM   1915  CG  GLU   123       1.012  17.005  24.851  1.00  0.00
ATOM   1916  HG2 GLU   123       1.718  17.688  24.378  1.00  0.00
ATOM   1917  HG3 GLU   123       0.195  16.794  24.161  1.00  0.00
ATOM   1918  CD  GLU   123       0.454  17.647  26.118  1.00  0.00
ATOM   1919  OE1 GLU   123      -0.663  17.259  26.572  1.00  0.00
ATOM   1920  OE2 GLU   123       1.139  18.557  26.665  1.00  0.00
ATOM   1921  C   GLU   123       3.465  14.094  24.034  1.00  0.00
ATOM   1922  O   GLU   123       3.082  12.945  23.977  1.00  0.00
ATOM   1923  N   GLU   124       4.739  14.434  24.259  1.00  0.00
ATOM   1924  H   GLU   124       4.979  15.415  24.267  1.00  0.00
ATOM   1925  CA  GLU   124       5.806  13.460  24.460  1.00  0.00
ATOM   1926  HA  GLU   124       6.771  13.964  24.403  1.00  0.00
ATOM   1927  CB  GLU   124       5.691  12.779  25.827  1.00  0.00
ATOM   1928  HB2 GLU   124       4.755  12.219  25.847  1.00  0.00
ATOM   1929  HB3 GLU   124       6.528  12.089  25.933  1.00  0.00
ATOM   1930  CG  GLU   124       5.708  13.773  26.970  1.00  0.00
ATOM   1931  HG2 GLU   124       6.502  14.511  26.852  1.00  0.00
ATOM   1932  HG3 GLU   124       4.742  14.250  26.805  1.00  0.00
ATOM   1933  CD  GLU   124       5.755  13.203  28.370  1.00  0.00
ATOM   1934  OE1 GLU   124       5.388  12.077  28.557  1.00  0.00
ATOM   1935  OE2 GLU   124       6.311  13.873  29.213  1.00  0.00
ATOM   1936  C   GLU   124       5.765  12.399  23.360  1.00  0.00
ATOM   1937  O   GLU   124       5.691  11.200  23.645  1.00  0.00
ATOM   1938  N   PRO   125       5.795  12.789  22.076  1.00  0.00
ATOM   1939  CD  PRO   125       6.080  14.137  21.575  1.00  0.00
ATOM   1940  HD2 PRO   125       6.993  14.512  22.037  1.00  0.00
ATOM   1941  HD3 PRO   125       5.251  14.800  21.821  1.00  0.00
ATOM   1942  CG  PRO   125       6.228  13.924  20.072  1.00  0.00
ATOM   1943  HG2 PRO   125       7.276  13.762  19.817  1.00  0.00
ATOM   1944  HG3 PRO   125       5.855  14.794  19.531  1.00  0.00
ATOM   1945  CB  PRO   125       5.406  12.723  19.777  1.00  0.00
ATOM   1946  HB2 PRO   125       5.849  12.261  18.895  1.00  0.00
ATOM   1947  HB3 PRO   125       4.341  12.883  19.607  1.00  0.00
ATOM   1948  CA  PRO   125       5.609  11.819  20.994  1.00  0.00
ATOM   1949  HA  PRO   125       4.746  11.189  21.207  1.00  0.00
ATOM   1950  C   PRO   125       6.863  10.948  20.892  1.00  0.00
ATOM   1951  O   PRO   125       7.989  11.475  20.901  1.00  0.00
ATOM   1952  N   ALA   126       6.649   9.631  20.804  1.00  0.00
ATOM   1953  H   ALA   126       5.698   9.294  20.852  1.00  0.00
ATOM   1954  CA  ALA   126       7.717   8.660  20.724  1.00  0.00
ATOM   1955  HA  ALA   126       8.564   9.134  20.228  1.00  0.00
ATOM   1956  CB  ALA   126       8.153   8.206  22.091  1.00  0.00
ATOM   1957  HB1 ALA   126       7.317   7.722  22.596  1.00  0.00
ATOM   1958  HB2 ALA   126       8.977   7.500  21.994  1.00  0.00
ATOM   1959  HB3 ALA   126       8.479   9.067  22.673  1.00  0.00
ATOM   1960  C   ALA   126       7.296   7.468  19.861  1.00  0.00
ATOM   1961  O   ALA   126       6.124   7.072  19.801  1.00  0.00
ATOM   1962  N   ASN   127       8.302   6.897  19.199  1.00  0.00
ATOM   1963  H   ASN   127       9.174   7.397  19.100  1.00  0.00
ATOM   1964  CA  ASN   127       8.134   5.651  18.467  1.00  0.00
ATOM   1965  HA  ASN   127       7.084   5.356  18.466  1.00  0.00
ATOM   1966  CB  ASN   127       8.593   5.829  17.015  1.00  0.00
ATOM   1967  HB2 ASN   127       8.327   4.929  16.460  1.00  0.00
ATOM   1968  HB3 ASN   127       8.065   6.684  16.594  1.00  0.00
ATOM   1969  CG  ASN   127      10.091   6.064  16.871  1.00  0.00
ATOM   1970  OD1 ASN   127      10.900   5.650  17.715  1.00  0.00
ATOM   1971  ND2 ASN   127      10.480   6.735  15.794  1.00  0.00
ATOM   1972 HD21 ASN   127      11.462   6.921  15.645  1.00  0.00
ATOM   1973 HD22 ASN   127       9.792   7.057  15.127  1.00  0.00
ATOM   1974  C   ASN   127       8.836   4.592  19.312  1.00  0.00
ATOM   1975  O   ASN   127       9.271   4.871  20.433  1.00  0.00
ATOM   1976  N   PRO   128       8.944   3.344  18.827  1.00  0.00
ATOM   1977  CD  PRO   128       8.286   2.842  17.604  1.00  0.00
ATOM   1978  HD2 PRO   128       8.914   3.020  16.731  1.00  0.00
ATOM   1979  HD3 PRO   128       7.321   3.329  17.462  1.00  0.00
ATOM   1980  CG  PRO   128       8.147   1.374  17.928  1.00  0.00
ATOM   1981  HG2 PRO   128       8.086   0.779  17.017  1.00  0.00
ATOM   1982  HG3 PRO   128       7.263   1.193  18.539  1.00  0.00
ATOM   1983  CB  PRO   128       9.419   1.069  18.708  1.00  0.00
ATOM   1984  HB2 PRO   128      10.289   0.947  18.063  1.00  0.00
ATOM   1985  HB3 PRO   128       9.293   0.176  19.320  1.00  0.00
ATOM   1986  CA  PRO   128       9.603   2.293  19.604  1.00  0.00
ATOM   1987  HA  PRO   128       9.039   2.202  20.532  1.00  0.00
ATOM   1988  C   PRO   128      11.078   2.523  19.926  1.00  0.00
ATOM   1989  O   PRO   128      11.622   1.792  20.748  1.00  0.00
ATOM   1990  N   TYR   129      11.743   3.502  19.278  1.00  0.00
ATOM   1991  H   TYR   129      11.239   4.113  18.651  1.00  0.00
ATOM   1992  CA  TYR   129      13.193   3.645  19.366  1.00  0.00
ATOM   1993  HA  TYR   129      13.618   2.898  20.036  1.00  0.00
ATOM   1994  CB  TYR   129      13.784   3.438  17.960  1.00  0.00
ATOM   1995  HB2 TYR   129      13.521   4.237  17.268  1.00  0.00
ATOM   1996  HB3 TYR   129      14.863   3.433  18.116  1.00  0.00
ATOM   1997  CG  TYR   129      13.348   2.092  17.374  1.00  0.00
ATOM   1998  CD1 TYR   129      13.572   0.891  18.041  1.00  0.00
ATOM   1999  HD1 TYR   129      14.118   0.923  18.984  1.00  0.00
ATOM   2000  CE1 TYR   129      13.122  -0.326  17.539  1.00  0.00
ATOM   2001  HE1 TYR   129      13.334  -1.254  18.070  1.00  0.00
ATOM   2002  CZ  TYR   129      12.441  -0.357  16.328  1.00  0.00
ATOM   2003  OH  TYR   129      11.979  -1.530  15.795  1.00  0.00
ATOM   2004  HH  TYR   129      12.178  -2.294  16.341  1.00  0.00
ATOM   2005  CE2 TYR   129      12.180   0.829  15.664  1.00  0.00
ATOM   2006  HE2 TYR   129      11.633   0.816  14.721  1.00  0.00
ATOM   2007  CD2 TYR   129      12.614   2.036  16.199  1.00  0.00
ATOM   2008  HD2 TYR   129      12.378   2.972  15.693  1.00  0.00
ATOM   2009  C   TYR   129      13.622   4.976  19.986  1.00  0.00
ATOM   2010  O   TYR   129      14.815   5.219  20.170  1.00  0.00
ATOM   2011  N   GLY   130      12.655   5.860  20.290  1.00  0.00
ATOM   2012  H   GLY   130      11.700   5.670  20.022  1.00  0.00
ATOM   2013  CA  GLY   130      12.939   7.096  21.000  1.00  0.00
ATOM   2014  HA2 GLY   130      12.898   6.900  22.072  1.00  0.00
ATOM   2015  HA3 GLY   130      13.940   7.431  20.731  1.00  0.00
ATOM   2016  C   GLY   130      11.943   8.192  20.661  1.00  0.00
ATOM   2017  O   GLY   130      10.942   7.945  19.990  1.00  0.00
ATOM   2018  N   PRO   131      12.179   9.434  21.134  1.00  0.00
ATOM   2019  CD  PRO   131      13.281   9.836  22.011  1.00  0.00
ATOM   2020  HD2 PRO   131      14.193   9.963  21.428  1.00  0.00
ATOM   2021  HD3 PRO   131      13.442   9.079  22.778  1.00  0.00
ATOM   2022  CG  PRO   131      12.771  11.141  22.586  1.00  0.00
ATOM   2023  HG2 PRO   131      13.603  11.764  22.915  1.00  0.00
ATOM   2024  HG3 PRO   131      12.103  10.953  23.427  1.00  0.00
ATOM   2025  CB  PRO   131      12.027  11.777  21.438  1.00  0.00
ATOM   2026  HB2 PRO   131      12.768  12.207  20.765  1.00  0.00
ATOM   2027  HB3 PRO   131      11.286  12.534  21.695  1.00  0.00
ATOM   2028  CA  PRO   131      11.336  10.574  20.759  1.00  0.00
ATOM   2029  HA  PRO   131      10.320  10.403  21.113  1.00  0.00
ATOM   2030  C   PRO   131      11.326  10.731  19.248  1.00  0.00
ATOM   2031  O   PRO   131      12.319  10.420  18.594  1.00  0.00
ATOM   2032  N   LEU   132      10.203  11.230  18.716  1.00  0.00
ATOM   2033  H   LEU   132       9.380  11.360  19.287  1.00  0.00
ATOM   2034  CA  LEU   132      10.127  11.578  17.314  1.00  0.00
ATOM   2035  HA  LEU   132      10.335  10.696  16.708  1.00  0.00
ATOM   2036  CB  LEU   132       8.738  12.101  16.952  1.00  0.00
ATOM   2037  HB2 LEU   132       8.600  12.915  17.664  1.00  0.00
ATOM   2038  HB3 LEU   132       8.768  12.505  15.940  1.00  0.00
ATOM   2039  CG  LEU   132       7.579  11.118  17.073  1.00  0.00
ATOM   2040  HG  LEU   132       7.343  10.979  18.128  1.00  0.00
ATOM   2041  CD1 LEU   132       6.350  11.645  16.343  1.00  0.00
ATOM   2042 HD11 LEU   132       6.585  11.784  15.288  1.00  0.00
ATOM   2043 HD12 LEU   132       5.534  10.929  16.442  1.00  0.00
ATOM   2044 HD13 LEU   132       6.050  12.598  16.777  1.00  0.00
ATOM   2045  CD2 LEU   132       7.957   9.721  16.567  1.00  0.00
ATOM   2046 HD21 LEU   132       8.792   9.336  17.152  1.00  0.00
ATOM   2047 HD22 LEU   132       7.103   9.053  16.671  1.00  0.00
ATOM   2048 HD23 LEU   132       8.246   9.781  15.517  1.00  0.00
ATOM   2049  C   LEU   132      11.176  12.643  17.040  1.00  0.00
ATOM   2050  O   LEU   132      11.470  13.464  17.905  1.00  0.00
ATOM   2051  N   MET   133      11.739  12.596  15.835  1.00  0.00
ATOM   2052  H   MET   133      11.524  11.828  15.216  1.00  0.00
ATOM   2053  CA  MET   133      12.690  13.587  15.391  1.00  0.00
ATOM   2054  HA  MET   133      12.510  14.538  15.892  1.00  0.00
ATOM   2055  CB  MET   133      14.104  13.116  15.730  1.00  0.00
ATOM   2056  HB2 MET   133      14.099  12.806  16.775  1.00  0.00
ATOM   2057  HB3 MET   133      14.318  12.255  15.097  1.00  0.00
ATOM   2058  CG  MET   133      15.159  14.162  15.524  1.00  0.00
ATOM   2059  HG2 MET   133      15.084  14.514  14.496  1.00  0.00
ATOM   2060  HG3 MET   133      14.950  14.986  16.206  1.00  0.00
ATOM   2061  SD  MET   133      16.819  13.560  15.820  1.00  0.00
ATOM   2062  CE  MET   133      16.855  13.408  17.609  1.00  0.00
ATOM   2063  HE1 MET   133      16.085  12.707  17.930  1.00  0.00
ATOM   2064  HE2 MET   133      17.833  13.042  17.923  1.00  0.00
ATOM   2065  HE3 MET   133      16.670  14.382  18.061  1.00  0.00
ATOM   2066  C   MET   133      12.485  13.775  13.887  1.00  0.00
ATOM   2067  O   MET   133      12.288  12.800  13.158  1.00  0.00
ATOM   2068  N   GLY   134      12.419  15.053  13.463  1.00  0.00
ATOM   2069  H   GLY   134      12.479  15.795  14.146  1.00  0.00
ATOM   2070  CA  GLY   134      12.265  15.415  12.063  1.00  0.00
ATOM   2071  HA2 GLY   134      12.698  16.405  11.923  1.00  0.00
ATOM   2072  HA3 GLY   134      12.817  14.690  11.466  1.00  0.00
ATOM   2073  C   GLY   134      10.809  15.439  11.595  1.00  0.00
ATOM   2074  O   GLY   134      10.531  15.695  10.413  1.00  0.00
ATOM   2075  N   HIE   135       9.884  15.250  12.554  1.00  0.00
ATOM   2076  H   HIE   135      10.198  15.083  13.499  1.00  0.00
ATOM   2077  CA  HIE   135       8.459  15.124  12.267  1.00  0.00
ATOM   2078  HA  HIE   135       8.318  14.532  11.363  1.00  0.00
ATOM   2079  CB  HIE   135       7.729  14.433  13.425  1.00  0.00
ATOM   2080  HB2 HIE   135       6.656  14.501  13.247  1.00  0.00
ATOM   2081  HB3 HIE   135       8.024  13.384  13.469  1.00  0.00
ATOM   2082  CG  HIE   135       7.972  15.000  14.777  1.00  0.00
ATOM   2083  ND1 HIE   135       9.230  15.143  15.322  1.00  0.00
ATOM   2084  CE1 HIE   135       9.118  15.698  16.521  1.00  0.00
ATOM   2085  HE1 HIE   135      10.006  15.907  17.117  1.00  0.00
ATOM   2086  NE2 HIE   135       7.840  15.904  16.772  1.00  0.00
ATOM   2087  HE2 HIE   135       7.456  16.309  17.613  1.00  0.00
ATOM   2088  CD2 HIE   135       7.107  15.479  15.702  1.00  0.00
ATOM   2089  HD2 HIE   135       6.021  15.565  15.717  1.00  0.00
ATOM   2090  C   HIE   135       7.798  16.456  11.875  1.00  0.00
ATOM   2091  O   HIE   135       6.632  16.461  11.474  1.00  0.00
ATOM   2092  N   VAL   136       8.543  17.571  11.933  1.00  0.00
ATOM   2093  H   VAL   136       9.427  17.567  12.421  1.00  0.00
ATOM   2094  CA  VAL   136       8.075  18.827  11.360  1.00  0.00
ATOM   2095  HA  VAL   136       7.030  19.021  11.603  1.00  0.00
ATOM   2096  CB  VAL   136       8.922  20.020  11.839  1.00  0.00
ATOM   2097  HB  VAL   136       8.960  20.005  12.928  1.00  0.00
ATOM   2098  CG1 VAL   136      10.327  19.954  11.285  1.00  0.00
ATOM   2099 HG11 VAL   136      10.290  19.970  10.196  1.00  0.00
ATOM   2100 HG12 VAL   136      10.900  20.810  11.641  1.00  0.00
ATOM   2101 HG13 VAL   136      10.806  19.033  11.618  1.00  0.00
ATOM   2102  CG2 VAL   136       8.292  21.356  11.480  1.00  0.00
ATOM   2103 HG21 VAL   136       7.309  21.431  11.945  1.00  0.00
ATOM   2104 HG22 VAL   136       8.926  22.166  11.838  1.00  0.00
ATOM   2105 HG23 VAL   136       8.187  21.429  10.397  1.00  0.00
ATOM   2106  C   VAL   136       8.082  18.742   9.834  1.00  0.00
ATOM   2107  O   VAL   136       7.391  19.532   9.189  1.00  0.00
ATOM   2108  N   PHE   137       8.883  17.820   9.269  1.00  0.00
ATOM   2109  H   PHE   137       9.413  17.187   9.852  1.00  0.00
ATOM   2110  CA  PHE   137       9.125  17.800   7.824  1.00  0.00
ATOM   2111  HA  PHE   137       9.002  18.805   7.419  1.00  0.00
ATOM   2112  CB  PHE   137      10.550  17.317   7.514  1.00  0.00
ATOM   2113  HB2 PHE   137      10.786  16.381   8.019  1.00  0.00
ATOM   2114  HB3 PHE   137      10.647  17.183   6.436  1.00  0.00
ATOM   2115  CG  PHE   137      11.611  18.307   7.922  1.00  0.00
ATOM   2116  CD1 PHE   137      11.673  19.536   7.302  1.00  0.00
ATOM   2117  HD1 PHE   137      10.953  19.781   6.521  1.00  0.00
ATOM   2118  CE1 PHE   137      12.647  20.463   7.668  1.00  0.00
ATOM   2119  HE1 PHE   137      12.699  21.416   7.141  1.00  0.00
ATOM   2120  CZ  PHE   137      13.547  20.185   8.692  1.00  0.00
ATOM   2121  HZ  PHE   137      14.294  20.916   9.002  1.00  0.00
ATOM   2122  CE2 PHE   137      13.483  18.952   9.322  1.00  0.00
ATOM   2123  HE2 PHE   137      14.192  18.704  10.111  1.00  0.00
ATOM   2124  CD2 PHE   137      12.508  18.029   8.944  1.00  0.00
ATOM   2125  HD2 PHE   137      12.442  17.067   9.453  1.00  0.00
ATOM   2126  C   PHE   137       8.053  17.001   7.091  1.00  0.00
ATOM   2127  O   PHE   137       8.292  15.882   6.659  1.00  0.00
ATOM   2128  N   LEU   138       6.876  17.613   6.917  1.00  0.00
ATOM   2129  H   LEU   138       6.782  18.592   7.148  1.00  0.00
ATOM   2130  CA  LEU   138       5.702  16.901   6.440  1.00  0.00
ATOM   2131  HA  LEU   138       5.619  15.938   6.943  1.00  0.00
ATOM   2132  CB  LEU   138       4.443  17.714   6.734  1.00  0.00
ATOM   2133  HB2 LEU   138       4.604  18.642   6.185  1.00  0.00
ATOM   2134  HB3 LEU   138       3.609  17.171   6.291  1.00  0.00
ATOM   2135  CG  LEU   138       4.122  18.036   8.194  1.00  0.00
ATOM   2136  HG  LEU   138       4.781  18.832   8.540  1.00  0.00
ATOM   2137  CD1 LEU   138       2.685  18.482   8.322  1.00  0.00
ATOM   2138 HD11 LEU   138       2.025  17.685   7.977  1.00  0.00
ATOM   2139 HD12 LEU   138       2.466  18.708   9.365  1.00  0.00
ATOM   2140 HD13 LEU   138       2.526  19.373   7.715  1.00  0.00
ATOM   2141  CD2 LEU   138       4.354  16.889   9.111  1.00  0.00
ATOM   2142 HD21 LEU   138       5.401  16.590   9.062  1.00  0.00
ATOM   2143 HD22 LEU   138       4.108  17.183  10.131  1.00  0.00
ATOM   2144 HD23 LEU   138       3.723  16.052   8.812  1.00  0.00
ATOM   2145  C   LEU   138       5.761  16.597   4.934  1.00  0.00
ATOM   2146  O   LEU   138       4.906  15.851   4.465  1.00  0.00
ATOM   2147  N   SER   139       6.720  17.147   4.167  1.00  0.00
ATOM   2148  H   SER   139       7.292  17.906   4.507  1.00  0.00
ATOM   2149  CA  SER   139       6.912  16.698   2.793  1.00  0.00
ATOM   2150  HA  SER   139       6.002  16.901   2.228  1.00  0.00
ATOM   2151  CB  SER   139       8.091  17.406   2.099  1.00  0.00
ATOM   2152  HB2 SER   139       7.879  17.498   1.034  1.00  0.00
ATOM   2153  HB3 SER   139       8.220  18.398   2.531  1.00  0.00
ATOM   2154  OG  SER   139       9.294  16.645   2.282  1.00  0.00
ATOM   2155  HG  SER   139      10.024  17.091   1.847  1.00  0.00
ATOM   2156  C   SER   139       7.124  15.187   2.731  1.00  0.00
ATOM   2157  O   SER   139       6.788  14.542   1.741  1.00  0.00
ATOM   2158  N   TRP   140       7.670  14.607   3.799  1.00  0.00
ATOM   2159  H   TRP   140       8.032  15.178   4.549  1.00  0.00
ATOM   2160  CA  TRP   140       7.851  13.170   3.880  1.00  0.00
ATOM   2161  HA  TRP   140       8.422  12.810   3.024  1.00  0.00
ATOM   2162  CB  TRP   140       8.619  12.830   5.159  1.00  0.00
ATOM   2163  HB2 TRP   140       8.387  13.681   5.799  1.00  0.00
ATOM   2164  HB3 TRP   140       8.337  11.907   5.665  1.00  0.00
ATOM   2165  CG  TRP   140      10.117  12.799   5.010  1.00  0.00
ATOM   2166  CD1 TRP   140      10.813  12.249   3.975  1.00  0.00
ATOM   2167  HD1 TRP   140      10.232  11.862   3.138  1.00  0.00
ATOM   2168  NE1 TRP   140      12.153  12.308   4.230  1.00  0.00
ATOM   2169  HE1 TRP   140      12.874  11.985   3.601  1.00  0.00
ATOM   2170  CE2 TRP   140      12.363  12.849   5.466  1.00  0.00
ATOM   2171  CZ2 TRP   140      13.547  13.066   6.164  1.00  0.00
ATOM   2172  HZ2 TRP   140      14.492  12.789   5.696  1.00  0.00
ATOM   2173  CH2 TRP   140      13.444  13.623   7.416  1.00  0.00
ATOM   2174  HH2 TRP   140      14.345  13.834   7.991  1.00  0.00
ATOM   2175  CZ3 TRP   140      12.200  13.926   7.972  1.00  0.00
ATOM   2176  HZ3 TRP   140      12.130  14.328   8.983  1.00  0.00
ATOM   2177  CE3 TRP   140      11.035  13.731   7.273  1.00  0.00
ATOM   2178  HE3 TRP   140      10.097  14.018   7.749  1.00  0.00
ATOM   2179  CD2 TRP   140      11.098  13.171   5.998  1.00  0.00
ATOM   2180  C   TRP   140       6.523  12.416   3.798  1.00  0.00
ATOM   2181  O   TRP   140       6.525  11.224   3.490  1.00  0.00
ATOM   2182  N   GLY   141       5.395  13.114   4.012  1.00  0.00
ATOM   2183  H   GLY   141       5.457  14.087   4.276  1.00  0.00
ATOM   2184  CA  GLY   141       4.075  12.520   3.876  1.00  0.00
ATOM   2185  HA2 GLY   141       4.208  11.443   3.771  1.00  0.00
ATOM   2186  HA3 GLY   141       3.524  12.729   4.793  1.00  0.00
ATOM   2187  C   GLY   141       3.270  13.043   2.680  1.00  0.00
ATOM   2188  O   GLY   141       2.058  12.823   2.641  1.00  0.00
ATOM   2189  N   SER   142       3.920  13.678   1.690  1.00  0.00
ATOM   2190  H   SER   142       4.904  13.893   1.771  1.00  0.00
ATOM   2191  CA  SER   142       3.199  14.160   0.511  1.00  0.00
ATOM   2192  HA  SER   142       2.412  14.844   0.829  1.00  0.00
ATOM   2193  CB  SER   142       4.120  14.893  -0.459  1.00  0.00
ATOM   2194  HB2 SER   142       5.004  14.279  -0.631  1.00  0.00
ATOM   2195  HB3 SER   142       3.590  15.037  -1.400  1.00  0.00
ATOM   2196  OG  SER   142       4.517  16.162   0.061  1.00  0.00
ATOM   2197  HG  SER   142       5.095  16.600  -0.569  1.00  0.00
ATOM   2198  C   SER   142       2.480  12.990  -0.177  1.00  0.00
ATOM   2199  O   SER   142       2.925  11.847  -0.143  1.00  0.00
ATOM   2200  N   ILE   143       1.345  13.314  -0.799  1.00  0.00
ATOM   2201  H   ILE   143       1.139  14.299  -0.888  1.00  0.00
ATOM   2202  CA  ILE   143       0.393  12.361  -1.339  1.00  0.00
ATOM   2203  HA  ILE   143       0.515  11.343  -0.970  1.00  0.00
ATOM   2204  CB  ILE   143      -1.050  12.838  -1.063  1.00  0.00
ATOM   2205  HB  ILE   143      -1.167  13.838  -1.480  1.00  0.00
ATOM   2206  CG2 ILE   143      -2.077  11.910  -1.683  1.00  0.00
ATOM   2207 HG21 ILE   143      -1.962  10.909  -1.266  1.00  0.00
ATOM   2208 HG22 ILE   143      -3.080  12.280  -1.467  1.00  0.00
ATOM   2209 HG23 ILE   143      -1.930  11.872  -2.762  1.00  0.00
ATOM   2210  CG1 ILE   143      -1.340  13.068   0.425  1.00  0.00
ATOM   2211 HG12 ILE   143      -0.646  13.839   0.761  1.00  0.00
ATOM   2212 HG13 ILE   143      -2.360  13.445   0.488  1.00  0.00
ATOM   2213  CD1 ILE   143      -1.202  11.877   1.281  1.00  0.00
ATOM   2214 HD11 ILE   143      -0.181  11.499   1.218  1.00  0.00
ATOM   2215 HD12 ILE   143      -1.427  12.143   2.314  1.00  0.00
ATOM   2216 HD13 ILE   143      -1.895  11.105   0.945  1.00  0.00
ATOM   2217  C   ILE   143       0.631  12.246  -2.841  1.00  0.00
ATOM   2218  O   ILE   143       0.669  13.259  -3.522  1.00  0.00
ATOM   2219  N   TRP   144       0.748  11.016  -3.348  1.00  0.00
ATOM   2220  H   TRP   144       0.743  10.232  -2.710  1.00  0.00
ATOM   2221  CA  TRP   144       0.926  10.747  -4.773  1.00  0.00
ATOM   2222  HA  TRP   144       1.408  11.596  -5.258  1.00  0.00
ATOM   2223  CB  TRP   144       1.813   9.504  -4.963  1.00  0.00
ATOM   2224  HB2 TRP   144       1.348   8.735  -4.347  1.00  0.00
ATOM   2225  HB3 TRP   144       1.945   9.127  -5.977  1.00  0.00
ATOM   2226  CG  TRP   144       3.176   9.726  -4.410  1.00  0.00
ATOM   2227  CD1 TRP   144       3.575   9.606  -3.122  1.00  0.00
ATOM   2228  HD1 TRP   144       2.837   9.248  -2.404  1.00  0.00
ATOM   2229  NE1 TRP   144       4.881   9.979  -3.005  1.00  0.00
ATOM   2230  HE1 TRP   144       5.408   9.968  -2.143  1.00  0.00
ATOM   2231  CE2 TRP   144       5.346  10.404  -4.208  1.00  0.00
ATOM   2232  CZ2 TRP   144       6.584  10.928  -4.564  1.00  0.00
ATOM   2233  HZ2 TRP   144       7.360  10.997  -3.802  1.00  0.00
ATOM   2234  CH2 TRP   144       6.748  11.328  -5.865  1.00  0.00
ATOM   2235  HH2 TRP   144       7.700  11.757  -6.180  1.00  0.00
ATOM   2236  CZ3 TRP   144       5.721  11.198  -6.802  1.00  0.00
ATOM   2237  HZ3 TRP   144       5.864  11.519  -7.834  1.00  0.00
ATOM   2238  CE3 TRP   144       4.500  10.663  -6.454  1.00  0.00
ATOM   2239  HE3 TRP   144       3.732  10.586  -7.223  1.00  0.00
ATOM   2240  CD2 TRP   144       4.294  10.268  -5.133  1.00  0.00
ATOM   2241  C   TRP   144      -0.437  10.548  -5.434  1.00  0.00
ATOM   2242  O   TRP   144      -1.404  10.164  -4.769  1.00  0.00
ATOM   2243  N   ARG   145      -0.496  10.794  -6.749  1.00  0.00
ATOM   2244  H   ARG   145       0.190  11.364  -7.223  1.00  0.00
ATOM   2245  CA  ARG   145      -1.610  10.281  -7.518  1.00  0.00
ATOM   2246  HA  ARG   145      -2.527  10.755  -7.166  1.00  0.00
ATOM   2247  CB  ARG   145      -1.464  10.554  -9.014  1.00  0.00
ATOM   2248  HB2 ARG   145      -0.469  10.213  -9.299  1.00  0.00
ATOM   2249  HB3 ARG   145      -2.214   9.945  -9.519  1.00  0.00
ATOM   2250  CG  ARG   145      -1.636  12.011  -9.419  1.00  0.00
ATOM   2251  HG2 ARG   145      -2.642  12.321  -9.136  1.00  0.00
ATOM   2252  HG3 ARG   145      -0.905  12.602  -8.867  1.00  0.00
ATOM   2253  CD  ARG   145      -1.440  12.229 -10.916  1.00  0.00
ATOM   2254  HD2 ARG   145      -0.560  11.676 -11.245  1.00  0.00
ATOM   2255  HD3 ARG   145      -2.318  11.864 -11.448  1.00  0.00
ATOM   2256  NE  ARG   145      -1.251  13.645 -11.238  1.00  0.00
ATOM   2257  HE  ARG   145      -1.625  14.306 -10.572  1.00  0.00
ATOM   2258  CZ  ARG   145      -0.664  14.115 -12.343  1.00  0.00
ATOM   2259  NH1 ARG   145      -0.224  13.300 -13.289  1.00  0.00
ATOM   2260 HH11 ARG   145      -0.331  12.302 -13.181  1.00  0.00
ATOM   2261 HH12 ARG   145       0.216  13.681 -14.115  1.00  0.00
ATOM   2262  NH2 ARG   145      -0.481  15.411 -12.488  1.00  0.00
ATOM   2263 HH21 ARG   145      -0.785  16.045 -11.763  1.00  0.00
ATOM   2264 HH22 ARG   145      -0.037  15.765 -13.323  1.00  0.00
ATOM   2265  C   ARG   145      -1.709   8.783  -7.232  1.00  0.00
ATOM   2266  O   ARG   145      -0.716   8.050  -7.352  1.00  0.00
ATOM   2267  N   GLY   146      -2.910   8.347  -6.811  1.00  0.00
ATOM   2268  H   GLY   146      -3.703   8.969  -6.743  1.00  0.00
ATOM   2269  CA  GLY   146      -3.094   6.955  -6.440  1.00  0.00
ATOM   2270  HA2 GLY   146      -4.034   6.614  -6.873  1.00  0.00
ATOM   2271  HA3 GLY   146      -2.270   6.383  -6.866  1.00  0.00
ATOM   2272  C   GLY   146      -3.131   6.725  -4.923  1.00  0.00
ATOM   2273  O   GLY   146      -3.835   5.826  -4.483  1.00  0.00
ATOM   2274  N   GLY   147      -2.402   7.528  -4.148  1.00  0.00
ATOM   2275  H   GLY   147      -1.742   8.177  -4.553  1.00  0.00
ATOM   2276  CA  GLY   147      -2.534   7.493  -2.704  1.00  0.00
ATOM   2277  HA2 GLY   147      -3.310   8.207  -2.429  1.00  0.00
ATOM   2278  HA3 GLY   147      -2.853   6.488  -2.429  1.00  0.00
ATOM   2279  C   GLY   147      -1.248   7.835  -1.941  1.00  0.00
ATOM   2280  O   GLY   147      -0.251   8.290  -2.518  1.00  0.00
ATOM   2281  N   SER   148      -1.308   7.595  -0.625  1.00  0.00
ATOM   2282  H   SER   148      -2.180   7.251  -0.251  1.00  0.00
ATOM   2283  CA  SER   148      -0.214   7.849   0.297  1.00  0.00
ATOM   2284  HA  SER   148       0.335   8.742  -0.002  1.00  0.00
ATOM   2285  CB  SER   148      -0.774   8.069   1.700  1.00  0.00
ATOM   2286  HB2 SER   148       0.041   8.344   2.370  1.00  0.00
ATOM   2287  HB3 SER   148      -1.506   8.876   1.670  1.00  0.00
ATOM   2288  OG  SER   148      -1.397   6.881   2.174  1.00  0.00
ATOM   2289  HG  SER   148      -1.745   7.032   3.056  1.00  0.00
ATOM   2290  C   SER   148       0.799   6.696   0.301  1.00  0.00
ATOM   2291  O   SER   148       0.523   5.590  -0.146  1.00  0.00
ATOM   2292  N   VAL   149       1.984   6.986   0.841  1.00  0.00
ATOM   2293  H   VAL   149       2.148   7.917   1.197  1.00  0.00
ATOM   2294  CA  VAL   149       3.071   6.031   0.888  1.00  0.00
ATOM   2295  HA  VAL   149       2.758   5.003   0.707  1.00  0.00
ATOM   2296  CB  VAL   149       4.157   6.401  -0.133  1.00  0.00
ATOM   2297  HB  VAL   149       4.428   7.445   0.026  1.00  0.00
ATOM   2298  CG1 VAL   149       5.393   5.532  -0.000  1.00  0.00
ATOM   2299 HG11 VAL   149       5.122   4.488  -0.159  1.00  0.00
ATOM   2300 HG12 VAL   149       6.131   5.833  -0.744  1.00  0.00
ATOM   2301 HG13 VAL   149       5.815   5.650   0.998  1.00  0.00
ATOM   2302  CG2 VAL   149       3.623   6.358  -1.559  1.00  0.00
ATOM   2303 HG21 VAL   149       2.799   7.065  -1.661  1.00  0.00
ATOM   2304 HG22 VAL   149       4.419   6.625  -2.254  1.00  0.00
ATOM   2305 HG23 VAL   149       3.267   5.352  -1.784  1.00  0.00
ATOM   2306  C   VAL   149       3.625   5.996   2.307  1.00  0.00
ATOM   2307  O   VAL   149       3.807   7.040   2.947  1.00  0.00
ATOM   2308  N   ILE   150       3.890   4.774   2.791  1.00  0.00
ATOM   2309  H   ILE   150       3.475   3.956   2.368  1.00  0.00
ATOM   2310  CA  ILE   150       4.714   4.594   3.978  1.00  0.00
ATOM   2311  HA  ILE   150       4.756   5.481   4.611  1.00  0.00
ATOM   2312  CB  ILE   150       4.199   3.397   4.804  1.00  0.00
ATOM   2313  HB  ILE   150       4.074   2.543   4.139  1.00  0.00
ATOM   2314  CG2 ILE   150       5.180   3.034   5.921  1.00  0.00
ATOM   2315 HG21 ILE   150       5.305   3.888   6.587  1.00  0.00
ATOM   2316 HG22 ILE   150       4.790   2.187   6.486  1.00  0.00
ATOM   2317 HG23 ILE   150       6.143   2.768   5.487  1.00  0.00
ATOM   2318  CG1 ILE   150       2.796   3.691   5.337  1.00  0.00
ATOM   2319 HG12 ILE   150       2.898   4.421   6.141  1.00  0.00
ATOM   2320 HG13 ILE   150       2.221   4.128   4.521  1.00  0.00
ATOM   2321  CD1 ILE   150       2.080   2.464   5.858  1.00  0.00
ATOM   2322 HD11 ILE   150       2.654   2.027   6.675  1.00  0.00
ATOM   2323 HD12 ILE   150       1.091   2.746   6.220  1.00  0.00
ATOM   2324 HD13 ILE   150       1.978   1.734   5.055  1.00  0.00
ATOM   2325  C   ILE   150       6.163   4.419   3.539  1.00  0.00
ATOM   2326  O   ILE   150       6.450   3.523   2.756  1.00  0.00
ATOM   2327  N   SER   151       7.048   5.266   4.080  1.00  0.00
ATOM   2328  H   SER   151       6.706   5.897   4.790  1.00  0.00
ATOM   2329  CA  SER   151       8.439   5.382   3.666  1.00  0.00
ATOM   2330  HA  SER   151       8.548   5.030   2.640  1.00  0.00
ATOM   2331  CB  SER   151       8.896   6.820   3.734  1.00  0.00
ATOM   2332  HB2 SER   151       8.648   7.221   4.717  1.00  0.00
ATOM   2333  HB3 SER   151       9.976   6.853   3.590  1.00  0.00
ATOM   2334  OG  SER   151       8.259   7.601   2.728  1.00  0.00
ATOM   2335  HG  SER   151       8.563   8.510   2.788  1.00  0.00
ATOM   2336  C   SER   151       9.337   4.481   4.521  1.00  0.00
ATOM   2337  O   SER   151       8.985   4.116   5.638  1.00  0.00
ATOM   2338  N   ARG   152      10.504   4.133   3.965  1.00  0.00
ATOM   2339  H   ARG   152      10.608   4.208   2.963  1.00  0.00
ATOM   2340  CA  ARG   152      11.620   3.597   4.738  1.00  0.00
ATOM   2341  HA  ARG   152      11.297   3.395   5.760  1.00  0.00
ATOM   2342  CB  ARG   152      12.125   2.294   4.119  1.00  0.00
ATOM   2343  HB2 ARG   152      11.960   2.336   3.043  1.00  0.00
ATOM   2344  HB3 ARG   152      13.193   2.208   4.319  1.00  0.00
ATOM   2345  CG  ARG   152      11.405   1.088   4.694  1.00  0.00
ATOM   2346  HG2 ARG   152      11.561   1.106   5.773  1.00  0.00
ATOM   2347  HG3 ARG   152      10.344   1.215   4.479  1.00  0.00
ATOM   2348  CD  ARG   152      11.868  -0.211   4.150  1.00  0.00
ATOM   2349  HD2 ARG   152      11.299  -1.011   4.624  1.00  0.00
ATOM   2350  HD3 ARG   152      11.686  -0.224   3.075  1.00  0.00
ATOM   2351  NE  ARG   152      13.272  -0.440   4.384  1.00  0.00
ATOM   2352  HE  ARG   152      13.928   0.192   3.948  1.00  0.00
ATOM   2353  CZ  ARG   152      13.748  -1.428   5.139  1.00  0.00
ATOM   2354  NH1 ARG   152      12.983  -2.047   6.030  1.00  0.00
ATOM   2355 HH11 ARG   152      12.019  -1.768   6.144  1.00  0.00
ATOM   2356 HH12 ARG   152      13.369  -2.794   6.591  1.00  0.00
ATOM   2357  NH2 ARG   152      15.005  -1.799   4.993  1.00  0.00
ATOM   2358 HH21 ARG   152      15.590  -1.333   4.314  1.00  0.00
ATOM   2359 HH22 ARG   152      15.376  -2.547   5.560  1.00  0.00
ATOM   2360  C   ARG   152      12.744   4.628   4.817  1.00  0.00
ATOM   2361  O   ARG   152      13.448   4.869   3.827  1.00  0.00
ATOM   2362  N   PHE   153      12.863   5.242   5.996  1.00  0.00
ATOM   2363  H   PHE   153      12.206   5.018   6.730  1.00  0.00
ATOM   2364  CA  PHE   153      13.838   6.288   6.241  1.00  0.00
ATOM   2365  HA  PHE   153      13.863   6.984   5.403  1.00  0.00
ATOM   2366  CB  PHE   153      13.455   7.059   7.504  1.00  0.00
ATOM   2367  HB2 PHE   153      13.333   6.492   8.427  1.00  0.00
ATOM   2368  HB3 PHE   153      14.221   7.821   7.645  1.00  0.00
ATOM   2369  CG  PHE   153      12.161   7.787   7.273  1.00  0.00
ATOM   2370  CD1 PHE   153      12.151   9.030   6.656  1.00  0.00
ATOM   2371  HD1 PHE   153      13.095   9.509   6.397  1.00  0.00
ATOM   2372  CE1 PHE   153      10.954   9.660   6.371  1.00  0.00
ATOM   2373  HE1 PHE   153      10.959  10.640   5.895  1.00  0.00
ATOM   2374  CZ  PHE   153       9.753   9.051   6.689  1.00  0.00
ATOM   2375  HZ  PHE   153       8.807   9.547   6.472  1.00  0.00
ATOM   2376  CE2 PHE   153       9.758   7.812   7.282  1.00  0.00
ATOM   2377  HE2 PHE   153       8.812   7.340   7.546  1.00  0.00
ATOM   2378  CD2 PHE   153      10.952   7.164   7.545  1.00  0.00
ATOM   2379  HD2 PHE   153      10.945   6.160   7.968  1.00  0.00
ATOM   2380  C   PHE   153      15.238   5.694   6.316  1.00  0.00
ATOM   2381  O   PHE   153      15.455   4.677   6.965  1.00  0.00
ATOM   2382  N   GLY   154      16.177   6.343   5.634  1.00  0.00
ATOM   2383  H   GLY   154      15.979   7.226   5.184  1.00  0.00
ATOM   2384  CA  GLY   154      17.516   5.797   5.517  1.00  0.00
ATOM   2385  HA2 GLY   154      17.427   4.712   5.465  1.00  0.00
ATOM   2386  HA3 GLY   154      17.946   6.171   4.588  1.00  0.00
ATOM   2387  C   GLY   154      18.443   6.165   6.679  1.00  0.00
ATOM   2388  O   GLY   154      19.345   5.393   7.009  1.00  0.00
ATOM   2389  N   PHE   155      18.241   7.345   7.281  1.00  0.00
ATOM   2390  H   PHE   155      17.465   7.930   7.006  1.00  0.00
ATOM   2391  CA  PHE   155      19.208   7.880   8.241  1.00  0.00
ATOM   2392  HA  PHE   155      19.869   7.077   8.568  1.00  0.00
ATOM   2393  CB  PHE   155      20.060   8.996   7.626  1.00  0.00
ATOM   2394  HB2 PHE   155      20.833   9.273   8.343  1.00  0.00
ATOM   2395  HB3 PHE   155      20.527   8.623   6.715  1.00  0.00
ATOM   2396  CG  PHE   155      19.342  10.270   7.253  1.00  0.00
ATOM   2397  CD1 PHE   155      19.037  11.219   8.210  1.00  0.00
ATOM   2398  HD1 PHE   155      19.362  11.061   9.239  1.00  0.00
ATOM   2399  CE1 PHE   155      18.323  12.364   7.875  1.00  0.00
ATOM   2400  HE1 PHE   155      18.079  13.089   8.651  1.00  0.00
ATOM   2401  CZ  PHE   155      17.925  12.587   6.572  1.00  0.00
ATOM   2402  HZ  PHE   155      17.366  13.485   6.308  1.00  0.00
ATOM   2403  CE2 PHE   155      18.239  11.663   5.604  1.00  0.00
ATOM   2404  HE2 PHE   155      17.924  11.819   4.572  1.00  0.00
ATOM   2405  CD2 PHE   155      18.962  10.524   5.946  1.00  0.00
ATOM   2406  HD2 PHE   155      19.244   9.805   5.176  1.00  0.00
ATOM   2407  C   PHE   155      18.574   8.336   9.566  1.00  0.00
ATOM   2408  O   PHE   155      19.319   8.507  10.509  1.00  0.00
ATOM   2409  N   LEU   156      17.241   8.499   9.671  1.00  0.00
ATOM   2410  H   LEU   156      16.626   8.238   8.913  1.00  0.00
ATOM   2411  CA  LEU   156      16.659   9.138  10.848  1.00  0.00
ATOM   2412  HA  LEU   156      17.426   9.341  11.595  1.00  0.00
ATOM   2413  CB  LEU   156      16.024  10.471  10.422  1.00  0.00
ATOM   2414  HB2 LEU   156      16.733  10.903   9.716  1.00  0.00
ATOM   2415  HB3 LEU   156      15.089  10.251   9.908  1.00  0.00
ATOM   2416  CG  LEU   156      15.764  11.458  11.543  1.00  0.00
ATOM   2417  HG  LEU   156      15.079  11.011  12.263  1.00  0.00
ATOM   2418  CD1 LEU   156      17.069  11.813  12.237  1.00  0.00
ATOM   2419 HD11 LEU   156      17.754  12.260  11.517  1.00  0.00
ATOM   2420 HD12 LEU   156      16.873  12.522  13.041  1.00  0.00
ATOM   2421 HD13 LEU   156      17.518  10.910  12.651  1.00  0.00
ATOM   2422  CD2 LEU   156      15.093  12.697  10.970  1.00  0.00
ATOM   2423 HD21 LEU   156      14.150  12.417  10.502  1.00  0.00
ATOM   2424 HD22 LEU   156      14.903  13.411  11.771  1.00  0.00
ATOM   2425 HD23 LEU   156      15.746  13.152  10.225  1.00  0.00
ATOM   2426  C   LEU   156      15.651   8.224  11.546  1.00  0.00
ATOM   2427  O   LEU   156      14.482   8.110  11.159  1.00  0.00
ATOM   2428  N   PRO   157      16.076   7.480  12.581  1.00  0.00
ATOM   2429  CD  PRO   157      17.435   7.481  13.113  1.00  0.00
ATOM   2430  HD2 PRO   157      17.664   8.477  13.493  1.00  0.00
ATOM   2431  HD3 PRO   157      18.128   7.231  12.309  1.00  0.00
ATOM   2432  CG  PRO   157      17.414   6.423  14.213  1.00  0.00
ATOM   2433  HG2 PRO   157      17.779   6.894  15.126  1.00  0.00
ATOM   2434  HG3 PRO   157      18.098   5.629  13.916  1.00  0.00
ATOM   2435  CB  PRO   157      16.019   5.892  14.390  1.00  0.00
ATOM   2436  HB2 PRO   157      15.624   6.146  15.374  1.00  0.00
ATOM   2437  HB3 PRO   157      15.996   4.810  14.258  1.00  0.00
ATOM   2438  CA  PRO   157      15.177   6.572  13.297  1.00  0.00
ATOM   2439  HA  PRO   157      14.823   5.832  12.580  1.00  0.00
ATOM   2440  C   PRO   157      13.972   7.277  13.942  1.00  0.00
ATOM   2441  O   PRO   157      12.925   6.682  14.124  1.00  0.00
ATOM   2442  N   GLY   158      14.117   8.569  14.228  1.00  0.00
ATOM   2443  H   GLY   158      15.018   8.998  14.077  1.00  0.00
ATOM   2444  CA  GLY   158      13.038   9.395  14.747  1.00  0.00
ATOM   2445  HA2 GLY   158      12.730   8.950  15.693  1.00  0.00
ATOM   2446  HA3 GLY   158      13.460  10.383  14.931  1.00  0.00
ATOM   2447  C   GLY   158      11.812   9.538  13.841  1.00  0.00
ATOM   2448  O   GLY   158      10.782  10.035  14.307  1.00  0.00
ATOM   2449  N   MET   159      11.915   9.102  12.574  1.00  0.00
ATOM   2450  H   MET   159      12.804   8.759  12.238  1.00  0.00
ATOM   2451  CA  MET   159      10.798   9.178  11.630  1.00  0.00
ATOM   2452  HA  MET   159      10.049   9.876  12.005  1.00  0.00
ATOM   2453  CB  MET   159      11.278   9.666  10.254  1.00  0.00
ATOM   2454  HB2 MET   159      12.217   9.162  10.023  1.00  0.00
ATOM   2455  HB3 MET   159      10.527   9.390   9.515  1.00  0.00
ATOM   2456  CG  MET   159      11.490  11.168  10.223  1.00  0.00
ATOM   2457  HG2 MET   159      12.198  11.430  11.009  1.00  0.00
ATOM   2458  HG3 MET   159      11.909  11.435   9.253  1.00  0.00
ATOM   2459  SD  MET   159       9.940  12.093  10.481  1.00  0.00
ATOM   2460  CE  MET   159       9.016  11.731   8.992  1.00  0.00
ATOM   2461  HE1 MET   159       8.857  10.656   8.915  1.00  0.00
ATOM   2462  HE2 MET   159       8.052  12.239   9.030  1.00  0.00
ATOM   2463  HE3 MET   159       9.575  12.079   8.124  1.00  0.00
ATOM   2464  C   MET   159      10.069   7.839  11.492  1.00  0.00
ATOM   2465  O   MET   159       9.020   7.793  10.859  1.00  0.00
ATOM   2466  N   VAL   160      10.591   6.755  12.099  1.00  0.00
ATOM   2467  H   VAL   160      11.529   6.759  12.472  1.00  0.00
ATOM   2468  CA  VAL   160       9.830   5.512  12.155  1.00  0.00
ATOM   2469  HA  VAL   160       9.565   5.138  11.166  1.00  0.00
ATOM   2470  CB  VAL   160      10.584   4.400  12.917  1.00  0.00
ATOM   2471  HB  VAL   160      10.938   4.816  13.860  1.00  0.00
ATOM   2472  CG1 VAL   160       9.699   3.184  13.198  1.00  0.00
ATOM   2473 HG11 VAL   160       9.345   2.767  12.255  1.00  0.00
ATOM   2474 HG12 VAL   160      10.275   2.431  13.735  1.00  0.00
ATOM   2475 HG13 VAL   160       8.845   3.488  13.804  1.00  0.00
ATOM   2476  CG2 VAL   160      11.849   3.956  12.211  1.00  0.00
ATOM   2477 HG21 VAL   160      12.525   4.805  12.108  1.00  0.00
ATOM   2478 HG22 VAL   160      12.335   3.174  12.794  1.00  0.00
ATOM   2479 HG23 VAL   160      11.598   3.570  11.223  1.00  0.00
ATOM   2480  C   VAL   160       8.464   5.796  12.791  1.00  0.00
ATOM   2481  O   VAL   160       8.392   6.446  13.822  1.00  0.00
ATOM   2482  N   GLY   161       7.380   5.326  12.167  1.00  0.00
ATOM   2483  H   GLY   161       7.457   4.806  11.304  1.00  0.00
ATOM   2484  CA  GLY   161       6.060   5.550  12.717  1.00  0.00
ATOM   2485  HA2 GLY   161       5.435   4.695  12.461  1.00  0.00
ATOM   2486  HA3 GLY   161       6.151   5.622  13.800  1.00  0.00
ATOM   2487  C   GLY   161       5.397   6.833  12.183  1.00  0.00
ATOM   2488  O   GLY   161       4.182   6.973  12.258  1.00  0.00
ATOM   2489  N   VAL   162       6.181   7.757  11.621  1.00  0.00
ATOM   2490  H   VAL   162       7.162   7.578  11.460  1.00  0.00
ATOM   2491  CA  VAL   162       5.663   9.076  11.310  1.00  0.00
ATOM   2492  HA  VAL   162       4.825   9.367  11.944  1.00  0.00
ATOM   2493  CB  VAL   162       6.757  10.152  11.417  1.00  0.00
ATOM   2494  HB  VAL   162       7.601   9.858  10.794  1.00  0.00
ATOM   2495  CG1 VAL   162       6.230  11.517  10.952  1.00  0.00
ATOM   2496 HG11 VAL   162       5.386  11.813  11.575  1.00  0.00
ATOM   2497 HG12 VAL   162       7.022  12.261  11.037  1.00  0.00
ATOM   2498 HG13 VAL   162       5.907  11.448   9.913  1.00  0.00
ATOM   2499  CG2 VAL   162       7.332  10.223  12.836  1.00  0.00
ATOM   2500 HG21 VAL   162       7.766   9.259  13.101  1.00  0.00
ATOM   2501 HG22 VAL   162       8.102  10.993  12.879  1.00  0.00
ATOM   2502 HG23 VAL   162       6.535  10.467  13.539  1.00  0.00
ATOM   2503  C   VAL   162       5.017   9.071   9.924  1.00  0.00
ATOM   2504  O   VAL   162       3.989   9.719   9.727  1.00  0.00
ATOM   2505  N   SER   163       5.613   8.362   8.942  1.00  0.00
ATOM   2506  H   SER   163       6.539   7.965   9.010  1.00  0.00
ATOM   2507  CA  SER   163       4.945   8.335   7.653  1.00  0.00
ATOM   2508  HA  SER   163       4.606   9.345   7.423  1.00  0.00
ATOM   2509  CB  SER   163       5.838   7.845   6.506  1.00  0.00
ATOM   2510  HB2 SER   163       5.305   8.011   5.570  1.00  0.00
ATOM   2511  HB3 SER   163       6.752   8.439   6.514  1.00  0.00
ATOM   2512  OG  SER   163       6.168   6.468   6.625  1.00  0.00
ATOM   2513  HG  SER   163       6.726   6.208   5.888  1.00  0.00
ATOM   2514  C   SER   163       3.634   7.567   7.785  1.00  0.00
ATOM   2515  O   SER   163       2.655   7.904   7.116  1.00  0.00
ATOM   2516  N   GLU   164       3.584   6.580   8.695  1.00  0.00
ATOM   2517  H   GLU   164       4.440   6.287   9.144  1.00  0.00
ATOM   2518  CA  GLU   164       2.341   5.889   9.051  1.00  0.00
ATOM   2519  HA  GLU   164       1.909   5.444   8.154  1.00  0.00
ATOM   2520  CB  GLU   164       2.582   4.780  10.079  1.00  0.00
ATOM   2521  HB2 GLU   164       3.075   5.234  10.939  1.00  0.00
ATOM   2522  HB3 GLU   164       1.608   4.395  10.379  1.00  0.00
ATOM   2523  CG  GLU   164       3.438   3.636   9.549  1.00  0.00
ATOM   2524  HG2 GLU   164       3.105   2.743  10.076  1.00  0.00
ATOM   2525  HG3 GLU   164       3.191   3.547   8.491  1.00  0.00
ATOM   2526  CD  GLU   164       4.953   3.787   9.708  1.00  0.00
ATOM   2527  OE1 GLU   164       5.472   4.942   9.919  1.00  0.00
ATOM   2528  OE2 GLU   164       5.613   2.748   9.624  1.00  0.00
ATOM   2529  C   GLU   164       1.317   6.866   9.628  1.00  0.00
ATOM   2530  O   GLU   164       0.170   6.878   9.202  1.00  0.00
ATOM   2531  N   TYR   165       1.736   7.685  10.595  1.00  0.00
ATOM   2532  H   TYR   165       2.685   7.627  10.935  1.00  0.00
ATOM   2533  CA  TYR   165       0.834   8.634  11.229  1.00  0.00
ATOM   2534  HA  TYR   165      -0.013   8.135  11.700  1.00  0.00
ATOM   2535  CB  TYR   165       1.643   9.345  12.309  1.00  0.00
ATOM   2536  HB2 TYR   165       2.071   8.561  12.934  1.00  0.00
ATOM   2537  HB3 TYR   165       2.444   9.883  11.803  1.00  0.00
ATOM   2538  CG  TYR   165       0.853  10.314  13.180  1.00  0.00
ATOM   2539  CD1 TYR   165       0.185   9.860  14.310  1.00  0.00
ATOM   2540  HD1 TYR   165       0.197   8.795  14.542  1.00  0.00
ATOM   2541  CE1 TYR   165      -0.491  10.740  15.138  1.00  0.00
ATOM   2542  HE1 TYR   165      -1.019  10.369  16.016  1.00  0.00
ATOM   2543  CZ  TYR   165      -0.572  12.081  14.794  1.00  0.00
ATOM   2544  OH  TYR   165      -1.197  12.978  15.611  1.00  0.00
ATOM   2545  HH  TYR   165      -1.550  12.575  16.408  1.00  0.00
ATOM   2546  CE2 TYR   165       0.063  12.552  13.656  1.00  0.00
ATOM   2547  HE2 TYR   165       0.006  13.606  13.386  1.00  0.00
ATOM   2548  CD2 TYR   165       0.773  11.673  12.861  1.00  0.00
ATOM   2549  HD2 TYR   165       1.283  12.036  11.969  1.00  0.00
ATOM   2550  C   TYR   165       0.241   9.611  10.204  1.00  0.00
ATOM   2551  O   TYR   165      -0.954   9.876  10.258  1.00  0.00
ATOM   2552  N   LEU   166       1.064  10.097   9.264  1.00  0.00
ATOM   2553  H   LEU   166       2.042   9.846   9.277  1.00  0.00
ATOM   2554  CA  LEU   166       0.613  11.075   8.276  1.00  0.00
ATOM   2555  HA  LEU   166       0.003  11.836   8.763  1.00  0.00
ATOM   2556  CB  LEU   166       1.814  11.762   7.608  1.00  0.00
ATOM   2557  HB2 LEU   166       2.404  10.940   7.203  1.00  0.00
ATOM   2558  HB3 LEU   166       1.449  12.384   6.790  1.00  0.00
ATOM   2559  CG  LEU   166       2.690  12.609   8.541  1.00  0.00
ATOM   2560  HG  LEU   166       3.023  11.997   9.380  1.00  0.00
ATOM   2561  CD1 LEU   166       3.891  13.119   7.784  1.00  0.00
ATOM   2562 HD11 LEU   166       3.559  13.731   6.946  1.00  0.00
ATOM   2563 HD12 LEU   166       4.511  13.720   8.449  1.00  0.00
ATOM   2564 HD13 LEU   166       4.471  12.275   7.410  1.00  0.00
ATOM   2565  CD2 LEU   166       1.938  13.779   9.167  1.00  0.00
ATOM   2566 HD21 LEU   166       1.099  13.401   9.752  1.00  0.00
ATOM   2567 HD22 LEU   166       2.611  14.339   9.816  1.00  0.00
ATOM   2568 HD23 LEU   166       1.565  14.434   8.379  1.00  0.00
ATOM   2569  C   LEU   166      -0.319  10.438   7.256  1.00  0.00
ATOM   2570  O   LEU   166      -1.301  11.074   6.867  1.00  0.00
ATOM   2571  N   ALA   167      -0.034   9.209   6.835  1.00  0.00
ATOM   2572  H   ALA   167       0.815   8.760   7.147  1.00  0.00
ATOM   2573  CA  ALA   167      -0.879   8.503   5.889  1.00  0.00
ATOM   2574  HA  ALA   167      -1.063   9.127   5.015  1.00  0.00
ATOM   2575  CB  ALA   167      -0.210   7.219   5.436  1.00  0.00
ATOM   2576  HB1 ALA   167      -0.028   6.579   6.300  1.00  0.00
ATOM   2577  HB2 ALA   167      -0.858   6.700   4.730  1.00  0.00
ATOM   2578  HB3 ALA   167       0.739   7.454   4.953  1.00  0.00
ATOM   2579  C   ALA   167      -2.245   8.215   6.534  1.00  0.00
ATOM   2580  O   ALA   167      -3.298   8.330   5.889  1.00  0.00
ATOM   2581  N   LYS   168      -2.209   7.819   7.811  1.00  0.00
ATOM   2582  H   LYS   168      -1.332   7.607   8.264  1.00  0.00
ATOM   2583  CA  LYS   168      -3.444   7.547   8.534  1.00  0.00
ATOM   2584  HA  LYS   168      -4.094   6.905   7.940  1.00  0.00
ATOM   2585  CB  LYS   168      -3.126   6.838   9.850  1.00  0.00
ATOM   2586  HB2 LYS   168      -2.642   5.890   9.612  1.00  0.00
ATOM   2587  HB3 LYS   168      -2.435   7.467  10.412  1.00  0.00
ATOM   2588  CG  LYS   168      -4.366   6.576  10.686  1.00  0.00
ATOM   2589  HG2 LYS   168      -4.572   7.493  11.238  1.00  0.00
ATOM   2590  HG3 LYS   168      -5.180   6.382   9.988  1.00  0.00
ATOM   2591  CD  LYS   168      -4.248   5.419  11.658  1.00  0.00
ATOM   2592  HD2 LYS   168      -5.264   5.197  11.984  1.00  0.00
ATOM   2593  HD3 LYS   168      -3.862   4.580  11.078  1.00  0.00
ATOM   2594  CE  LYS   168      -3.376   5.640  12.856  1.00  0.00
ATOM   2595  HE2 LYS   168      -2.333   5.455  12.601  1.00  0.00
ATOM   2596  HE3 LYS   168      -3.485   6.664  13.216  1.00  0.00
ATOM   2597  NZ  LYS   168      -3.802   4.692  13.922  1.00  0.00
ATOM   2598  HZ1 LYS   168      -3.701   3.744  13.590  1.00  0.00
ATOM   2599  HZ2 LYS   168      -3.226   4.825  14.741  1.00  0.00
ATOM   2600  HZ3 LYS   168      -4.769   4.864  14.159  1.00  0.00
ATOM   2601  C   LYS   168      -4.255   8.844   8.700  1.00  0.00
ATOM   2602  O   LYS   168      -5.474   8.834   8.543  1.00  0.00
ATOM   2603  N   TRP   169      -3.573   9.941   9.032  1.00  0.00
ATOM   2604  H   TRP   169      -2.599   9.862   9.286  1.00  0.00
ATOM   2605  CA  TRP   169      -4.201  11.258   9.101  1.00  0.00
ATOM   2606  HA  TRP   169      -4.988  11.252   9.855  1.00  0.00
ATOM   2607  CB  TRP   169      -3.171  12.328   9.477  1.00  0.00
ATOM   2608  HB2 TRP   169      -2.913  12.151  10.522  1.00  0.00
ATOM   2609  HB3 TRP   169      -2.264  12.312   8.872  1.00  0.00
ATOM   2610  CG  TRP   169      -3.715  13.731   9.401  1.00  0.00
ATOM   2611  CD1 TRP   169      -4.384  14.398  10.378  1.00  0.00
ATOM   2612  HD1 TRP   169      -4.490  13.890  11.336  1.00  0.00
ATOM   2613  NE1 TRP   169      -4.799  15.626   9.915  1.00  0.00
ATOM   2614  HE1 TRP   169      -5.312  16.309  10.453  1.00  0.00
ATOM   2615  CE2 TRP   169      -4.402  15.775   8.621  1.00  0.00
ATOM   2616  CZ2 TRP   169      -4.571  16.838   7.744  1.00  0.00
ATOM   2617  HZ2 TRP   169      -5.084  17.731   8.098  1.00  0.00
ATOM   2618  CH2 TRP   169      -4.071  16.691   6.466  1.00  0.00
ATOM   2619  HH2 TRP   169      -4.213  17.494   5.742  1.00  0.00
ATOM   2620  CZ3 TRP   169      -3.386  15.540   6.073  1.00  0.00
ATOM   2621  HZ3 TRP   169      -2.984  15.437   5.065  1.00  0.00
ATOM   2622  CE3 TRP   169      -3.199  14.500   6.951  1.00  0.00
ATOM   2623  HE3 TRP   169      -2.623  13.642   6.604  1.00  0.00
ATOM   2624  CD2 TRP   169      -3.720  14.594   8.247  1.00  0.00
ATOM   2625  C   TRP   169      -4.875  11.608   7.772  1.00  0.00
ATOM   2626  O   TRP   169      -6.000  12.100   7.753  1.00  0.00
ATOM   2627  N   ALA   170      -4.195  11.340   6.656  1.00  0.00
ATOM   2628  H   ALA   170      -3.260  10.964   6.714  1.00  0.00
ATOM   2629  CA  ALA   170      -4.726  11.669   5.338  1.00  0.00
ATOM   2630  HA  ALA   170      -5.038  12.713   5.358  1.00  0.00
ATOM   2631  CB  ALA   170      -3.691  11.499   4.271  1.00  0.00
ATOM   2632  HB1 ALA   170      -3.376  10.457   4.232  1.00  0.00
ATOM   2633  HB2 ALA   170      -4.111  11.787   3.307  1.00  0.00
ATOM   2634  HB3 ALA   170      -2.831  12.131   4.495  1.00  0.00
ATOM   2635  C   ALA   170      -5.977  10.840   5.047  1.00  0.00
ATOM   2636  O   ALA   170      -6.947  11.349   4.464  1.00  0.00
ATOM   2637  N   TRP   171      -5.971   9.583   5.496  1.00  0.00
ATOM   2638  H   TRP   171      -5.172   9.187   5.970  1.00  0.00
ATOM   2639  CA  TRP   171      -7.125   8.723   5.251  1.00  0.00
ATOM   2640  HA  TRP   171      -7.435   8.823   4.211  1.00  0.00
ATOM   2641  CB  TRP   171      -6.796   7.250   5.526  1.00  0.00
ATOM   2642  HB2 TRP   171      -5.742   6.993   5.418  1.00  0.00
ATOM   2643  HB3 TRP   171      -7.105   7.086   6.558  1.00  0.00
ATOM   2644  CG  TRP   171      -7.565   6.269   4.685  1.00  0.00
ATOM   2645  CD1 TRP   171      -8.542   6.520   3.761  1.00  0.00
ATOM   2646  HD1 TRP   171      -8.859   7.557   3.650  1.00  0.00
ATOM   2647  NE1 TRP   171      -8.926   5.349   3.147  1.00  0.00
ATOM   2648  HE1 TRP   171      -9.623   5.264   2.421  1.00  0.00
ATOM   2649  CE2 TRP   171      -8.179   4.316   3.660  1.00  0.00
ATOM   2650  CZ2 TRP   171      -8.178   2.961   3.343  1.00  0.00
ATOM   2651  HZ2 TRP   171      -8.884   2.595   2.597  1.00  0.00
ATOM   2652  CH2 TRP   171      -7.275   2.163   4.002  1.00  0.00
ATOM   2653  HH2 TRP   171      -7.223   1.103   3.753  1.00  0.00
ATOM   2654  CZ3 TRP   171      -6.424   2.667   4.976  1.00  0.00
ATOM   2655  HZ3 TRP   171      -5.744   2.013   5.521  1.00  0.00
ATOM   2656  CE3 TRP   171      -6.415   4.011   5.285  1.00  0.00
ATOM   2657  HE3 TRP   171      -5.708   4.364   6.035  1.00  0.00
ATOM   2658  CD2 TRP   171      -7.304   4.855   4.621  1.00  0.00
ATOM   2659  C   TRP   171      -8.315   9.152   6.103  1.00  0.00
ATOM   2660  O   TRP   171      -9.433   9.214   5.602  1.00  0.00
ATOM   2661  N   ASN   172      -8.074   9.424   7.385  1.00  0.00
ATOM   2662  H   ASN   172      -7.136   9.338   7.750  1.00  0.00
ATOM   2663  CA  ASN   172      -9.142   9.767   8.305  1.00  0.00
ATOM   2664  HA  ASN   172      -9.992   9.110   8.120  1.00  0.00
ATOM   2665  CB  ASN   172      -8.716   9.618   9.774  1.00  0.00
ATOM   2666  HB2 ASN   172      -7.721  10.044   9.900  1.00  0.00
ATOM   2667  HB3 ASN   172      -9.416  10.129  10.436  1.00  0.00
ATOM   2668  CG  ASN   172      -8.668   8.155  10.158  1.00  0.00
ATOM   2669  OD1 ASN   172      -9.521   7.388   9.748  1.00  0.00
ATOM   2670  ND2 ASN   172      -7.698   7.762  10.957  1.00  0.00
ATOM   2671 HD21 ASN   172      -7.636   6.793  11.233  1.00  0.00
ATOM   2672 HD22 ASN   172      -7.019   8.432  11.291  1.00  0.00
ATOM   2673  C   ASN   172      -9.659  11.178   8.054  1.00  0.00
ATOM   2674  O   ASN   172     -10.855  11.378   8.169  1.00  0.00
ATOM   2675  N   THR   173      -8.779  12.120   7.701  1.00  0.00
ATOM   2676  H   THR   173      -7.806  11.891   7.557  1.00  0.00
ATOM   2677  CA  THR   173      -9.184  13.515   7.589  1.00  0.00
ATOM   2678  HA  THR   173     -10.027  13.691   8.257  1.00  0.00
ATOM   2679  CB  THR   173      -8.048  14.471   7.972  1.00  0.00
ATOM   2680  HB  THR   173      -7.287  14.401   7.194  1.00  0.00
ATOM   2681  CG2 THR   173      -8.489  15.910   8.116  1.00  0.00
ATOM   2682 HG21 THR   173      -9.250  15.981   8.893  1.00  0.00
ATOM   2683 HG22 THR   173      -7.633  16.528   8.388  1.00  0.00
ATOM   2684 HG23 THR   173      -8.903  16.260   7.170  1.00  0.00
ATOM   2685  OG1 THR   173      -7.548  14.028   9.215  1.00  0.00
ATOM   2686  HG1 THR   173      -6.830  14.602   9.495  1.00  0.00
ATOM   2687  C   THR   173      -9.687  13.845   6.189  1.00  0.00
ATOM   2688  O   THR   173     -10.616  14.638   6.060  1.00  0.00
ATOM   2689  N   LEU   174      -9.058  13.274   5.145  1.00  0.00
ATOM   2690  H   LEU   174      -8.351  12.574   5.317  1.00  0.00
ATOM   2691  CA  LEU   174      -9.331  13.659   3.759  1.00  0.00
ATOM   2692  HA  LEU   174     -10.070  14.459   3.723  1.00  0.00
ATOM   2693  CB  LEU   174      -8.028  14.162   3.112  1.00  0.00
ATOM   2694  HB2 LEU   174      -7.400  13.273   3.052  1.00  0.00
ATOM   2695  HB3 LEU   174      -8.255  14.514   2.106  1.00  0.00
ATOM   2696  CG  LEU   174      -7.286  15.259   3.880  1.00  0.00
ATOM   2697  HG  LEU   174      -7.084  14.898   4.889  1.00  0.00
ATOM   2698  CD1 LEU   174      -5.982  15.623   3.205  1.00  0.00
ATOM   2699 HD11 LEU   174      -6.183  15.984   2.197  1.00  0.00
ATOM   2700 HD12 LEU   174      -5.482  16.404   3.777  1.00  0.00
ATOM   2701 HD13 LEU   174      -5.341  14.743   3.155  1.00  0.00
ATOM   2702  CD2 LEU   174      -8.168  16.475   4.017  1.00  0.00
ATOM   2703 HD21 LEU   174      -9.075  16.207   4.559  1.00  0.00
ATOM   2704 HD22 LEU   174      -7.635  17.252   4.565  1.00  0.00
ATOM   2705 HD23 LEU   174      -8.433  16.846   3.027  1.00  0.00
ATOM   2706  C   LEU   174      -9.901  12.510   2.929  1.00  0.00
ATOM   2707  O   LEU   174     -10.198  12.720   1.765  1.00  0.00
ATOM   2708  N   ASN   175      -9.958  11.304   3.483  1.00  0.00
ATOM   2709  H   ASN   175      -9.512  11.196   4.383  1.00  0.00
ATOM   2710  CA  ASN   175     -10.463  10.113   2.816  1.00  0.00
ATOM   2711  HA  ASN   175     -10.419   9.270   3.505  1.00  0.00
ATOM   2712  CB  ASN   175     -11.921  10.296   2.356  1.00  0.00
ATOM   2713  HB2 ASN   175     -12.351  10.975   3.093  1.00  0.00
ATOM   2714  HB3 ASN   175     -12.028  10.728   1.360  1.00  0.00
ATOM   2715  CG  ASN   175     -12.683   8.986   2.400  1.00  0.00
ATOM   2716  OD1 ASN   175     -12.342   8.079   3.168  1.00  0.00
ATOM   2717  ND2 ASN   175     -13.642   8.804   1.500  1.00  0.00
ATOM   2718 HD21 ASN   175     -14.172   7.944   1.498  1.00  0.00
ATOM   2719 HD22 ASN   175     -13.837   9.526   0.821  1.00  0.00
ATOM   2720  C   ASN   175      -9.525   9.646   1.693  1.00  0.00
ATOM   2721  O   ASN   175      -9.949   8.936   0.772  1.00  0.00
ATOM   2722  N   ILE   176      -8.233  10.005   1.791  1.00  0.00
ATOM   2723  H   ILE   176      -7.944  10.605   2.550  1.00  0.00
ATOM   2724  CA  ILE   176      -7.245   9.626   0.799  1.00  0.00
ATOM   2725  HA  ILE   176      -7.680   9.413  -0.177  1.00  0.00
ATOM   2726  CB  ILE   176      -6.182  10.735   0.657  1.00  0.00
ATOM   2727  HB  ILE   176      -5.815  10.996   1.649  1.00  0.00
ATOM   2728  CG2 ILE   176      -5.018  10.272  -0.211  1.00  0.00
ATOM   2729 HG21 ILE   176      -5.384  10.011  -1.203  1.00  0.00
ATOM   2730 HG22 ILE   176      -4.284  11.074  -0.294  1.00  0.00
ATOM   2731 HG23 ILE   176      -4.550   9.398   0.244  1.00  0.00
ATOM   2732  CG1 ILE   176      -6.814  12.028   0.118  1.00  0.00
ATOM   2733 HG12 ILE   176      -7.087  11.848  -0.922  1.00  0.00
ATOM   2734 HG13 ILE   176      -7.715  12.217   0.701  1.00  0.00
ATOM   2735  CD1 ILE   176      -5.905  13.223   0.198  1.00  0.00
ATOM   2736 HD11 ILE   176      -5.004  13.034  -0.386  1.00  0.00
ATOM   2737 HD12 ILE   176      -6.419  14.098  -0.201  1.00  0.00
ATOM   2738 HD13 ILE   176      -5.633  13.404   1.237  1.00  0.00
ATOM   2739  C   ILE   176      -6.635   8.286   1.198  1.00  0.00
ATOM   2740  O   ILE   176      -6.086   8.164   2.300  1.00  0.00
ATOM   2741  N   PRO   177      -6.678   7.275   0.315  1.00  0.00
ATOM   2742  CD  PRO   177      -7.177   7.345  -1.067  1.00  0.00
ATOM   2743  HD2 PRO   177      -6.664   8.150  -1.593  1.00  0.00
ATOM   2744  HD3 PRO   177      -8.248   7.545  -1.052  1.00  0.00
ATOM   2745  CG  PRO   177      -6.848   5.959  -1.644  1.00  0.00
ATOM   2746  HG2 PRO   177      -5.867   5.953  -2.119  1.00  0.00
ATOM   2747  HG3 PRO   177      -7.603   5.645  -2.366  1.00  0.00
ATOM   2748  CB  PRO   177      -6.873   5.078  -0.422  1.00  0.00
ATOM   2749  HB2 PRO   177      -6.301   4.164  -0.583  1.00  0.00
ATOM   2750  HB3 PRO   177      -7.882   4.822  -0.096  1.00  0.00
ATOM   2751  CA  PRO   177      -6.186   5.942   0.636  1.00  0.00
ATOM   2752  HA  PRO   177      -6.498   5.728   1.658  1.00  0.00
ATOM   2753  C   PRO   177      -4.678   5.776   0.521  1.00  0.00
ATOM   2754  O   PRO   177      -3.994   6.569  -0.118  1.00  0.00
ATOM   2755  N   PRO   178      -4.128   4.693   1.132  1.00  0.00
ATOM   2756  CD  PRO   178      -4.857   3.744   1.973  1.00  0.00
ATOM   2757  HD2 PRO   178      -5.765   3.425   1.462  1.00  0.00
ATOM   2758  HD3 PRO   178      -5.121   4.221   2.918  1.00  0.00
ATOM   2759  CG  PRO   178      -3.857   2.608   2.155  1.00  0.00
ATOM   2760  HG2 PRO   178      -3.960   1.866   1.363  1.00  0.00
ATOM   2761  HG3 PRO   178      -3.986   2.125   3.123  1.00  0.00
ATOM   2762  CB  PRO   178      -2.530   3.312   2.079  1.00  0.00
ATOM   2763  HB2 PRO   178      -1.774   2.576   1.805  1.00  0.00
ATOM   2764  HB3 PRO   178      -2.210   3.844   2.975  1.00  0.00
ATOM   2765  CA  PRO   178      -2.734   4.302   0.928  1.00  0.00
ATOM   2766  HA  PRO   178      -2.114   5.197   0.968  1.00  0.00
ATOM   2767  C   PRO   178      -2.539   3.604  -0.426  1.00  0.00
ATOM   2768  O   PRO   178      -3.430   2.892  -0.910  1.00  0.00
ATOM   2769  N   LEU   179      -1.377   3.846  -1.036  1.00  0.00
ATOM   2770  H   LEU   179      -0.757   4.522  -0.613  1.00  0.00
ATOM   2771  CA  LEU   179      -0.973   3.233  -2.295  1.00  0.00
ATOM   2772  HA  LEU   179      -1.841   2.811  -2.803  1.00  0.00
ATOM   2773  CB  LEU   179      -0.340   4.287  -3.205  1.00  0.00
ATOM   2774  HB2 LEU   179      -1.154   5.001  -3.330  1.00  0.00
ATOM   2775  HB3 LEU   179       0.484   4.767  -2.676  1.00  0.00
ATOM   2776  CG  LEU   179       0.141   3.816  -4.578  1.00  0.00
ATOM   2777  HG  LEU   179       0.844   2.996  -4.432  1.00  0.00
ATOM   2778  CD1 LEU   179      -0.995   3.352  -5.434  1.00  0.00
ATOM   2779 HD11 LEU   179      -1.698   4.172  -5.581  1.00  0.00
ATOM   2780 HD12 LEU   179      -0.612   3.025  -6.401  1.00  0.00
ATOM   2781 HD13 LEU   179      -1.503   2.521  -4.946  1.00  0.00
ATOM   2782  CD2 LEU   179       0.945   4.903  -5.278  1.00  0.00
ATOM   2783 HD21 LEU   179       1.815   5.159  -4.672  1.00  0.00
ATOM   2784 HD22 LEU   179       1.275   4.542  -6.252  1.00  0.00
ATOM   2785 HD23 LEU   179       0.322   5.788  -5.411  1.00  0.00
ATOM   2786  C   LEU   179       0.004   2.079  -2.046  1.00  0.00
ATOM   2787  O   LEU   179      -0.175   0.994  -2.597  1.00  0.00
ATOM   2788  N   VAL   180       1.045   2.306  -1.241  1.00  0.00
ATOM   2789  H   VAL   180       1.180   3.211  -0.814  1.00  0.00
ATOM   2790  CA  VAL   180       2.064   1.285  -1.032  1.00  0.00
ATOM   2791  HA  VAL   180       1.672   0.300  -0.780  1.00  0.00
ATOM   2792  CB  VAL   180       2.971   1.152  -2.285  1.00  0.00
ATOM   2793  HB  VAL   180       2.320   1.002  -3.145  1.00  0.00
ATOM   2794  CG1 VAL   180       3.854   2.362  -2.524  1.00  0.00
ATOM   2795 HG11 VAL   180       4.507   2.512  -1.664  1.00  0.00
ATOM   2796 HG12 VAL   180       4.461   2.199  -3.415  1.00  0.00
ATOM   2797 HG13 VAL   180       3.231   3.245  -2.666  1.00  0.00
ATOM   2798  CG2 VAL   180       3.812  -0.126  -2.251  1.00  0.00
ATOM   2799 HG21 VAL   180       3.153  -0.994  -2.215  1.00  0.00
ATOM   2800 HG22 VAL   180       4.431  -0.178  -3.147  1.00  0.00
ATOM   2801 HG23 VAL   180       4.450  -0.118  -1.368  1.00  0.00
ATOM   2802  C   VAL   180       2.865   1.612   0.233  1.00  0.00
ATOM   2803  O   VAL   180       3.040   2.786   0.579  1.00  0.00
ATOM   2804  N   ALA   181       3.381   0.565   0.885  1.00  0.00
ATOM   2805  H   ALA   181       3.002  -0.351   0.695  1.00  0.00
ATOM   2806  CA  ALA   181       4.454   0.677   1.852  1.00  0.00
ATOM   2807  HA  ALA   181       4.577   1.706   2.191  1.00  0.00
ATOM   2808  CB  ALA   181       4.153  -0.196   3.056  1.00  0.00
ATOM   2809  HB1 ALA   181       4.036  -1.231   2.734  1.00  0.00
ATOM   2810  HB2 ALA   181       4.975  -0.129   3.769  1.00  0.00
ATOM   2811  HB3 ALA   181       3.232   0.143   3.530  1.00  0.00
ATOM   2812  C   ALA   181       5.772   0.229   1.218  1.00  0.00
ATOM   2813  O   ALA   181       5.813  -0.813   0.575  1.00  0.00
ATOM   2814  N   ILE   182       6.828   1.008   1.414  1.00  0.00
ATOM   2815  H   ILE   182       6.688   1.908   1.851  1.00  0.00
ATOM   2816  CA  ILE   182       8.170   0.646   1.005  1.00  0.00
ATOM   2817  HA  ILE   182       8.195   0.073   0.078  1.00  0.00
ATOM   2818  CB  ILE   182       9.088   1.881   0.872  1.00  0.00
ATOM   2819  HB  ILE   182       9.133   2.384   1.838  1.00  0.00
ATOM   2820  CG2 ILE   182      10.494   1.483   0.441  1.00  0.00
ATOM   2821 HG21 ILE   182      10.449   0.981  -0.525  1.00  0.00
ATOM   2822 HG22 ILE   182      11.114   2.376   0.357  1.00  0.00
ATOM   2823 HG23 ILE   182      10.925   0.810   1.181  1.00  0.00
ATOM   2824  CG1 ILE   182       8.503   2.956  -0.040  1.00  0.00
ATOM   2825 HG12 ILE   182       7.626   3.360   0.464  1.00  0.00
ATOM   2826 HG13 ILE   182       9.258   3.737  -0.137  1.00  0.00
ATOM   2827  CD1 ILE   182       8.115   2.466  -1.402  1.00  0.00
ATOM   2828 HD11 ILE   182       7.360   1.685  -1.306  1.00  0.00
ATOM   2829 HD12 ILE   182       7.709   3.293  -1.985  1.00  0.00
ATOM   2830 HD13 ILE   182       8.992   2.062  -1.908  1.00  0.00
ATOM   2831  C   ILE   182       8.702  -0.315   2.058  1.00  0.00
ATOM   2832  O   ILE   182       8.625  -0.003   3.258  1.00  0.00
ATOM   2833  N   THR   183       9.222  -1.475   1.630  1.00  0.00
ATOM   2834  H   THR   183       9.345  -1.663   0.645  1.00  0.00
ATOM   2835  CA  THR   183       9.515  -2.535   2.574  1.00  0.00
ATOM   2836  HA  THR   183       9.523  -2.188   3.607  1.00  0.00
ATOM   2837  CB  THR   183       8.490  -3.661   2.444  1.00  0.00
ATOM   2838  HB  THR   183       8.775  -4.470   3.117  1.00  0.00
ATOM   2839  CG2 THR   183       7.100  -3.180   2.796  1.00  0.00
ATOM   2840 HG21 THR   183       6.813  -2.372   2.123  1.00  0.00
ATOM   2841 HG22 THR   183       6.393  -4.004   2.694  1.00  0.00
ATOM   2842 HG23 THR   183       7.089  -2.818   3.824  1.00  0.00
ATOM   2843  OG1 THR   183       8.558  -4.179   1.110  1.00  0.00
ATOM   2844  HG1 THR   183       7.920  -4.889   1.010  1.00  0.00
ATOM   2845  C   THR   183      10.939  -3.074   2.450  1.00  0.00
ATOM   2846  O   THR   183      11.317  -3.975   3.210  1.00  0.00
ATOM   2847  N   GLU   184      11.726  -2.522   1.516  1.00  0.00
ATOM   2848  H   GLU   184      11.345  -1.865   0.850  1.00  0.00
ATOM   2849  CA  GLU   184      13.119  -2.901   1.386  1.00  0.00
ATOM   2850  HA  GLU   184      13.464  -3.376   2.305  1.00  0.00
ATOM   2851  CB  GLU   184      13.288  -3.891   0.232  1.00  0.00
ATOM   2852  HB2 GLU   184      12.765  -3.501  -0.642  1.00  0.00
ATOM   2853  HB3 GLU   184      14.350  -3.987   0.007  1.00  0.00
ATOM   2854  CG  GLU   184      12.722  -5.252   0.595  1.00  0.00
ATOM   2855  HG2 GLU   184      13.167  -5.550   1.544  1.00  0.00
ATOM   2856  HG3 GLU   184      11.656  -5.071   0.734  1.00  0.00
ATOM   2857  CD  GLU   184      12.917  -6.357  -0.423  1.00  0.00
ATOM   2858  OE1 GLU   184      12.834  -7.520   0.033  1.00  0.00
ATOM   2859  OE2 GLU   184      13.107  -6.059  -1.659  1.00  0.00
ATOM   2860  C   GLU   184      13.984  -1.666   1.190  1.00  0.00
ATOM   2861  O   GLU   184      13.527  -0.650   0.666  1.00  0.00
ATOM   2862  N   GLY   185      15.255  -1.786   1.618  1.00  0.00
ATOM   2863  H   GLY   185      15.544  -2.597   2.146  1.00  0.00
ATOM   2864  CA  GLY   185      16.241  -0.763   1.335  1.00  0.00
ATOM   2865  HA2 GLY   185      17.210  -1.082   1.718  1.00  0.00
ATOM   2866  HA3 GLY   185      16.307  -0.615   0.258  1.00  0.00
ATOM   2867  C   GLY   185      15.855   0.564   1.999  1.00  0.00
ATOM   2868  O   GLY   185      15.536   0.603   3.190  1.00  0.00
ATOM   2869  N   ALA   186      15.915   1.648   1.229  1.00  0.00
ATOM   2870  H   ALA   186      16.270   1.565   0.287  1.00  0.00
ATOM   2871  CA  ALA   186      15.510   2.967   1.701  1.00  0.00
ATOM   2872  HA  ALA   186      14.804   2.888   2.527  1.00  0.00
ATOM   2873  CB  ALA   186      16.716   3.752   2.170  1.00  0.00
ATOM   2874  HB1 ALA   186      17.429   3.848   1.351  1.00  0.00
ATOM   2875  HB2 ALA   186      16.401   4.744   2.494  1.00  0.00
ATOM   2876  HB3 ALA   186      17.188   3.232   3.003  1.00  0.00
ATOM   2877  C   ALA   186      14.810   3.702   0.571  1.00  0.00
ATOM   2878  O   ALA   186      15.194   3.556  -0.599  1.00  0.00
ATOM   2879  N   MET   187      13.776   4.474   0.922  1.00  0.00
ATOM   2880  H   MET   187      13.414   4.442   1.865  1.00  0.00
ATOM   2881  CA  MET   187      13.107   5.328  -0.044  1.00  0.00
ATOM   2882  HA  MET   187      13.860   5.880  -0.606  1.00  0.00
ATOM   2883  CB  MET   187      12.245   4.532  -1.031  1.00  0.00
ATOM   2884  HB2 MET   187      12.502   3.478  -0.930  1.00  0.00
ATOM   2885  HB3 MET   187      11.199   4.678  -0.759  1.00  0.00
ATOM   2886  CG  MET   187      12.462   4.973  -2.483  1.00  0.00
ATOM   2887  HG2 MET   187      13.530   4.971  -2.698  1.00  0.00
ATOM   2888  HG3 MET   187      11.957   4.270  -3.146  1.00  0.00
ATOM   2889  SD  MET   187      11.796   6.650  -2.767  1.00  0.00
ATOM   2890  CE  MET   187      12.277   6.918  -4.490  1.00  0.00
ATOM   2891  HE1 MET   187      11.820   6.154  -5.119  1.00  0.00
ATOM   2892  HE2 MET   187      11.941   7.903  -4.813  1.00  0.00
ATOM   2893  HE3 MET   187      13.362   6.858  -4.578  1.00  0.00
ATOM   2894  C   MET   187      12.263   6.340   0.713  1.00  0.00
ATOM   2895  O   MET   187      11.400   5.957   1.505  1.00  0.00
ATOM   2896  N   GLU   188      12.588   7.624   0.501  1.00  0.00
ATOM   2897  H   GLU   188      13.384   7.818  -0.090  1.00  0.00
ATOM   2898  CA  GLU   188      11.899   8.747   1.123  1.00  0.00
ATOM   2899  HA  GLU   188      11.094   8.377   1.758  1.00  0.00
ATOM   2900  CB  GLU   188      12.858   9.564   1.979  1.00  0.00
ATOM   2901  HB2 GLU   188      13.839   9.508   1.508  1.00  0.00
ATOM   2902  HB3 GLU   188      12.506  10.595   1.963  1.00  0.00
ATOM   2903  CG  GLU   188      12.960   9.081   3.433  1.00  0.00
ATOM   2904  HG2 GLU   188      12.723   9.967   4.021  1.00  0.00
ATOM   2905  HG3 GLU   188      12.210   8.312   3.617  1.00  0.00
ATOM   2906  CD  GLU   188      14.328   8.558   3.836  1.00  0.00
ATOM   2907  OE1 GLU   188      14.922   9.128   4.779  1.00  0.00
ATOM   2908  OE2 GLU   188      14.825   7.640   3.173  1.00  0.00
ATOM   2909  C   GLU   188      11.275   9.572   0.006  1.00  0.00
ATOM   2910  O   GLU   188      11.731  10.648  -0.361  1.00  0.00
ATOM   2911  N   PRO   189      10.187   9.083  -0.594  1.00  0.00
ATOM   2912  CD  PRO   189       9.474   7.846  -0.230  1.00  0.00
ATOM   2913  HD2 PRO   189       9.353   7.782   0.852  1.00  0.00
ATOM   2914  HD3 PRO   189      10.022   6.974  -0.585  1.00  0.00
ATOM   2915  CG  PRO   189       8.160   8.036  -0.952  1.00  0.00
ATOM   2916  HG2 PRO   189       7.472   8.613  -0.334  1.00  0.00
ATOM   2917  HG3 PRO   189       7.715   7.067  -1.181  1.00  0.00
ATOM   2918  CB  PRO   189       8.513   8.764  -2.196  1.00  0.00
ATOM   2919  HB2 PRO   189       7.684   9.349  -2.595  1.00  0.00
ATOM   2920  HB3 PRO   189       8.851   8.052  -2.950  1.00  0.00
ATOM   2921  CA  PRO   189       9.665   9.695  -1.804  1.00  0.00
ATOM   2922  HA  PRO   189      10.466   9.637  -2.541  1.00  0.00
ATOM   2923  C   PRO   189       9.197  11.137  -1.678  1.00  0.00
ATOM   2924  O   PRO   189       9.224  11.883  -2.650  1.00  0.00
ATOM   2925  N   GLY   190       8.779  11.548  -0.487  1.00  0.00
ATOM   2926  H   GLY   190       8.787  10.938   0.318  1.00  0.00
ATOM   2927  CA  GLY   190       8.293  12.905  -0.318  1.00  0.00
ATOM   2928  HA2 GLY   190       7.528  13.078  -1.075  1.00  0.00
ATOM   2929  HA3 GLY   190       7.845  12.974   0.673  1.00  0.00
ATOM   2930  C   GLY   190       9.378  13.979  -0.451  1.00  0.00
ATOM   2931  O   GLY   190       9.042  15.156  -0.678  1.00  0.00
ATOM   2932  N   ALA   191      10.653  13.584  -0.285  1.00  0.00
ATOM   2933  H   ALA   191      10.841  12.654   0.059  1.00  0.00
ATOM   2934  CA  ALA   191      11.773  14.482  -0.487  1.00  0.00
ATOM   2935  HA  ALA   191      11.415  15.490  -0.278  1.00  0.00
ATOM   2936  CB  ALA   191      12.872  14.155   0.475  1.00  0.00
ATOM   2937  HB1 ALA   191      13.246  13.152   0.273  1.00  0.00
ATOM   2938  HB2 ALA   191      13.682  14.875   0.360  1.00  0.00
ATOM   2939  HB3 ALA   191      12.488  14.201   1.495  1.00  0.00
ATOM   2940  C   ALA   191      12.284  14.476  -1.936  1.00  0.00
ATOM   2941  O   ALA   191      13.271  15.161  -2.244  1.00  0.00
ATOM   2942  N   CYS   192      11.633  13.678  -2.807  1.00  0.00
ATOM   2943  H   CYS   192      10.993  12.988  -2.440  1.00  0.00
ATOM   2944  CA  CYS   192      11.841  13.729  -4.241  1.00  0.00
ATOM   2945  HA  CYS   192      12.889  13.951  -4.442  1.00  0.00
ATOM   2946  CB  CYS   192      11.485  12.410  -4.912  1.00  0.00
ATOM   2947  HB2 CYS   192      10.457  12.123  -4.691  1.00  0.00
ATOM   2948  HB3 CYS   192      11.620  12.471  -5.992  1.00  0.00
ATOM   2949  SG  CYS   192      12.528  11.025  -4.349  1.00  0.00
ATOM   2950  HG  CYS   192      11.953  10.099  -5.111  1.00  0.00
ATOM   2951  C   CYS   192      10.996  14.868  -4.817  1.00  0.00
ATOM   2952  O   CYS   192      10.135  15.417  -4.134  1.00  0.00
ATOM   2953  N   ASN   193      11.251  15.243  -6.063  1.00  0.00
ATOM   2954  H   ASN   193      12.096  14.968  -6.544  1.00  0.00
ATOM   2955  CA  ASN   193      10.378  16.193  -6.704  1.00  0.00
ATOM   2956  HA  ASN   193       9.364  16.073  -6.323  1.00  0.00
ATOM   2957  CB  ASN   193      10.836  17.621  -6.429  1.00  0.00
ATOM   2958  HB2 ASN   193      10.136  18.304  -6.909  1.00  0.00
ATOM   2959  HB3 ASN   193      10.855  17.814  -5.357  1.00  0.00
ATOM   2960  CG  ASN   193      12.206  17.872  -6.985  1.00  0.00
ATOM   2961  OD1 ASN   193      12.360  17.913  -8.197  1.00  0.00
ATOM   2962  ND2 ASN   193      13.198  18.015  -6.121  1.00  0.00
ATOM   2963 HD21 ASN   193      14.135  18.185  -6.457  1.00  0.00
ATOM   2964 HD22 ASN   193      13.014  17.953  -5.130  1.00  0.00
ATOM   2965  C   ASN   193      10.259  15.843  -8.179  1.00  0.00
ATOM   2966  O   ASN   193      10.999  15.027  -8.699  1.00  0.00
ATOM   2967  N   MET   194       9.274  16.445  -8.824  1.00  0.00
ATOM   2968  H   MET   194       8.641  17.058  -8.332  1.00  0.00
ATOM   2969  CA  MET   194       9.035  16.199 -10.229  1.00  0.00
ATOM   2970  HA  MET   194       9.712  15.433 -10.608  1.00  0.00
ATOM   2971  CB  MET   194       7.600  15.709 -10.398  1.00  0.00
ATOM   2972  HB2 MET   194       6.925  16.447  -9.965  1.00  0.00
ATOM   2973  HB3 MET   194       7.389  15.605 -11.463  1.00  0.00
ATOM   2974  CG  MET   194       7.395  14.369  -9.709  1.00  0.00
ATOM   2975  HG2 MET   194       8.240  13.732  -9.970  1.00  0.00
ATOM   2976  HG3 MET   194       7.394  14.548  -8.634  1.00  0.00
ATOM   2977  SD  MET   194       5.884  13.553 -10.168  1.00  0.00
ATOM   2978  CE  MET   194       6.308  13.072 -11.852  1.00  0.00
ATOM   2979  HE1 MET   194       7.181  12.420 -11.835  1.00  0.00
ATOM   2980  HE2 MET   194       5.467  12.542 -12.301  1.00  0.00
ATOM   2981  HE3 MET   194       6.531  13.963 -12.439  1.00  0.00
ATOM   2982  C   MET   194       9.312  17.487 -11.009  1.00  0.00
ATOM   2983  O   MET   194       9.074  18.592 -10.509  1.00  0.00
ATOM   2984  N   ILE   195       9.865  17.327 -12.208  1.00  0.00
ATOM   2985  H   ILE   195      10.117  16.404 -12.531  1.00  0.00
ATOM   2986  CA  ILE   195      10.229  18.476 -13.039  1.00  0.00
ATOM   2987  HA  ILE   195       9.978  19.446 -12.608  1.00  0.00
ATOM   2988  CB  ILE   195      11.744  18.421 -13.330  1.00  0.00
ATOM   2989  HB  ILE   195      12.002  19.180 -14.068  1.00  0.00
ATOM   2990  CG2 ILE   195      12.505  18.680 -12.055  1.00  0.00
ATOM   2991 HG21 ILE   195      12.248  17.922 -11.316  1.00  0.00
ATOM   2992 HG22 ILE   195      13.576  18.642 -12.257  1.00  0.00
ATOM   2993 HG23 ILE   195      12.244  19.666 -11.669  1.00  0.00
ATOM   2994  CG1 ILE   195      12.184  17.121 -14.013  1.00  0.00
ATOM   2995 HG12 ILE   195      12.035  16.305 -13.306  1.00  0.00
ATOM   2996 HG13 ILE   195      11.545  16.968 -14.883  1.00  0.00
ATOM   2997  CD1 ILE   195      13.630  17.148 -14.452  1.00  0.00
ATOM   2998 HD11 ILE   195      14.271  17.300 -13.583  1.00  0.00
ATOM   2999 HD12 ILE   195      13.884  16.202 -14.928  1.00  0.00
ATOM   3000 HD13 ILE   195      13.781  17.963 -15.160  1.00  0.00
ATOM   3001  C   ILE   195       9.387  18.554 -14.312  1.00  0.00
ATOM   3002  O   ILE   195       9.580  19.471 -15.106  1.00  0.00
ATOM   3003  N   ALA   196       8.477  17.580 -14.484  1.00  0.00
ATOM   3004  H   ALA   196       8.550  16.760 -13.899  1.00  0.00
ATOM   3005  CA  ALA   196       7.424  17.624 -15.476  1.00  0.00
ATOM   3006  HA  ALA   196       6.947  18.600 -15.562  1.00  0.00
ATOM   3007  CB  ALA   196       7.998  17.244 -16.827  1.00  0.00
ATOM   3008  HB1 ALA   196       8.472  16.264 -16.758  1.00  0.00
ATOM   3009  HB2 ALA   196       7.197  17.208 -17.565  1.00  0.00
ATOM   3010  HB3 ALA   196       8.738  17.984 -17.130  1.00  0.00
ATOM   3011  C   ALA   196       6.342  16.650 -15.011  1.00  0.00
ATOM   3012  O   ALA   196       6.531  15.963 -14.005  1.00  0.00
ATOM   3013  N   ASP   197       5.224  16.552 -15.735  1.00  0.00
ATOM   3014  H   ASP   197       5.095  17.090 -16.580  1.00  0.00
ATOM   3015  CA  ASP   197       4.113  15.746 -15.254  1.00  0.00
ATOM   3016  HA  ASP   197       3.831  16.090 -14.259  1.00  0.00
ATOM   3017  CB  ASP   197       2.888  15.840 -16.171  1.00  0.00
ATOM   3018  HB2 ASP   197       2.921  16.819 -16.649  1.00  0.00
ATOM   3019  HB3 ASP   197       2.950  15.062 -16.931  1.00  0.00
ATOM   3020  CG  ASP   197       1.578  15.695 -15.401  1.00  0.00
ATOM   3021  OD1 ASP   197       1.271  16.595 -14.511  1.00  0.00
ATOM   3022  OD2 ASP   197       0.884  14.702 -15.651  1.00  0.00
ATOM   3023  C   ASP   197       4.505  14.277 -15.032  1.00  0.00
ATOM   3024  O   ASP   197       3.933  13.641 -14.141  1.00  0.00
ATOM   3025  N   GLU   198       5.473  13.758 -15.804  1.00  0.00
ATOM   3026  H   GLU   198       5.913  14.335 -16.506  1.00  0.00
ATOM   3027  CA  GLU   198       5.872  12.360 -15.709  1.00  0.00
ATOM   3028  HA  GLU   198       5.395  11.892 -14.848  1.00  0.00
ATOM   3029  CB  GLU   198       5.443  11.606 -16.977  1.00  0.00
ATOM   3030  HB2 GLU   198       5.677  10.555 -16.806  1.00  0.00
ATOM   3031  HB3 GLU   198       4.363  11.728 -17.059  1.00  0.00
ATOM   3032  CG  GLU   198       6.107  12.072 -18.272  1.00  0.00
ATOM   3033  HG2 GLU   198       7.148  12.340 -18.092  1.00  0.00
ATOM   3034  HG3 GLU   198       6.066  11.188 -18.909  1.00  0.00
ATOM   3035  CD  GLU   198       5.393  13.235 -18.967  1.00  0.00
ATOM   3036  OE1 GLU   198       4.566  12.994 -19.894  1.00  0.00
ATOM   3037  OE2 GLU   198       5.594  14.377 -18.528  1.00  0.00
ATOM   3038  C   GLU   198       7.381  12.178 -15.482  1.00  0.00
ATOM   3039  O   GLU   198       7.908  11.125 -15.823  1.00  0.00
ATOM   3040  N   VAL   199       8.075  13.173 -14.900  1.00  0.00
ATOM   3041  H   VAL   199       7.620  14.043 -14.664  1.00  0.00
ATOM   3042  CA  VAL   199       9.506  13.053 -14.654  1.00  0.00
ATOM   3043  HA  VAL   199       9.860  12.041 -14.853  1.00  0.00
ATOM   3044  CB  VAL   199      10.349  14.042 -15.484  1.00  0.00
ATOM   3045  HB  VAL   199      10.083  15.057 -15.191  1.00  0.00
ATOM   3046  CG1 VAL   199      11.833  13.823 -15.258  1.00  0.00
ATOM   3047 HG11 VAL   199      12.100  12.807 -15.551  1.00  0.00
ATOM   3048 HG12 VAL   199      12.401  14.534 -15.857  1.00  0.00
ATOM   3049 HG13 VAL   199      12.066  13.969 -14.203  1.00  0.00
ATOM   3050  CG2 VAL   199      10.041  13.971 -16.971  1.00  0.00
ATOM   3051 HG21 VAL   199       8.989  14.207 -17.137  1.00  0.00
ATOM   3052 HG22 VAL   199      10.663  14.688 -17.506  1.00  0.00
ATOM   3053 HG23 VAL   199      10.248  12.965 -17.338  1.00  0.00
ATOM   3054  C   VAL   199       9.778  13.251 -13.165  1.00  0.00
ATOM   3055  O   VAL   199       9.575  14.337 -12.640  1.00  0.00
ATOM   3056  N   LEU   200      10.256  12.181 -12.522  1.00  0.00
ATOM   3057  H   LEU   200      10.381  11.333 -13.055  1.00  0.00
ATOM   3058  CA  LEU   200      10.619  12.171 -11.120  1.00  0.00
ATOM   3059  HA  LEU   200      10.144  12.994 -10.587  1.00  0.00
ATOM   3060  CB  LEU   200      10.134  10.854 -10.516  1.00  0.00
ATOM   3061  HB2 LEU   200       9.053  10.884 -10.649  1.00  0.00
ATOM   3062  HB3 LEU   200      10.551  10.042 -11.111  1.00  0.00
ATOM   3063  CG  LEU   200      10.458  10.625  -9.049  1.00  0.00
ATOM   3064  HG  LEU   200      11.525  10.785  -8.893  1.00  0.00
ATOM   3065  CD1 LEU   200       9.669  11.583  -8.169  1.00  0.00
ATOM   3066 HD11 LEU   200       8.602  11.424  -8.324  1.00  0.00
ATOM   3067 HD12 LEU   200       9.915  11.403  -7.123  1.00  0.00
ATOM   3068 HD13 LEU   200       9.924  12.610  -8.430  1.00  0.00
ATOM   3069  CD2 LEU   200      10.161   9.190  -8.667  1.00  0.00
ATOM   3070 HD21 LEU   200      10.768   8.518  -9.275  1.00  0.00
ATOM   3071 HD22 LEU   200      10.397   9.037  -7.613  1.00  0.00
ATOM   3072 HD23 LEU   200       9.105   8.979  -8.836  1.00  0.00
ATOM   3073  C   LEU   200      12.132  12.267 -10.985  1.00  0.00
ATOM   3074  O   LEU   200      12.854  11.559 -11.691  1.00  0.00
ATOM   3075  N   VAL   201      12.595  13.127 -10.079  1.00  0.00
ATOM   3076  H   VAL   201      11.958  13.790  -9.659  1.00  0.00
ATOM   3077  CA  VAL   201      13.992  13.195  -9.713  1.00  0.00
ATOM   3078  HA  VAL   201      14.624  12.636 -10.403  1.00  0.00
ATOM   3079  CB  VAL   201      14.500  14.637  -9.644  1.00  0.00
ATOM   3080  HB  VAL   201      14.003  15.157  -8.825  1.00  0.00
ATOM   3081  CG1 VAL   201      16.010  14.639  -9.407  1.00  0.00
ATOM   3082 HG11 VAL   201      16.507  14.120 -10.226  1.00  0.00
ATOM   3083 HG12 VAL   201      16.368  15.667  -9.358  1.00  0.00
ATOM   3084 HG13 VAL   201      16.231  14.133  -8.468  1.00  0.00
ATOM   3085  CG2 VAL   201      14.130  15.416 -10.898  1.00  0.00
ATOM   3086 HG21 VAL   201      13.046  15.437 -11.007  1.00  0.00
ATOM   3087 HG22 VAL   201      14.506  16.436 -10.816  1.00  0.00
ATOM   3088 HG23 VAL   201      14.574  14.935 -11.770  1.00  0.00
ATOM   3089  C   VAL   201      14.193  12.489  -8.378  1.00  0.00
ATOM   3090  O   VAL   201      13.527  12.863  -7.396  1.00  0.00
ATOM   3091  N   THR   202      15.078  11.473  -8.375  1.00  0.00
ATOM   3092  H   THR   202      15.441  11.136  -9.254  1.00  0.00
ATOM   3093  CA  THR   202      15.488  10.800  -7.158  1.00  0.00
ATOM   3094  HA  THR   202      15.027  11.290  -6.301  1.00  0.00
ATOM   3095  CB  THR   202      15.111   9.319  -7.135  1.00  0.00
ATOM   3096  HB  THR   202      15.449   8.902  -6.186  1.00  0.00
ATOM   3097  CG2 THR   202      13.625   9.096  -7.281  1.00  0.00
ATOM   3098 HG21 THR   202      13.287   9.513  -8.230  1.00  0.00
ATOM   3099 HG22 THR   202      13.413   8.027  -7.258  1.00  0.00
ATOM   3100 HG23 THR   202      13.101   9.588  -6.461  1.00  0.00
ATOM   3101  OG1 THR   202      15.781   8.644  -8.189  1.00  0.00
ATOM   3102  HG1 THR   202      15.544   7.714  -8.174  1.00  0.00
ATOM   3103  C   THR   202      17.002  10.963  -6.994  1.00  0.00
ATOM   3104  O   THR   202      17.662  11.557  -7.841  1.00  0.00
ATOM   3105  N   CYS   203      17.532  10.469  -5.875  1.00  0.00
ATOM   3106  H   CYS   203      16.916  10.168  -5.133  1.00  0.00
ATOM   3107  CA  CYS   203      18.960  10.333  -5.678  1.00  0.00
ATOM   3108  HA  CYS   203      19.477  10.629  -6.590  1.00  0.00
ATOM   3109  CB  CYS   203      19.458  11.210  -4.527  1.00  0.00
ATOM   3110  HB2 CYS   203      18.845  11.044  -3.641  1.00  0.00
ATOM   3111  HB3 CYS   203      20.496  10.969  -4.299  1.00  0.00
ATOM   3112  SG  CYS   203      19.414  13.006  -4.845  1.00  0.00
ATOM   3113  HG  CYS   203      19.902  13.369  -3.662  1.00  0.00
ATOM   3114  C   CYS   203      19.249   8.873  -5.342  1.00  0.00
ATOM   3115  O   CYS   203      18.318   8.134  -5.035  1.00  0.00
ATOM   3116  N   LEU   204      20.515   8.470  -5.468  1.00  0.00
ATOM   3117  H   LEU   204      21.136   8.964  -6.092  1.00  0.00
ATOM   3118  CA  LEU   204      21.037   7.326  -4.739  1.00  0.00
ATOM   3119  HA  LEU   204      20.214   6.755  -4.311  1.00  0.00
ATOM   3120  CB  LEU   204      21.835   6.410  -5.673  1.00  0.00
ATOM   3121  HB2 LEU   204      22.501   7.094  -6.199  1.00  0.00
ATOM   3122  HB3 LEU   204      22.425   5.708  -5.084  1.00  0.00
ATOM   3123  CG  LEU   204      20.994   5.642  -6.685  1.00  0.00
ATOM   3124  HG  LEU   204      20.240   6.314  -7.092  1.00  0.00
ATOM   3125  CD1 LEU   204      21.857   5.098  -7.821  1.00  0.00
ATOM   3126 HD11 LEU   204      22.611   4.425  -7.415  1.00  0.00
ATOM   3127 HD12 LEU   204      21.228   4.555  -8.527  1.00  0.00
ATOM   3128 HD13 LEU   204      22.347   5.925  -8.334  1.00  0.00
ATOM   3129  CD2 LEU   204      20.228   4.526  -5.994  1.00  0.00
ATOM   3130 HD21 LEU   204      19.570   4.952  -5.236  1.00  0.00
ATOM   3131 HD22 LEU   204      19.631   3.985  -6.729  1.00  0.00
ATOM   3132 HD23 LEU   204      20.931   3.840  -5.521  1.00  0.00
ATOM   3133  C   LEU   204      21.932   7.872  -3.638  1.00  0.00
ATOM   3134  O   LEU   204      22.916   8.545  -3.914  1.00  0.00
ATOM   3135  N   SER   205      21.577   7.589  -2.384  1.00  0.00
ATOM   3136  H   SER   205      20.879   6.881  -2.206  1.00  0.00
ATOM   3137  CA  SER   205      22.153   8.288  -1.250  1.00  0.00
ATOM   3138  HA  SER   205      23.241   8.303  -1.313  1.00  0.00
ATOM   3139  CB  SER   205      21.646   9.717  -1.273  1.00  0.00
ATOM   3140  HB2 SER   205      22.249  10.314  -0.589  1.00  0.00
ATOM   3141  HB3 SER   205      21.749  10.110  -2.284  1.00  0.00
ATOM   3142  OG  SER   205      20.280   9.780  -0.877  1.00  0.00
ATOM   3143  HG  SER   205      19.982  10.692  -0.899  1.00  0.00
ATOM   3144  C   SER   205      21.739   7.574   0.038  1.00  0.00
ATOM   3145  O   SER   205      21.091   6.511  -0.017  1.00  0.00
ATOM   3146  N   ALA   206      21.999   8.228   1.192  1.00  0.00
ATOM   3147  H   ALA   206      22.584   9.051   1.180  1.00  0.00
ATOM   3148  CA  ALA   206      21.554   7.713   2.486  1.00  0.00
ATOM   3149  HA  ALA   206      22.020   6.737   2.619  1.00  0.00
ATOM   3150  CB  ALA   206      22.019   8.628   3.599  1.00  0.00
ATOM   3151  HB1 ALA   206      21.554   9.607   3.484  1.00  0.00
ATOM   3152  HB2 ALA   206      21.736   8.203   4.562  1.00  0.00
ATOM   3153  HB3 ALA   206      23.103   8.735   3.554  1.00  0.00
ATOM   3154  C   ALA   206      20.037   7.487   2.528  1.00  0.00
ATOM   3155  O   ALA   206      19.566   6.677   3.313  1.00  0.00
ATOM   3156  N   SER   207      19.264   8.201   1.702  1.00  0.00
ATOM   3157  H   SER   207      19.709   8.824   1.044  1.00  0.00
ATOM   3158  CA  SER   207      17.815   8.184   1.760  1.00  0.00
ATOM   3159  HA  SER   207      17.490   7.747   2.705  1.00  0.00
ATOM   3160  CB  SER   207      17.261   9.578   1.661  1.00  0.00
ATOM   3161  HB2 SER   207      16.216   9.514   1.358  1.00  0.00
ATOM   3162  HB3 SER   207      17.326  10.047   2.643  1.00  0.00
ATOM   3163  OG  SER   207      17.979  10.357   0.718  1.00  0.00
ATOM   3164  HG  SER   207      17.602  11.239   0.678  1.00  0.00
ATOM   3165  C   SER   207      17.176   7.296   0.688  1.00  0.00
ATOM   3166  O   SER   207      15.955   7.117   0.707  1.00  0.00
ATOM   3167  N   TYR   208      17.974   6.748  -0.245  1.00  0.00
ATOM   3168  H   TYR   208      18.974   6.866  -0.163  1.00  0.00
ATOM   3169  CA  TYR   208      17.458   5.960  -1.365  1.00  0.00
ATOM   3170  HA  TYR   208      16.527   5.484  -1.058  1.00  0.00
ATOM   3171  CB  TYR   208      17.184   6.811  -2.610  1.00  0.00
ATOM   3172  HB2 TYR   208      18.175   7.083  -2.973  1.00  0.00
ATOM   3173  HB3 TYR   208      16.670   6.219  -3.367  1.00  0.00
ATOM   3174  CG  TYR   208      16.386   8.071  -2.323  1.00  0.00
ATOM   3175  CD1 TYR   208      17.024   9.233  -1.948  1.00  0.00
ATOM   3176  HD1 TYR   208      18.113   9.238  -1.927  1.00  0.00
ATOM   3177  CE1 TYR   208      16.322  10.370  -1.604  1.00  0.00
ATOM   3178  HE1 TYR   208      16.843  11.284  -1.318  1.00  0.00
ATOM   3179  CZ  TYR   208      14.933  10.348  -1.646  1.00  0.00
ATOM   3180  OH  TYR   208      14.217  11.453  -1.296  1.00  0.00
ATOM   3181  HH  TYR   208      14.772  12.192  -1.037  1.00  0.00
ATOM   3182  CE2 TYR   208      14.262   9.206  -2.020  1.00  0.00
ATOM   3183  HE2 TYR   208      13.173   9.183  -2.057  1.00  0.00
ATOM   3184  CD2 TYR   208      14.992   8.073  -2.352  1.00  0.00
ATOM   3185  HD2 TYR   208      14.475   7.159  -2.644  1.00  0.00
ATOM   3186  C   TYR   208      18.474   4.900  -1.785  1.00  0.00
ATOM   3187  O   TYR   208      19.597   5.231  -2.157  1.00  0.00
ATOM   3188  N   ASP   209      18.048   3.643  -1.837  1.00  0.00
ATOM   3189  H   ASP   209      17.261   3.346  -1.278  1.00  0.00
ATOM   3190  CA  ASP   209      18.787   2.636  -2.576  1.00  0.00
ATOM   3191  HA  ASP   209      19.685   3.079  -3.006  1.00  0.00
ATOM   3192  CB  ASP   209      19.201   1.490  -1.653  1.00  0.00
ATOM   3193  HB2 ASP   209      20.077   0.983  -2.058  1.00  0.00
ATOM   3194  HB3 ASP   209      19.465   1.974  -0.713  1.00  0.00
ATOM   3195  CG  ASP   209      18.102   0.479  -1.407  1.00  0.00
ATOM   3196  OD1 ASP   209      16.901   0.855  -1.506  1.00  0.00
ATOM   3197  OD2 ASP   209      18.451  -0.704  -1.180  1.00  0.00
ATOM   3198  C   ASP   209      17.968   2.204  -3.795  1.00  0.00
ATOM   3199  O   ASP   209      16.824   2.654  -3.994  1.00  0.00
ATOM   3200  N   GLN   210      18.574   1.359  -4.638  1.00  0.00
ATOM   3201  H   GLN   210      19.505   1.018  -4.447  1.00  0.00
ATOM   3202  CA  GLN   210      17.952   0.992  -5.898  1.00  0.00
ATOM   3203  HA  GLN   210      17.596   1.899  -6.386  1.00  0.00
ATOM   3204  CB  GLN   210      18.911   0.269  -6.847  1.00  0.00
ATOM   3205  HB2 GLN   210      19.864   0.797  -6.821  1.00  0.00
ATOM   3206  HB3 GLN   210      19.047  -0.745  -6.471  1.00  0.00
ATOM   3207  CG  GLN   210      18.400   0.213  -8.283  1.00  0.00
ATOM   3208  HG2 GLN   210      19.121  -0.317  -8.906  1.00  0.00
ATOM   3209  HG3 GLN   210      17.452  -0.325  -8.287  1.00  0.00
ATOM   3210  CD  GLN   210      18.175   1.593  -8.870  1.00  0.00
ATOM   3211  OE1 GLN   210      19.076   2.427  -8.895  1.00  0.00
ATOM   3212  NE2 GLN   210      16.974   1.852  -9.367  1.00  0.00
ATOM   3213 HE21 GLN   210      16.782   2.759  -9.767  1.00  0.00
ATOM   3214 HE22 GLN   210      16.257   1.141  -9.343  1.00  0.00
ATOM   3215  C   GLN   210      16.694   0.154  -5.649  1.00  0.00
ATOM   3216  O   GLN   210      15.702   0.357  -6.337  1.00  0.00
ATOM   3217  N   ARG   211      16.723  -0.748  -4.665  1.00  0.00
ATOM   3218  H   ARG   211      17.568  -0.875  -4.128  1.00  0.00
ATOM   3219  CA  ARG   211      15.582  -1.623  -4.384  1.00  0.00
ATOM   3220  HA  ARG   211      15.263  -2.101  -5.310  1.00  0.00
ATOM   3221  CB  ARG   211      15.931  -2.711  -3.367  1.00  0.00
ATOM   3222  HB2 ARG   211      16.649  -2.276  -2.673  1.00  0.00
ATOM   3223  HB3 ARG   211      15.012  -2.952  -2.834  1.00  0.00
ATOM   3224  CG  ARG   211      16.516  -3.982  -3.971  1.00  0.00
ATOM   3225  HG2 ARG   211      15.743  -4.425  -4.599  1.00  0.00
ATOM   3226  HG3 ARG   211      17.361  -3.684  -4.592  1.00  0.00
ATOM   3227  CD  ARG   211      16.980  -5.006  -2.937  1.00  0.00
ATOM   3228  HD2 ARG   211      16.127  -5.404  -2.387  1.00  0.00
ATOM   3229  HD3 ARG   211      17.512  -5.823  -3.424  1.00  0.00
ATOM   3230  NE  ARG   211      17.887  -4.355  -1.988  1.00  0.00
ATOM   3231  HE  ARG   211      18.747  -3.987  -2.369  1.00  0.00
ATOM   3232  CZ  ARG   211      17.655  -4.209  -0.681  1.00  0.00
ATOM   3233  NH1 ARG   211      16.705  -4.910  -0.076  1.00  0.00
ATOM   3234 HH11 ARG   211      16.147  -5.564  -0.607  1.00  0.00
ATOM   3235 HH12 ARG   211      16.544  -4.787   0.914  1.00  0.00
ATOM   3236  NH2 ARG   211      18.381  -3.365   0.037  1.00  0.00
ATOM   3237 HH21 ARG   211      19.114  -2.830  -0.406  1.00  0.00
ATOM   3238 HH22 ARG   211      18.199  -3.261   1.025  1.00  0.00
ATOM   3239  C   ARG   211      14.366  -0.828  -3.895  1.00  0.00
ATOM   3240  O   ARG   211      13.235  -1.052  -4.348  1.00  0.00
ATOM   3241  N   GLY   212      14.596   0.106  -2.960  1.00  0.00
ATOM   3242  H   GLY   212      15.511   0.216  -2.547  1.00  0.00
ATOM   3243  CA  GLY   212      13.527   0.989  -2.517  1.00  0.00
ATOM   3244  HA2 GLY   212      12.716   0.385  -2.108  1.00  0.00
ATOM   3245  HA3 GLY   212      13.913   1.650  -1.741  1.00  0.00
ATOM   3246  C   GLY   212      12.985   1.835  -3.664  1.00  0.00
ATOM   3247  O   GLY   212      11.773   1.945  -3.828  1.00  0.00
ATOM   3248  N   THR   213      13.894   2.397  -4.473  1.00  0.00
ATOM   3249  H   THR   213      14.878   2.293  -4.270  1.00  0.00
ATOM   3250  CA  THR   213      13.506   3.212  -5.619  1.00  0.00
ATOM   3251  HA  THR   213      12.892   4.059  -5.314  1.00  0.00
ATOM   3252  CB  THR   213      14.737   3.743  -6.367  1.00  0.00
ATOM   3253  HB  THR   213      15.350   2.884  -6.640  1.00  0.00
ATOM   3254  CG2 THR   213      14.391   4.529  -7.609  1.00  0.00
ATOM   3255 HG21 THR   213      13.778   5.388  -7.337  1.00  0.00
ATOM   3256 HG22 THR   213      15.307   4.874  -8.088  1.00  0.00
ATOM   3257 HG23 THR   213      13.838   3.893  -8.300  1.00  0.00
ATOM   3258  OG1 THR   213      15.458   4.547  -5.431  1.00  0.00
ATOM   3259  HG1 THR   213      16.242   4.905  -5.854  1.00  0.00
ATOM   3260  C   THR   213      12.621   2.412  -6.567  1.00  0.00
ATOM   3261  O   THR   213      11.575   2.912  -6.996  1.00  0.00
ATOM   3262  N   ASP   214      13.053   1.185  -6.898  1.00  0.00
ATOM   3263  H   ASP   214      13.923   0.842  -6.516  1.00  0.00
ATOM   3264  CA  ASP   214      12.341   0.348  -7.861  1.00  0.00
ATOM   3265  HA  ASP   214      12.233   0.894  -8.798  1.00  0.00
ATOM   3266  CB  ASP   214      13.094  -0.963  -8.139  1.00  0.00
ATOM   3267  HB2 ASP   214      13.333  -1.424  -7.181  1.00  0.00
ATOM   3268  HB3 ASP   214      12.379  -1.589  -8.675  1.00  0.00
ATOM   3269  CG  ASP   214      14.373  -0.821  -8.973  1.00  0.00
ATOM   3270  OD1 ASP   214      14.580   0.252  -9.592  1.00  0.00
ATOM   3271  OD2 ASP   214      15.174  -1.760  -8.973  1.00  0.00
ATOM   3272  C   ASP   214      10.918   0.064  -7.364  1.00  0.00
ATOM   3273  O   ASP   214       9.972   0.098  -8.137  1.00  0.00
ATOM   3274  N   GLN   215      10.771  -0.206  -6.068  1.00  0.00
ATOM   3275  H   GLN   215      11.587  -0.276  -5.478  1.00  0.00
ATOM   3276  CA  GLN   215       9.460  -0.475  -5.474  1.00  0.00
ATOM   3277  HA  GLN   215       8.943  -1.270  -6.011  1.00  0.00
ATOM   3278  CB  GLN   215       9.682  -0.927  -4.022  1.00  0.00
ATOM   3279  HB2 GLN   215      10.455  -1.695  -4.040  1.00  0.00
ATOM   3280  HB3 GLN   215      10.044  -0.061  -3.469  1.00  0.00
ATOM   3281  CG  GLN   215       8.449  -1.473  -3.347  1.00  0.00
ATOM   3282  HG2 GLN   215       7.691  -0.691  -3.299  1.00  0.00
ATOM   3283  HG3 GLN   215       8.073  -2.305  -3.943  1.00  0.00
ATOM   3284  CD  GLN   215       8.724  -1.968  -1.944  1.00  0.00
ATOM   3285  OE1 GLN   215       9.661  -1.557  -1.271  1.00  0.00
ATOM   3286  NE2 GLN   215       7.882  -2.867  -1.476  1.00  0.00
ATOM   3287 HE21 GLN   215       8.009  -3.238  -0.546  1.00  0.00
ATOM   3288 HE22 GLN   215       7.113  -3.182  -2.051  1.00  0.00
ATOM   3289  C   GLN   215       8.556   0.762  -5.563  1.00  0.00
ATOM   3290  O   GLN   215       7.386   0.660  -5.937  1.00  0.00
ATOM   3291  N   LEU   216       9.090   1.937  -5.218  1.00  0.00
ATOM   3292  H   LEU   216      10.052   1.988  -4.916  1.00  0.00
ATOM   3293  CA  LEU   216       8.295   3.165  -5.213  1.00  0.00
ATOM   3294  HA  LEU   216       7.381   3.025  -4.636  1.00  0.00
ATOM   3295  CB  LEU   216       9.112   4.291  -4.571  1.00  0.00
ATOM   3296  HB2 LEU   216       9.349   3.867  -3.595  1.00  0.00
ATOM   3297  HB3 LEU   216      10.029   4.405  -5.149  1.00  0.00
ATOM   3298  CG  LEU   216       8.447   5.672  -4.384  1.00  0.00
ATOM   3299  HG  LEU   216       8.967   6.196  -3.582  1.00  0.00
ATOM   3300  CD1 LEU   216       8.503   6.496  -5.639  1.00  0.00
ATOM   3301 HD11 LEU   216       7.982   5.973  -6.441  1.00  0.00
ATOM   3302 HD12 LEU   216       8.023   7.459  -5.463  1.00  0.00
ATOM   3303 HD13 LEU   216       9.542   6.655  -5.924  1.00  0.00
ATOM   3304  CD2 LEU   216       7.005   5.580  -3.908  1.00  0.00
ATOM   3305 HD21 LEU   216       6.971   5.064  -2.948  1.00  0.00
ATOM   3306 HD22 LEU   216       6.594   6.583  -3.796  1.00  0.00
ATOM   3307 HD23 LEU   216       6.415   5.025  -4.638  1.00  0.00
ATOM   3308  C   LEU   216       7.887   3.509  -6.648  1.00  0.00
ATOM   3309  O   LEU   216       6.713   3.738  -6.900  1.00  0.00
ATOM   3310  N   VAL   217       8.858   3.503  -7.572  1.00  0.00
ATOM   3311  H   VAL   217       9.807   3.292  -7.296  1.00  0.00
ATOM   3312  CA  VAL   217       8.617   3.925  -8.940  1.00  0.00
ATOM   3313  HA  VAL   217       8.074   4.869  -8.985  1.00  0.00
ATOM   3314  CB  VAL   217       9.921   4.067  -9.753  1.00  0.00
ATOM   3315  HB  VAL   217      10.514   3.169  -9.581  1.00  0.00
ATOM   3316  CG1 VAL   217       9.683   4.242 -11.253  1.00  0.00
ATOM   3317 HG11 VAL   217       9.090   5.140 -11.425  1.00  0.00
ATOM   3318 HG12 VAL   217      10.641   4.336 -11.764  1.00  0.00
ATOM   3319 HG13 VAL   217       9.149   3.374 -11.640  1.00  0.00
ATOM   3320  CG2 VAL   217      10.764   5.217  -9.232  1.00  0.00
ATOM   3321 HG21 VAL   217      11.021   5.037  -8.188  1.00  0.00
ATOM   3322 HG22 VAL   217      11.677   5.295  -9.823  1.00  0.00
ATOM   3323 HG23 VAL   217      10.201   6.147  -9.312  1.00  0.00
ATOM   3324  C   VAL   217       7.612   2.985  -9.602  1.00  0.00
ATOM   3325  O   VAL   217       6.724   3.452 -10.308  1.00  0.00
ATOM   3326  N   ALA   218       7.720   1.673  -9.375  1.00  0.00
ATOM   3327  H   ALA   218       8.518   1.299  -8.880  1.00  0.00
ATOM   3328  CA  ALA   218       6.753   0.741  -9.929  1.00  0.00
ATOM   3329  HA  ALA   218       6.767   0.871 -11.011  1.00  0.00
ATOM   3330  CB  ALA   218       7.134  -0.683  -9.610  1.00  0.00
ATOM   3331  HB1 ALA   218       7.116  -0.831  -8.530  1.00  0.00
ATOM   3332  HB2 ALA   218       6.425  -1.363 -10.081  1.00  0.00
ATOM   3333  HB3 ALA   218       8.136  -0.884  -9.987  1.00  0.00
ATOM   3334  C   ALA   218       5.331   1.063  -9.462  1.00  0.00
ATOM   3335  O   ALA   218       4.392   1.047 -10.272  1.00  0.00
ATOM   3336  N   ALA   219       5.150   1.401  -8.178  1.00  0.00
ATOM   3337  H   ALA   219       5.932   1.420  -7.539  1.00  0.00
ATOM   3338  CA  ALA   219       3.813   1.675  -7.648  1.00  0.00
ATOM   3339  HA  ALA   219       3.138   0.881  -7.967  1.00  0.00
ATOM   3340  CB  ALA   219       3.850   1.701  -6.126  1.00  0.00
ATOM   3341  HB1 ALA   219       4.514   2.498  -5.791  1.00  0.00
ATOM   3342  HB2 ALA   219       2.846   1.880  -5.740  1.00  0.00
ATOM   3343  HB3 ALA   219       4.216   0.744  -5.755  1.00  0.00
ATOM   3344  C   ALA   219       3.256   2.993  -8.210  1.00  0.00
ATOM   3345  O   ALA   219       2.139   3.024  -8.701  1.00  0.00
ATOM   3346  N   ILE   220       4.020   4.092  -8.155  1.00  0.00
ATOM   3347  H   ILE   220       4.931   4.066  -7.719  1.00  0.00
ATOM   3348  CA  ILE   220       3.488   5.385  -8.564  1.00  0.00
ATOM   3349  HA  ILE   220       2.427   5.507  -8.345  1.00  0.00
ATOM   3350  CB  ILE   220       4.270   6.581  -7.994  1.00  0.00
ATOM   3351  HB  ILE   220       3.820   7.503  -8.360  1.00  0.00
ATOM   3352  CG2 ILE   220       4.236   6.571  -6.475  1.00  0.00
ATOM   3353 HG21 ILE   220       4.686   5.648  -6.107  1.00  0.00
ATOM   3354 HG22 ILE   220       4.795   7.425  -6.092  1.00  0.00
ATOM   3355 HG23 ILE   220       3.203   6.631  -6.133  1.00  0.00
ATOM   3356  CG1 ILE   220       5.674   6.683  -8.563  1.00  0.00
ATOM   3357 HG12 ILE   220       6.253   5.853  -8.157  1.00  0.00
ATOM   3358 HG13 ILE   220       5.598   6.577  -9.645  1.00  0.00
ATOM   3359  CD1 ILE   220       6.355   7.975  -8.234  1.00  0.00
ATOM   3360 HD11 ILE   220       6.432   8.081  -7.152  1.00  0.00
ATOM   3361 HD12 ILE   220       7.354   7.981  -8.672  1.00  0.00
ATOM   3362 HD13 ILE   220       5.776   8.805  -8.640  1.00  0.00
ATOM   3363  C   ILE   220       3.318   5.502 -10.085  1.00  0.00
ATOM   3364  O   ILE   220       2.449   6.255 -10.523  1.00  0.00
ATOM   3365  N   SER   221       4.107   4.745 -10.870  1.00  0.00
ATOM   3366  H   SER   221       4.882   4.249 -10.453  1.00  0.00
ATOM   3367  CA  SER   221       3.968   4.716 -12.323  1.00  0.00
ATOM   3368  HA  SER   221       3.985   5.742 -12.691  1.00  0.00
ATOM   3369  CB  SER   221       5.072   3.934 -13.016  1.00  0.00
ATOM   3370  HB2 SER   221       4.869   3.962 -14.086  1.00  0.00
ATOM   3371  HB3 SER   221       6.012   4.447 -12.811  1.00  0.00
ATOM   3372  OG  SER   221       5.166   2.597 -12.592  1.00  0.00
ATOM   3373  HG  SER   221       5.878   2.161 -13.065  1.00  0.00
ATOM   3374  C   SER   221       2.596   4.212 -12.756  1.00  0.00
ATOM   3375  O   SER   221       2.049   4.686 -13.748  1.00  0.00
ATOM   3376  N   LYS   222       2.047   3.242 -12.035  1.00  0.00
ATOM   3377  H   LYS   222       2.550   2.842 -11.256  1.00  0.00
ATOM   3378  CA  LYS   222       0.765   2.653 -12.406  1.00  0.00
ATOM   3379  HA  LYS   222       0.743   2.439 -13.474  1.00  0.00
ATOM   3380  CB  LYS   222       0.563   1.342 -11.640  1.00  0.00
ATOM   3381  HB2 LYS   222       0.665   1.581 -10.581  1.00  0.00
ATOM   3382  HB3 LYS   222      -0.458   1.019 -11.841  1.00  0.00
ATOM   3383  CG  LYS   222       1.528   0.225 -12.002  1.00  0.00
ATOM   3384  HG2 LYS   222       1.316  -0.094 -13.022  1.00  0.00
ATOM   3385  HG3 LYS   222       2.543   0.619 -11.949  1.00  0.00
ATOM   3386  CD  LYS   222       1.395  -0.963 -11.060  1.00  0.00
ATOM   3387  HD2 LYS   222       1.737  -0.640 -10.076  1.00  0.00
ATOM   3388  HD3 LYS   222       0.337  -1.223 -11.009  1.00  0.00
ATOM   3389  CE  LYS   222       2.190  -2.174 -11.498  1.00  0.00
ATOM   3390  HE2 LYS   222       1.919  -3.021 -10.869  1.00  0.00
ATOM   3391  HE3 LYS   222       1.946  -2.400 -12.536  1.00  0.00
ATOM   3392  NZ  LYS   222       3.637  -1.916 -11.379  1.00  0.00
ATOM   3393  HZ1 LYS   222       3.864  -1.707 -10.418  1.00  0.00
ATOM   3394  HZ2 LYS   222       4.150  -2.734 -11.676  1.00  0.00
ATOM   3395  HZ3 LYS   222       3.888  -1.131 -11.963  1.00  0.00
ATOM   3396  C   LYS   222      -0.408   3.622 -12.197  1.00  0.00
ATOM   3397  O   LYS   222      -1.426   3.493 -12.858  1.00  0.00
ATOM   3398  N   THR   223      -0.273   4.595 -11.296  1.00  0.00
ATOM   3399  H   THR   223       0.581   4.642 -10.757  1.00  0.00
ATOM   3400  CA  THR   223      -1.330   5.543 -10.993  1.00  0.00
ATOM   3401  HA  THR   223      -2.228   5.343 -11.577  1.00  0.00
ATOM   3402  CB  THR   223      -1.680   5.432  -9.501  1.00  0.00
ATOM   3403  HB  THR   223      -2.409   6.205  -9.255  1.00  0.00
ATOM   3404  CG2 THR   223      -2.259   4.072  -9.177  1.00  0.00
ATOM   3405 HG21 THR   223      -1.531   3.298  -9.422  1.00  0.00
ATOM   3406 HG22 THR   223      -2.497   4.021  -8.114  1.00  0.00
ATOM   3407 HG23 THR   223      -3.166   3.914  -9.760  1.00  0.00
ATOM   3408  OG1 THR   223      -0.520   5.646  -8.684  1.00  0.00
ATOM   3409  HG1 THR   223      -0.762   5.572  -7.758  1.00  0.00
ATOM   3410  C   THR   223      -0.939   6.965 -11.381  1.00  0.00
ATOM   3411  O   THR   223      -1.589   7.906 -10.938  1.00  0.00
ATOM   3412  N   SER   224       0.077   7.134 -12.240  1.00  0.00
ATOM   3413  H   SER   224       0.484   6.334 -12.703  1.00  0.00
ATOM   3414  CA  SER   224       0.639   8.453 -12.516  1.00  0.00
ATOM   3415  HA  SER   224       0.773   8.990 -11.577  1.00  0.00
ATOM   3416  CB  SER   224       1.961   8.352 -13.202  1.00  0.00
ATOM   3417  HB2 SER   224       2.404   9.346 -13.276  1.00  0.00
ATOM   3418  HB3 SER   224       2.618   7.705 -12.621  1.00  0.00
ATOM   3419  OG  SER   224       1.794   7.813 -14.500  1.00  0.00
ATOM   3420  HG  SER   224       2.649   7.752 -14.933  1.00  0.00
ATOM   3421  C   SER   224      -0.296   9.285 -13.395  1.00  0.00
ATOM   3422  O   SER   224      -0.117  10.489 -13.488  1.00  0.00
ATOM   3423  N   GLY   225      -1.226   8.618 -14.088  1.00  0.00
ATOM   3424  H   GLY   225      -1.337   7.621 -13.970  1.00  0.00
ATOM   3425  CA  GLY   225      -2.100   9.303 -15.026  1.00  0.00
ATOM   3426  HA2 GLY   225      -2.954   8.661 -15.242  1.00  0.00
ATOM   3427  HA3 GLY   225      -2.449  10.228 -14.569  1.00  0.00
ATOM   3428  C   GLY   225      -1.381   9.635 -16.339  1.00  0.00
ATOM   3429  O   GLY   225      -1.872  10.460 -17.089  1.00  0.00
ATOM   3430  N   THR   226      -0.213   9.020 -16.594  1.00  0.00
ATOM   3431  H   THR   226       0.134   8.331 -15.942  1.00  0.00
ATOM   3432  CA  THR   226       0.608   9.355 -17.743  1.00  0.00
ATOM   3433  HA  THR   226       0.053   9.908 -18.501  1.00  0.00
ATOM   3434  CB  THR   226       1.839  10.190 -17.327  1.00  0.00
ATOM   3435  HB  THR   226       2.397  10.431 -18.232  1.00  0.00
ATOM   3436  CG2 THR   226       1.471  11.474 -16.602  1.00  0.00
ATOM   3437 HG21 THR   226       0.914  11.233 -15.696  1.00  0.00
ATOM   3438 HG22 THR   226       2.379  12.015 -16.336  1.00  0.00
ATOM   3439 HG23 THR   226       0.855  12.095 -17.252  1.00  0.00
ATOM   3440  OG1 THR   226       2.722   9.403 -16.514  1.00  0.00
ATOM   3441  HG1 THR   226       3.482   9.932 -16.263  1.00  0.00
ATOM   3442  C   THR   226       1.012   8.058 -18.435  1.00  0.00
ATOM   3443  O   THR   226       1.161   7.030 -17.770  1.00  0.00
ATOM   3444  N   GLU   227       1.207   8.139 -19.759  1.00  0.00
ATOM   3445  H   GLU   227       1.083   9.037 -20.203  1.00  0.00
ATOM   3446  CA  GLU   227       1.601   7.008 -20.587  1.00  0.00
ATOM   3447  HA  GLU   227       0.892   6.190 -20.459  1.00  0.00
ATOM   3448  CB  GLU   227       1.622   7.411 -22.064  1.00  0.00
ATOM   3449  HB2 GLU   227       2.208   8.327 -22.140  1.00  0.00
ATOM   3450  HB3 GLU   227       2.124   6.612 -22.609  1.00  0.00
ATOM   3451  CG  GLU   227       0.250   7.641 -22.656  1.00  0.00
ATOM   3452  HG2 GLU   227      -0.179   8.537 -22.206  1.00  0.00
ATOM   3453  HG3 GLU   227       0.412   7.812 -23.720  1.00  0.00
ATOM   3454  CD  GLU   227      -0.710   6.469 -22.469  1.00  0.00
ATOM   3455  OE1 GLU   227      -0.322   5.302 -22.773  1.00  0.00
ATOM   3456  OE2 GLU   227      -1.835   6.716 -21.986  1.00  0.00
ATOM   3457  C   GLU   227       3.001   6.500 -20.238  1.00  0.00
ATOM   3458  O   GLU   227       3.234   5.300 -20.259  1.00  0.00
ATOM   3459  N   GLU   228       3.961   7.415 -20.057  1.00  0.00
ATOM   3460  H   GLU   228       3.728   8.395 -20.128  1.00  0.00
ATOM   3461  CA  GLU   228       5.328   7.055 -19.724  1.00  0.00
ATOM   3462  HA  GLU   228       5.418   5.969 -19.742  1.00  0.00
ATOM   3463  CB  GLU   228       6.350   7.647 -20.703  1.00  0.00
ATOM   3464  HB2 GLU   228       6.356   8.724 -20.532  1.00  0.00
ATOM   3465  HB3 GLU   228       7.319   7.231 -20.429  1.00  0.00
ATOM   3466  CG  GLU   228       6.077   7.370 -22.172  1.00  0.00
ATOM   3467  HG2 GLU   228       6.095   6.291 -22.324  1.00  0.00
ATOM   3468  HG3 GLU   228       5.072   7.747 -22.366  1.00  0.00
ATOM   3469  CD  GLU   228       7.062   8.035 -23.129  1.00  0.00
ATOM   3470  OE1 GLU   228       7.744   9.048 -22.743  1.00  0.00
ATOM   3471  OE2 GLU   228       7.177   7.527 -24.264  1.00  0.00
ATOM   3472  C   GLU   228       5.649   7.622 -18.342  1.00  0.00
ATOM   3473  O   GLU   228       4.955   8.507 -17.840  1.00  0.00
ATOM   3474  N   PHE   229       6.755   7.136 -17.769  1.00  0.00
ATOM   3475  H   PHE   229       7.241   6.358 -18.191  1.00  0.00
ATOM   3476  CA  PHE   229       7.238   7.642 -16.498  1.00  0.00
ATOM   3477  HA  PHE   229       6.962   8.691 -16.388  1.00  0.00
ATOM   3478  CB  PHE   229       6.622   6.848 -15.338  1.00  0.00
ATOM   3479  HB2 PHE   229       5.574   6.683 -15.587  1.00  0.00
ATOM   3480  HB3 PHE   229       7.101   5.890 -15.134  1.00  0.00
ATOM   3481  CG  PHE   229       6.642   7.624 -14.046  1.00  0.00
ATOM   3482  CD1 PHE   229       5.663   8.563 -13.787  1.00  0.00
ATOM   3483  HD1 PHE   229       4.853   8.701 -14.502  1.00  0.00
ATOM   3484  CE1 PHE   229       5.704   9.324 -12.633  1.00  0.00
ATOM   3485  HE1 PHE   229       4.935  10.073 -12.444  1.00  0.00
ATOM   3486  CZ  PHE   229       6.718   9.133 -11.721  1.00  0.00
ATOM   3487  HZ  PHE   229       6.734   9.706 -10.794  1.00  0.00
ATOM   3488  CE2 PHE   229       7.710   8.221 -11.981  1.00  0.00
ATOM   3489  HE2 PHE   229       8.515   8.082 -11.260  1.00  0.00
ATOM   3490  CD2 PHE   229       7.692   7.479 -13.151  1.00  0.00
ATOM   3491  HD2 PHE   229       8.503   6.782 -13.366  1.00  0.00
ATOM   3492  C   PHE   229       8.754   7.585 -16.513  1.00  0.00
ATOM   3493  O   PHE   229       9.299   6.574 -16.911  1.00  0.00
ATOM   3494  N   HIE   230       9.407   8.685 -16.161  1.00  0.00
ATOM   3495  H   HIE   230       8.875   9.477 -15.831  1.00  0.00
ATOM   3496  CA  HIE   230      10.856   8.804 -16.225  1.00  0.00
ATOM   3497  HA  HIE   230      11.279   7.872 -16.598  1.00  0.00
ATOM   3498  CB  HIE   230      11.283   9.940 -17.154  1.00  0.00
ATOM   3499  HB2 HIE   230      10.953  10.903 -16.764  1.00  0.00
ATOM   3500  HB3 HIE   230      12.370   9.937 -17.239  1.00  0.00
ATOM   3501  CG  HIE   230      10.745   9.834 -18.542  1.00  0.00
ATOM   3502  ND1 HIE   230      11.568   9.487 -19.588  1.00  0.00
ATOM   3503  CE1 HIE   230      10.848   9.488 -20.723  1.00  0.00
ATOM   3504  HE1 HIE   230      11.322   9.260 -21.678  1.00  0.00
ATOM   3505  NE2 HIE   230       9.591   9.792 -20.426  1.00  0.00
ATOM   3506  HE2 HIE   230       8.813   9.841 -21.069  1.00  0.00
ATOM   3507  CD2 HIE   230       9.514  10.037 -19.074  1.00  0.00
ATOM   3508  HD2 HIE   230       8.566  10.337 -18.627  1.00  0.00
ATOM   3509  C   HIE   230      11.405   9.091 -14.841  1.00  0.00
ATOM   3510  O   HIE   230      10.827   9.870 -14.099  1.00  0.00
ATOM   3511  N   ASN   231      12.526   8.456 -14.522  1.00  0.00
ATOM   3512  H   ASN   231      12.897   7.769 -15.162  1.00  0.00
ATOM   3513  CA  ASN   231      13.220   8.672 -13.268  1.00  0.00
ATOM   3514  HA  ASN   231      12.704   9.440 -12.692  1.00  0.00
ATOM   3515  CB  ASN   231      13.265   7.378 -12.435  1.00  0.00
ATOM   3516  HB2 ASN   231      12.255   7.028 -12.222  1.00  0.00
ATOM   3517  HB3 ASN   231      13.779   6.647 -13.058  1.00  0.00
ATOM   3518  CG  ASN   231      14.018   7.513 -11.125  1.00  0.00
ATOM   3519  OD1 ASN   231      14.207   8.613 -10.578  1.00  0.00
ATOM   3520  ND2 ASN   231      14.401   6.383 -10.575  1.00  0.00
ATOM   3521 HD21 ASN   231      14.907   6.397  -9.701  1.00  0.00
ATOM   3522 HD22 ASN   231      14.187   5.506 -11.028  1.00  0.00
ATOM   3523  C   ASN   231      14.626   9.174 -13.589  1.00  0.00
ATOM   3524  O   ASN   231      15.449   8.409 -14.074  1.00  0.00
ATOM   3525  N   LEU   232      14.880  10.455 -13.319  1.00  0.00
ATOM   3526  H   LEU   232      14.116  11.080 -13.107  1.00  0.00
ATOM   3527  CA  LEU   232      16.232  10.997 -13.334  1.00  0.00
ATOM   3528  HA  LEU   232      16.833  10.480 -14.082  1.00  0.00
ATOM   3529  CB  LEU   232      16.196  12.488 -13.678  1.00  0.00
ATOM   3530  HB2 LEU   232      15.781  12.541 -14.685  1.00  0.00
ATOM   3531  HB3 LEU   232      15.514  12.973 -12.979  1.00  0.00
ATOM   3532  CG  LEU   232      17.556  13.202 -13.646  1.00  0.00
ATOM   3533  HG  LEU   232      17.958  13.126 -12.636  1.00  0.00
ATOM   3534  CD1 LEU   232      18.536  12.594 -14.627  1.00  0.00
ATOM   3535 HD11 LEU   232      18.135  12.670 -15.638  1.00  0.00
ATOM   3536 HD12 LEU   232      19.485  13.128 -14.573  1.00  0.00
ATOM   3537 HD13 LEU   232      18.696  11.545 -14.379  1.00  0.00
ATOM   3538  CD2 LEU   232      17.386  14.700 -13.973  1.00  0.00
ATOM   3539 HD21 LEU   232      16.727  15.161 -13.238  1.00  0.00
ATOM   3540 HD22 LEU   232      18.359  15.191 -13.946  1.00  0.00
ATOM   3541 HD23 LEU   232      16.952  14.809 -14.968  1.00  0.00
ATOM   3542  C   LEU   232      16.841  10.783 -11.947  1.00  0.00
ATOM   3543  O   LEU   232      16.318  11.297 -10.956  1.00  0.00
ATOM   3544  N   GLN   233      17.919  10.000 -11.891  1.00  0.00
ATOM   3545  H   GLN   233      18.309   9.654 -12.756  1.00  0.00
ATOM   3546  CA  GLN   233      18.561   9.623 -10.648  1.00  0.00
ATOM   3547  HA  GLN   233      17.926   9.849  -9.791  1.00  0.00
ATOM   3548  CB  GLN   233      18.801   8.122 -10.691  1.00  0.00
ATOM   3549  HB2 GLN   233      17.856   7.663 -10.981  1.00  0.00
ATOM   3550  HB3 GLN   233      19.543   7.947 -11.471  1.00  0.00
ATOM   3551  CG  GLN   233      19.281   7.511  -9.392  1.00  0.00
ATOM   3552  HG2 GLN   233      20.267   7.899  -9.138  1.00  0.00
ATOM   3553  HG3 GLN   233      18.599   7.678  -8.558  1.00  0.00
ATOM   3554  CD  GLN   233      19.394   6.017  -9.632  1.00  0.00
ATOM   3555  OE1 GLN   233      20.314   5.565 -10.320  1.00  0.00
ATOM   3556  NE2 GLN   233      18.446   5.256  -9.106  1.00  0.00
ATOM   3557 HE21 GLN   233      18.475   4.255  -9.237  1.00  0.00
ATOM   3558 HE22 GLN   233      17.698   5.681  -8.577  1.00  0.00
ATOM   3559  C   GLN   233      19.894  10.350 -10.476  1.00  0.00
ATOM   3560  O   GLN   233      20.841  10.056 -11.184  1.00  0.00
ATOM   3561  N   LEU   234      19.975  11.291  -9.533  1.00  0.00
ATOM   3562  H   LEU   234      19.147  11.529  -9.005  1.00  0.00
ATOM   3563  CA  LEU   234      21.218  11.992  -9.224  1.00  0.00
ATOM   3564  HA  LEU   234      21.764  12.216 -10.140  1.00  0.00
ATOM   3565  CB  LEU   234      20.896  13.308  -8.512  1.00  0.00
ATOM   3566  HB2 LEU   234      20.451  12.988  -7.570  1.00  0.00
ATOM   3567  HB3 LEU   234      21.833  13.828  -8.312  1.00  0.00
ATOM   3568  CG  LEU   234      19.931  14.255  -9.239  1.00  0.00
ATOM   3569  HG  LEU   234      18.964  13.762  -9.340  1.00  0.00
ATOM   3570  CD1 LEU   234      19.758  15.555  -8.458  1.00  0.00
ATOM   3571 HD11 LEU   234      20.725  16.049  -8.357  1.00  0.00
ATOM   3572 HD12 LEU   234      19.070  16.211  -8.992  1.00  0.00
ATOM   3573 HD13 LEU   234      19.357  15.335  -7.469  1.00  0.00
ATOM   3574  CD2 LEU   234      20.362  14.578 -10.663  1.00  0.00
ATOM   3575 HD21 LEU   234      20.418  13.658 -11.244  1.00  0.00
ATOM   3576 HD22 LEU   234      19.636  15.252 -11.119  1.00  0.00
ATOM   3577 HD23 LEU   234      21.341  15.057 -10.647  1.00  0.00
ATOM   3578  C   LEU   234      22.059  11.097  -8.308  1.00  0.00
ATOM   3579  O   LEU   234      21.537  10.182  -7.640  1.00  0.00
ATOM   3580  N   ARG   235      23.359  11.377  -8.267  1.00  0.00
ATOM   3581  H   ARG   235      23.706  12.164  -8.796  1.00  0.00
ATOM   3582  CA  ARG   235      24.318  10.544  -7.565  1.00  0.00
ATOM   3583  HA  ARG   235      23.804   9.864  -6.885  1.00  0.00
ATOM   3584  CB  ARG   235      25.106   9.716  -8.580  1.00  0.00
ATOM   3585  HB2 ARG   235      25.523  10.383  -9.335  1.00  0.00
ATOM   3586  HB3 ARG   235      25.916   9.200  -8.065  1.00  0.00
ATOM   3587  CG  ARG   235      24.198   8.693  -9.254  1.00  0.00
ATOM   3588  HG2 ARG   235      23.935   7.969  -8.482  1.00  0.00
ATOM   3589  HG3 ARG   235      23.305   9.237  -9.560  1.00  0.00
ATOM   3590  CD  ARG   235      24.766   7.984 -10.419  1.00  0.00
ATOM   3591  HD2 ARG   235      24.019   7.694 -11.157  1.00  0.00
ATOM   3592  HD3 ARG   235      25.569   8.533 -10.912  1.00  0.00
ATOM   3593  NE  ARG   235      25.320   6.787  -9.825  1.00  0.00
ATOM   3594  HE  ARG   235      26.207   6.873  -9.350  1.00  0.00
ATOM   3595  CZ  ARG   235      24.755   5.599  -9.890  1.00  0.00
ATOM   3596  NH1 ARG   235      25.299   4.583  -9.243  1.00  0.00
ATOM   3597 HH11 ARG   235      26.142   4.724  -8.705  1.00  0.00
ATOM   3598 HH12 ARG   235      24.869   3.670  -9.290  1.00  0.00
ATOM   3599  NH2 ARG   235      23.671   5.434 -10.623  1.00  0.00
ATOM   3600 HH21 ARG   235      23.283   6.218 -11.128  1.00  0.00
ATOM   3601 HH22 ARG   235      23.234   4.525 -10.676  1.00  0.00
ATOM   3602  C   ARG   235      25.204  11.432  -6.693  1.00  0.00
ATOM   3603  O   ARG   235      26.394  11.608  -6.974  1.00  0.00
ATOM   3604  N   PRO   236      24.638  12.072  -5.642  1.00  0.00
ATOM   3605  CD  PRO   236      23.253  11.926  -5.184  1.00  0.00
ATOM   3606  HD2 PRO   236      22.996  10.870  -5.103  1.00  0.00
ATOM   3607  HD3 PRO   236      22.574  12.412  -5.884  1.00  0.00
ATOM   3608  CG  PRO   236      23.290  12.623  -3.833  1.00  0.00
ATOM   3609  HG2 PRO   236      23.594  11.926  -3.052  1.00  0.00
ATOM   3610  HG3 PRO   236      22.312  13.036  -3.590  1.00  0.00
ATOM   3611  CB  PRO   236      24.308  13.721  -4.018  1.00  0.00
ATOM   3612  HB2 PRO   236      24.730  14.020  -3.058  1.00  0.00
ATOM   3613  HB3 PRO   236      23.906  14.598  -4.526  1.00  0.00
ATOM   3614  CA  PRO   236      25.389  13.069  -4.880  1.00  0.00
ATOM   3615  HA  PRO   236      25.818  13.774  -5.593  1.00  0.00
ATOM   3616  C   PRO   236      26.501  12.463  -4.033  1.00  0.00
ATOM   3617  O   PRO   236      26.357  11.364  -3.520  1.00  0.00
ATOM   3618  N   ALA   237      27.619  13.192  -3.879  1.00  0.00
ATOM   3619  H   ALA   237      27.754  14.039  -4.413  1.00  0.00
ATOM   3620  CA  ALA   237      28.702  12.739  -3.019  1.00  0.00
ATOM   3621  HA  ALA   237      28.657  11.653  -2.939  1.00  0.00
ATOM   3622  CB  ALA   237      30.047  13.126  -3.588  1.00  0.00
ATOM   3623  HB1 ALA   237      30.110  14.211  -3.666  1.00  0.00
ATOM   3624  HB2 ALA   237      30.838  12.762  -2.933  1.00  0.00
ATOM   3625  HB3 ALA   237      30.164  12.684  -4.578  1.00  0.00
ATOM   3626  C   ALA   237      28.492  13.288  -1.608  1.00  0.00
ATOM   3627  O   ALA   237      28.973  14.359  -1.251  1.00  0.00
ATOM   3628  N   VAL   238      27.767  12.521  -0.797  1.00  0.00
ATOM   3629  H   VAL   238      27.388  11.662  -1.172  1.00  0.00
ATOM   3630  CA  VAL   238      27.443  12.875   0.566  1.00  0.00
ATOM   3631  HA  VAL   238      28.244  13.393   1.094  1.00  0.00
ATOM   3632  CB  VAL   238      26.187  13.761   0.586  1.00  0.00
ATOM   3633  HB  VAL   238      26.451  14.728   0.159  1.00  0.00
ATOM   3634  CG1 VAL   238      25.046  13.158  -0.198  1.00  0.00
ATOM   3635 HG11 VAL   238      24.781  12.191   0.229  1.00  0.00
ATOM   3636 HG12 VAL   238      24.183  13.823  -0.153  1.00  0.00
ATOM   3637 HG13 VAL   238      25.348  13.026  -1.237  1.00  0.00
ATOM   3638  CG2 VAL   238      25.731  14.092   2.005  1.00  0.00
ATOM   3639 HG21 VAL   238      26.526  14.623   2.529  1.00  0.00
ATOM   3640 HG22 VAL   238      24.841  14.719   1.964  1.00  0.00
ATOM   3641 HG23 VAL   238      25.500  13.169   2.538  1.00  0.00
ATOM   3642  C   VAL   238      27.256  11.584   1.364  1.00  0.00
ATOM   3643  O   VAL   238      26.715  10.606   0.844  1.00  0.00
ATOM   3644  N   GLU   239      27.679  11.615   2.636  1.00  0.00
ATOM   3645  H   GLU   239      28.069  12.469   3.010  1.00  0.00
ATOM   3646  CA  GLU   239      27.674  10.426   3.484  1.00  0.00
ATOM   3647  HA  GLU   239      27.737   9.533   2.863  1.00  0.00
ATOM   3648  CB  GLU   239      28.860  10.438   4.441  1.00  0.00
ATOM   3649  HB2 GLU   239      29.767  10.574   3.853  1.00  0.00
ATOM   3650  HB3 GLU   239      28.738  11.283   5.120  1.00  0.00
ATOM   3651  CG  GLU   239      28.966   9.158   5.244  1.00  0.00
ATOM   3652  HG2 GLU   239      28.014   9.027   5.760  1.00  0.00
ATOM   3653  HG3 GLU   239      29.092   8.362   4.509  1.00  0.00
ATOM   3654  CD  GLU   239      30.101   9.100   6.252  1.00  0.00
ATOM   3655  OE1 GLU   239      30.820  10.083   6.344  1.00  0.00
ATOM   3656  OE2 GLU   239      30.254   8.049   6.974  1.00  0.00
ATOM   3657  C   GLU   239      26.350  10.309   4.244  1.00  0.00
ATOM   3658  O   GLU   239      25.722   9.247   4.235  1.00  0.00
ATOM   3659  N   GLY   240      25.918  11.400   4.898  1.00  0.00
ATOM   3660  H   GLY   240      26.511  12.216   4.932  1.00  0.00
ATOM   3661  CA  GLY   240      24.623  11.458   5.567  1.00  0.00
ATOM   3662  HA2 GLY   240      24.244  10.445   5.703  1.00  0.00
ATOM   3663  HA3 GLY   240      24.742  11.935   6.539  1.00  0.00
ATOM   3664  C   GLY   240      23.618  12.258   4.740  1.00  0.00
ATOM   3665  O   GLY   240      23.490  12.046   3.548  1.00  0.00
ATOM   3666  N   PHE   241      22.909  13.182   5.378  1.00  0.00
ATOM   3667  H   PHE   241      23.025  13.277   6.377  1.00  0.00
ATOM   3668  CA  PHE   241      21.917  14.019   4.716  1.00  0.00
ATOM   3669  HA  PHE   241      21.366  13.415   3.995  1.00  0.00
ATOM   3670  CB  PHE   241      20.931  14.615   5.704  1.00  0.00
ATOM   3671  HB2 PHE   241      20.252  13.831   6.038  1.00  0.00
ATOM   3672  HB3 PHE   241      21.469  15.019   6.562  1.00  0.00
ATOM   3673  CG  PHE   241      20.076  15.725   5.173  1.00  0.00
ATOM   3674  CD1 PHE   241      19.055  15.457   4.278  1.00  0.00
ATOM   3675  HD1 PHE   241      18.853  14.432   3.969  1.00  0.00
ATOM   3676  CE1 PHE   241      18.283  16.503   3.771  1.00  0.00
ATOM   3677  HE1 PHE   241      17.485  16.285   3.061  1.00  0.00
ATOM   3678  CZ  PHE   241      18.523  17.803   4.160  1.00  0.00
ATOM   3679  HZ  PHE   241      17.899  18.613   3.782  1.00  0.00
ATOM   3680  CE2 PHE   241      19.555  18.077   5.029  1.00  0.00
ATOM   3681  HE2 PHE   241      19.785  19.107   5.301  1.00  0.00
ATOM   3682  CD2 PHE   241      20.298  17.044   5.555  1.00  0.00
ATOM   3683  HD2 PHE   241      21.079  17.252   6.287  1.00  0.00
ATOM   3684  C   PHE   241      22.596  15.125   3.907  1.00  0.00
ATOM   3685  O   PHE   241      22.223  15.340   2.743  1.00  0.00
ATOM   3686  N   PHE   242      23.574  15.827   4.509  1.00  0.00
ATOM   3687  H   PHE   242      23.888  15.564   5.432  1.00  0.00
ATOM   3688  CA  PHE   242      24.163  16.999   3.890  1.00  0.00
ATOM   3689  HA  PHE   242      23.951  16.995   2.821  1.00  0.00
ATOM   3690  CB  PHE   242      23.587  18.285   4.499  1.00  0.00
ATOM   3691  HB2 PHE   242      22.497  18.258   4.493  1.00  0.00
ATOM   3692  HB3 PHE   242      23.942  18.357   5.527  1.00  0.00
ATOM   3693  CG  PHE   242      23.989  19.560   3.814  1.00  0.00
ATOM   3694  CD1 PHE   242      23.421  19.925   2.608  1.00  0.00
ATOM   3695  HD1 PHE   242      22.673  19.278   2.149  1.00  0.00
ATOM   3696  CE1 PHE   242      23.796  21.104   1.983  1.00  0.00
ATOM   3697  HE1 PHE   242      23.338  21.375   1.032  1.00  0.00
ATOM   3698  CZ  PHE   242      24.742  21.933   2.557  1.00  0.00
ATOM   3699  HZ  PHE   242      25.058  22.843   2.047  1.00  0.00
ATOM   3700  CE2 PHE   242      25.285  21.606   3.780  1.00  0.00
ATOM   3701  HE2 PHE   242      26.001  22.271   4.263  1.00  0.00
ATOM   3702  CD2 PHE   242      24.915  20.417   4.397  1.00  0.00
ATOM   3703  HD2 PHE   242      25.353  20.142   5.357  1.00  0.00
ATOM   3704  C   PHE   242      25.680  16.976   4.042  1.00  0.00
ATOM   3705  O   PHE   242      26.213  16.521   5.054  1.00  0.00
ATOM   3706  N   ASN   243      26.358  17.476   3.002  1.00  0.00
ATOM   3707  H   ASN   243      25.838  17.775   2.190  1.00  0.00
ATOM   3708  CA  ASN   243      27.808  17.569   2.965  1.00  0.00
ATOM   3709  HA  ASN   243      28.238  17.044   3.817  1.00  0.00
ATOM   3710  CB  ASN   243      28.344  16.933   1.676  1.00  0.00
ATOM   3711  HB2 ASN   243      27.963  15.913   1.629  1.00  0.00
ATOM   3712  HB3 ASN   243      27.986  17.494   0.813  1.00  0.00
ATOM   3713  CG  ASN   243      29.858  16.888   1.630  1.00  0.00
ATOM   3714  OD1 ASN   243      30.532  17.669   2.305  1.00  0.00
ATOM   3715  ND2 ASN   243      30.386  15.991   0.812  1.00  0.00
ATOM   3716 HD21 ASN   243      31.390  15.911   0.736  1.00  0.00
ATOM   3717 HD22 ASN   243      29.783  15.391   0.268  1.00  0.00
ATOM   3718  C   ASN   243      28.173  19.057   3.063  1.00  0.00
ATOM   3719  O   ASN   243      28.059  19.787   2.078  1.00  0.00
ATOM   3720  N   LYS   244      28.588  19.495   4.258  1.00  0.00
ATOM   3721  H   LYS   244      28.665  18.854   5.035  1.00  0.00
ATOM   3722  CA  LYS   244      28.806  20.905   4.506  1.00  0.00
ATOM   3723  HA  LYS   244      28.016  21.483   4.025  1.00  0.00
ATOM   3724  CB  LYS   244      28.796  21.217   6.007  1.00  0.00
ATOM   3725  HB2 LYS   244      28.697  22.299   6.094  1.00  0.00
ATOM   3726  HB3 LYS   244      27.906  20.737   6.413  1.00  0.00
ATOM   3727  CG  LYS   244      30.015  20.758   6.781  1.00  0.00
ATOM   3728  HG2 LYS   244      30.004  19.668   6.792  1.00  0.00
ATOM   3729  HG3 LYS   244      30.896  21.106   6.242  1.00  0.00
ATOM   3730  CD  LYS   244      30.056  21.277   8.203  1.00  0.00
ATOM   3731  HD2 LYS   244      30.990  20.940   8.653  1.00  0.00
ATOM   3732  HD3 LYS   244      30.046  22.366   8.160  1.00  0.00
ATOM   3733  CE  LYS   244      28.895  20.797   9.036  1.00  0.00
ATOM   3734  HE2 LYS   244      29.000  21.214  10.037  1.00  0.00
ATOM   3735  HE3 LYS   244      27.975  21.167   8.583  1.00  0.00
ATOM   3736  NZ  LYS   244      28.844  19.309   9.119  1.00  0.00
ATOM   3737  HZ1 LYS   244      29.696  18.966   9.539  1.00  0.00
ATOM   3738  HZ2 LYS   244      28.054  19.031   9.684  1.00  0.00
ATOM   3739  HZ3 LYS   244      28.746  18.923   8.191  1.00  0.00
ATOM   3740  C   LYS   244      30.074  21.428   3.831  1.00  0.00
ATOM   3741  O   LYS   244      30.233  22.650   3.712  1.00  0.00
ATOM   3742  N   ALA   245      30.937  20.524   3.331  1.00  0.00
ATOM   3743  H   ALA   245      30.830  19.543   3.544  1.00  0.00
ATOM   3744  CA  ALA   245      32.091  20.939   2.527  1.00  0.00
ATOM   3745  HA  ALA   245      32.547  21.808   3.003  1.00  0.00
ATOM   3746  CB  ALA   245      33.102  19.823   2.495  1.00  0.00
ATOM   3747  HB1 ALA   245      32.663  18.949   2.014  1.00  0.00
ATOM   3748  HB2 ALA   245      33.980  20.143   1.935  1.00  0.00
ATOM   3749  HB3 ALA   245      33.394  19.567   3.513  1.00  0.00
ATOM   3750  C   ALA   245      31.695  21.354   1.100  1.00  0.00
ATOM   3751  O   ALA   245      32.446  22.090   0.462  1.00  0.00
ATOM   3752  N   THR   246      30.546  20.867   0.586  1.00  0.00
ATOM   3753  H   THR   246      29.887  20.381   1.177  1.00  0.00
ATOM   3754  CA  THR   246      30.256  20.962  -0.839  1.00  0.00
ATOM   3755  HA  THR   246      30.887  21.684  -1.357  1.00  0.00
ATOM   3756  CB  THR   246      30.409  19.603  -1.520  1.00  0.00
ATOM   3757  HB  THR   246      30.291  19.744  -2.594  1.00  0.00
ATOM   3758  CG2 THR   246      31.761  18.977  -1.239  1.00  0.00
ATOM   3759 HG21 THR   246      31.880  18.835  -0.165  1.00  0.00
ATOM   3760 HG22 THR   246      31.827  18.013  -1.742  1.00  0.00
ATOM   3761 HG23 THR   246      32.549  19.634  -1.607  1.00  0.00
ATOM   3762  OG1 THR   246      29.335  18.745  -1.119  1.00  0.00
ATOM   3763  HG1 THR   246      29.431  17.891  -1.546  1.00  0.00
ATOM   3764  C   THR   246      28.874  21.517  -1.169  1.00  0.00
ATOM   3765  O   THR   246      28.703  22.096  -2.245  1.00  0.00
ATOM   3766  N   GLY   247      27.872  21.314  -0.297  1.00  0.00
ATOM   3767  H   GLY   247      28.047  20.935   0.623  1.00  0.00
ATOM   3768  CA  GLY   247      26.503  21.638  -0.658  1.00  0.00
ATOM   3769  HA2 GLY   247      26.006  22.022   0.233  1.00  0.00
ATOM   3770  HA3 GLY   247      26.535  22.415  -1.421  1.00  0.00
ATOM   3771  C   GLY   247      25.710  20.443  -1.196  1.00  0.00
ATOM   3772  O   GLY   247      24.504  20.567  -1.422  1.00  0.00
ATOM   3773  N   ALA   248      26.353  19.272  -1.336  1.00  0.00
ATOM   3774  H   ALA   248      27.344  19.222  -1.144  1.00  0.00
ATOM   3775  CA  ALA   248      25.678  18.069  -1.804  1.00  0.00
ATOM   3776  HA  ALA   248      25.093  18.313  -2.691  1.00  0.00
ATOM   3777  CB  ALA   248      26.676  17.005  -2.164  1.00  0.00
ATOM   3778  HB1 ALA   248      27.263  16.743  -1.284  1.00  0.00
ATOM   3779  HB2 ALA   248      26.151  16.121  -2.526  1.00  0.00
ATOM   3780  HB3 ALA   248      27.340  17.378  -2.945  1.00  0.00
ATOM   3781  C   ALA   248      24.716  17.538  -0.747  1.00  0.00
ATOM   3782  O   ALA   248      25.009  17.608   0.449  1.00  0.00
ATOM   3783  N   CYS   249      23.583  16.990  -1.201  1.00  0.00
ATOM   3784  H   CYS   249      23.428  16.896  -2.194  1.00  0.00
ATOM   3785  CA  CYS   249      22.530  16.566  -0.297  1.00  0.00
ATOM   3786  HA  CYS   249      22.928  16.400   0.705  1.00  0.00
ATOM   3787  CB  CYS   249      21.466  17.664  -0.225  1.00  0.00
ATOM   3788  HB2 CYS   249      21.920  18.623   0.026  1.00  0.00
ATOM   3789  HB3 CYS   249      20.938  17.750  -1.175  1.00  0.00
ATOM   3790  SG  CYS   249      20.199  17.366   1.027  1.00  0.00
ATOM   3791  HG  CYS   249      19.505  18.475   0.789  1.00  0.00
ATOM   3792  C   CYS   249      21.933  15.249  -0.764  1.00  0.00
ATOM   3793  O   CYS   249      21.804  15.034  -1.969  1.00  0.00
ATOM   3794  N   ALA   250      21.522  14.410   0.198  1.00  0.00
ATOM   3795  H   ALA   250      21.699  14.687   1.153  1.00  0.00
ATOM   3796  CA  ALA   250      20.892  13.123  -0.040  1.00  0.00
ATOM   3797  HA  ALA   250      21.511  12.566  -0.743  1.00  0.00
ATOM   3798  CB  ALA   250      20.807  12.347   1.247  1.00  0.00
ATOM   3799  HB1 ALA   250      20.183  12.887   1.958  1.00  0.00
ATOM   3800  HB2 ALA   250      20.371  11.367   1.052  1.00  0.00
ATOM   3801  HB3 ALA   250      21.807  12.223   1.663  1.00  0.00
ATOM   3802  C   ALA   250      19.494  13.255  -0.649  1.00  0.00
ATOM   3803  O   ALA   250      19.020  12.288  -1.238  1.00  0.00
ATOM   3804  N   HIE   251      18.854  14.420  -0.478  1.00  0.00
ATOM   3805  H   HIE   251      19.336  15.167   0.001  1.00  0.00
ATOM   3806  CA  HIE   251      17.496  14.660  -0.940  1.00  0.00
ATOM   3807  HA  HIE   251      17.012  13.706  -1.148  1.00  0.00
ATOM   3808  CB  HIE   251      16.673  15.407   0.111  1.00  0.00
ATOM   3809  HB2 HIE   251      17.292  16.211   0.509  1.00  0.00
ATOM   3810  HB3 HIE   251      15.754  15.825  -0.300  1.00  0.00
ATOM   3811  CG  HIE   251      16.271  14.556   1.280  1.00  0.00
ATOM   3812  ND1 HIE   251      15.473  15.032   2.296  1.00  0.00
ATOM   3813  CE1 HIE   251      15.313  14.080   3.171  1.00  0.00
ATOM   3814  HE1 HIE   251      14.744  14.278   4.079  1.00  0.00
ATOM   3815  NE2 HIE   251      15.917  12.986   2.750  1.00  0.00
ATOM   3816  HE2 HIE   251      15.948  12.087   3.210  1.00  0.00
ATOM   3817  CD2 HIE   251      16.511  13.275   1.558  1.00  0.00
ATOM   3818  HD2 HIE   251      17.060  12.502   1.021  1.00  0.00
ATOM   3819  C   HIE   251      17.487  15.494  -2.225  1.00  0.00
ATOM   3820  O   HIE   251      18.073  16.582  -2.303  1.00  0.00
ATOM   3821  N   PRO   252      16.767  15.042  -3.268  1.00  0.00
ATOM   3822  CD  PRO   252      16.153  13.707  -3.361  1.00  0.00
ATOM   3823  HD2 PRO   252      15.305  13.657  -2.678  1.00  0.00
ATOM   3824  HD3 PRO   252      16.890  12.955  -3.081  1.00  0.00
ATOM   3825  CG  PRO   252      15.739  13.596  -4.807  1.00  0.00
ATOM   3826  HG2 PRO   252      14.818  13.017  -4.891  1.00  0.00
ATOM   3827  HG3 PRO   252      16.525  13.113  -5.387  1.00  0.00
ATOM   3828  CB  PRO   252      15.533  15.043  -5.264  1.00  0.00
ATOM   3829  HB2 PRO   252      14.530  15.391  -5.019  1.00  0.00
ATOM   3830  HB3 PRO   252      15.706  15.159  -6.334  1.00  0.00
ATOM   3831  CA  PRO   252      16.567  15.846  -4.479  1.00  0.00
ATOM   3832  HA  PRO   252      17.530  15.897  -4.988  1.00  0.00
ATOM   3833  C   PRO   252      16.050  17.265  -4.222  1.00  0.00
ATOM   3834  O   PRO   252      16.470  18.200  -4.900  1.00  0.00
ATOM   3835  N   ASP   253      15.171  17.429  -3.217  1.00  0.00
ATOM   3836  H   ASP   253      14.893  16.610  -2.696  1.00  0.00
ATOM   3837  CA  ASP   253      14.515  18.695  -2.918  1.00  0.00
ATOM   3838  HA  ASP   253      14.049  19.093  -3.819  1.00  0.00
ATOM   3839  CB  ASP   253      13.425  18.493  -1.848  1.00  0.00
ATOM   3840  HB2 ASP   253      13.540  17.489  -1.440  1.00  0.00
ATOM   3841  HB3 ASP   253      13.614  19.227  -1.064  1.00  0.00
ATOM   3842  CG  ASP   253      12.009  18.668  -2.375  1.00  0.00
ATOM   3843  OD1 ASP   253      11.910  19.132  -3.529  1.00  0.00
ATOM   3844  OD2 ASP   253      10.996  18.326  -1.634  1.00  0.00
ATOM   3845  C   ASP   253      15.502  19.798  -2.515  1.00  0.00
ATOM   3846  O   ASP   253      15.144  20.992  -2.544  1.00  0.00
ATOM   3847  N   ILE   254      16.733  19.436  -2.110  1.00  0.00
ATOM   3848  H   ILE   254      16.916  18.452  -1.973  1.00  0.00
ATOM   3849  CA  ILE   254      17.792  20.392  -1.775  1.00  0.00
ATOM   3850  HA  ILE   254      17.451  21.414  -1.608  1.00  0.00
ATOM   3851  CB  ILE   254      18.543  19.887  -0.520  1.00  0.00
ATOM   3852  HB  ILE   254      18.891  18.876  -0.730  1.00  0.00
ATOM   3853  CG2 ILE   254      19.726  20.759  -0.137  1.00  0.00
ATOM   3854 HG21 ILE   254      19.379  21.771   0.074  1.00  0.00
ATOM   3855 HG22 ILE   254      20.207  20.348   0.751  1.00  0.00
ATOM   3856 HG23 ILE   254      20.441  20.784  -0.959  1.00  0.00
ATOM   3857  CG1 ILE   254      17.601  19.693   0.665  1.00  0.00
ATOM   3858 HG12 ILE   254      16.838  18.978   0.356  1.00  0.00
ATOM   3859 HG13 ILE   254      18.190  19.267   1.478  1.00  0.00
ATOM   3860  CD1 ILE   254      16.952  20.937   1.127  1.00  0.00
ATOM   3861 HD11 ILE   254      16.363  21.363   0.315  1.00  0.00
ATOM   3862 HD12 ILE   254      16.299  20.714   1.971  1.00  0.00
ATOM   3863 HD13 ILE   254      17.714  21.652   1.436  1.00  0.00
ATOM   3864  C   ILE   254      18.751  20.627  -2.962  1.00  0.00
ATOM   3865  O   ILE   254      19.554  21.592  -2.952  1.00  0.00
ATOM   3866  N   ASN   255      18.697  19.738  -3.962  1.00  0.00
ATOM   3867  H   ASN   255      17.940  19.070  -3.948  1.00  0.00
ATOM   3868  CA  ASN   255      19.606  19.732  -5.106  1.00  0.00
ATOM   3869  HA  ASN   255      20.557  20.175  -4.811  1.00  0.00
ATOM   3870  CB  ASN   255      19.866  18.307  -5.617  1.00  0.00
ATOM   3871  HB2 ASN   255      18.897  17.842  -5.436  1.00  0.00
ATOM   3872  HB3 ASN   255      20.055  18.346  -6.690  1.00  0.00
ATOM   3873  CG  ASN   255      20.941  17.455  -4.966  1.00  0.00
ATOM   3874  OD1 ASN   255      22.049  17.341  -5.491  1.00  0.00
ATOM   3875  ND2 ASN   255      20.594  16.773  -3.895  1.00  0.00
ATOM   3876 HD21 ASN   255      21.276  16.193  -3.428  1.00  0.00
ATOM   3877 HD22 ASN   255      19.649  16.834  -3.546  1.00  0.00
ATOM   3878  C   ASN   255      19.015  20.449  -6.337  1.00  0.00
ATOM   3879  O   ASN   255      19.745  20.984  -7.175  1.00  0.00
ATOM   3880  N   ILE   256      17.692  20.360  -6.530  1.00  0.00
ATOM   3881  H   ILE   256      17.090  19.988  -5.809  1.00  0.00
ATOM   3882  CA  ILE   256      17.091  20.737  -7.809  1.00  0.00
ATOM   3883  HA  ILE   256      17.406  21.715  -8.173  1.00  0.00
ATOM   3884  CB  ILE   256      17.412  19.664  -8.875  1.00  0.00
ATOM   3885  HB  ILE   256      18.486  19.482  -8.866  1.00  0.00
ATOM   3886  CG2 ILE   256      16.683  18.375  -8.608  1.00  0.00
ATOM   3887 HG21 ILE   256      15.608  18.556  -8.617  1.00  0.00
ATOM   3888 HG22 ILE   256      16.936  17.648  -9.379  1.00  0.00
ATOM   3889 HG23 ILE   256      16.977  17.987  -7.632  1.00  0.00
ATOM   3890  CG1 ILE   256      17.155  20.136 -10.296  1.00  0.00
ATOM   3891 HG12 ILE   256      16.076  20.176 -10.444  1.00  0.00
ATOM   3892 HG13 ILE   256      17.572  21.138 -10.394  1.00  0.00
ATOM   3893  CD1 ILE   256      17.780  19.220 -11.347  1.00  0.00
ATOM   3894 HD11 ILE   256      17.363  18.218 -11.250  1.00  0.00
ATOM   3895 HD12 ILE   256      17.564  19.608 -12.342  1.00  0.00
ATOM   3896 HD13 ILE   256      18.859  19.180 -11.200  1.00  0.00
ATOM   3897  C   ILE   256      15.596  20.925  -7.649  1.00  0.00
ATOM   3898  O   ILE   256      14.963  20.195  -6.885  1.00  0.00
ATOM   3899  N   ASN   257      15.019  21.880  -8.414  1.00  0.00
ATOM   3900  H   ASN   257      15.575  22.514  -8.971  1.00  0.00
ATOM   3901  CA  ASN   257      13.581  22.030  -8.434  1.00  0.00
ATOM   3902  HA  ASN   257      13.114  21.047  -8.491  1.00  0.00
ATOM   3903  CB  ASN   257      13.082  22.737  -7.175  1.00  0.00
ATOM   3904  HB2 ASN   257      13.925  23.254  -6.717  1.00  0.00
ATOM   3905  HB3 ASN   257      12.321  23.464  -7.459  1.00  0.00
ATOM   3906  CG  ASN   257      12.489  21.790  -6.160  1.00  0.00
ATOM   3907  OD1 ASN   257      11.562  21.050  -6.498  1.00  0.00
ATOM   3908  ND2 ASN   257      13.008  21.816  -4.934  1.00  0.00
ATOM   3909 HD21 ASN   257      12.644  21.200  -4.221  1.00  0.00
ATOM   3910 HD22 ASN   257      13.765  22.451  -4.723  1.00  0.00
ATOM   3911  C   ASN   257      13.147  22.834  -9.657  1.00  0.00
ATOM   3912  O   ASN   257      13.860  23.733 -10.083  1.00  0.00
ATOM   3913  N   ALA   258      11.951  22.529 -10.167  1.00  0.00
ATOM   3914  H   ALA   258      11.450  21.735  -9.796  1.00  0.00
ATOM   3915  CA  ALA   258      11.357  23.266 -11.270  1.00  0.00
ATOM   3916  HA  ALA   258      12.101  23.466 -12.040  1.00  0.00
ATOM   3917  CB  ALA   258      10.222  22.473 -11.887  1.00  0.00
ATOM   3918  HB1 ALA   258       9.463  22.273 -11.130  1.00  0.00
ATOM   3919  HB2 ALA   258       9.779  23.045 -12.702  1.00  0.00
ATOM   3920  HB3 ALA   258      10.606  21.529 -12.274  1.00  0.00
ATOM   3921  C   ALA   258      10.867  24.611 -10.762  1.00  0.00
ATOM   3922  O   ALA   258      10.309  24.664  -9.658  1.00  0.00
ATOM   3923  N   ILE   259      11.108  25.670 -11.553  1.00  0.00
ATOM   3924  H   ILE   259      11.739  25.565 -12.334  1.00  0.00
ATOM   3925  CA  ILE   259      10.578  27.004 -11.264  1.00  0.00
ATOM   3926  HA  ILE   259       9.928  27.005 -10.389  1.00  0.00
ATOM   3927  CB  ILE   259      11.709  28.042 -11.068  1.00  0.00
ATOM   3928  HB  ILE   259      11.272  29.025 -10.894  1.00  0.00
ATOM   3929  CG2 ILE   259      12.563  27.649  -9.874  1.00  0.00
ATOM   3930 HG21 ILE   259      13.001  26.666 -10.047  1.00  0.00
ATOM   3931 HG22 ILE   259      13.358  28.382  -9.738  1.00  0.00
ATOM   3932 HG23 ILE   259      11.943  27.617  -8.978  1.00  0.00
ATOM   3933  CG1 ILE   259      12.544  28.212 -12.340  1.00  0.00
ATOM   3934 HG12 ILE   259      12.926  27.228 -12.609  1.00  0.00
ATOM   3935 HG13 ILE   259      11.873  28.567 -13.121  1.00  0.00
ATOM   3936  CD1 ILE   259      13.704  29.180 -12.191  1.00  0.00
ATOM   3937 HD11 ILE   259      14.376  28.826 -11.410  1.00  0.00
ATOM   3938 HD12 ILE   259      14.246  29.246 -13.134  1.00  0.00
ATOM   3939 HD13 ILE   259      13.323  30.166 -11.922  1.00  0.00
ATOM   3940  C   ILE   259       9.598  27.439 -12.348  1.00  0.00
ATOM   3941  O   ILE   259       8.817  28.360 -12.127  1.00  0.00
ATOM   3942  N   ASP   260       9.643  26.799 -13.514  1.00  0.00
ATOM   3943  H   ASP   260      10.401  26.148 -13.664  1.00  0.00
ATOM   3944  CA  ASP   260       8.703  27.031 -14.606  1.00  0.00
ATOM   3945  HA  ASP   260       7.688  27.062 -14.210  1.00  0.00
ATOM   3946  CB  ASP   260       8.992  28.358 -15.316  1.00  0.00
ATOM   3947  HB2 ASP   260       9.432  28.995 -14.549  1.00  0.00
ATOM   3948  HB3 ASP   260       9.725  28.177 -16.102  1.00  0.00
ATOM   3949  CG  ASP   260       7.762  29.054 -15.915  1.00  0.00
ATOM   3950  OD1 ASP   260       6.820  28.356 -16.361  1.00  0.00
ATOM   3951  OD2 ASP   260       7.756  30.303 -15.981  1.00  0.00
ATOM   3952  C   ASP   260       8.796  25.839 -15.560  1.00  0.00
ATOM   3953  O   ASP   260       9.540  24.891 -15.300  1.00  0.00
ATOM   3954  N   VAL   261       8.054  25.889 -16.669  1.00  0.00
ATOM   3955  H   VAL   261       7.392  26.643 -16.783  1.00  0.00
ATOM   3956  CA  VAL   261       8.112  24.856 -17.701  1.00  0.00
ATOM   3957  HA  VAL   261       7.975  23.862 -17.275  1.00  0.00
ATOM   3958  CB  VAL   261       7.056  25.067 -18.806  1.00  0.00
ATOM   3959  HB  VAL   261       7.293  25.986 -19.341  1.00  0.00
ATOM   3960  CG1 VAL   261       7.040  23.901 -19.783  1.00  0.00
ATOM   3961 HG11 VAL   261       6.803  22.981 -19.248  1.00  0.00
ATOM   3962 HG12 VAL   261       6.286  24.080 -20.549  1.00  0.00
ATOM   3963 HG13 VAL   261       8.019  23.806 -20.252  1.00  0.00
ATOM   3964  CG2 VAL   261       5.671  25.272 -18.226  1.00  0.00
ATOM   3965 HG21 VAL   261       5.673  26.151 -17.581  1.00  0.00
ATOM   3966 HG22 VAL   261       4.956  25.417 -19.035  1.00  0.00
ATOM   3967 HG23 VAL   261       5.387  24.395 -17.643  1.00  0.00
ATOM   3968  C   VAL   261       9.509  24.806 -18.310  1.00  0.00
ATOM   3969  O   VAL   261       9.973  25.779 -18.910  1.00  0.00
ATOM   3970  N   GLY   262      10.201  23.678 -18.089  1.00  0.00
ATOM   3971  H   GLY   262       9.799  22.935 -17.536  1.00  0.00
ATOM   3972  CA  GLY   262      11.530  23.490 -18.627  1.00  0.00
ATOM   3973  HA2 GLY   262      11.837  22.467 -18.413  1.00  0.00
ATOM   3974  HA3 GLY   262      11.479  23.635 -19.706  1.00  0.00
ATOM   3975  C   GLY   262      12.557  24.446 -18.048  1.00  0.00
ATOM   3976  O   GLY   262      13.531  24.760 -18.737  1.00  0.00
ATOM   3977  N   LYS   263      12.349  24.931 -16.818  1.00  0.00
ATOM   3978  H   LYS   263      11.508  24.693 -16.312  1.00  0.00
ATOM   3979  CA  LYS   263      13.358  25.738 -16.142  1.00  0.00
ATOM   3980  HA  LYS   263      14.281  25.661 -16.718  1.00  0.00
ATOM   3981  CB  LYS   263      13.001  27.224 -15.985  1.00  0.00
ATOM   3982  HB2 LYS   263      12.043  27.239 -15.464  1.00  0.00
ATOM   3983  HB3 LYS   263      13.772  27.642 -15.338  1.00  0.00
ATOM   3984  CG  LYS   263      12.900  28.051 -17.248  1.00  0.00
ATOM   3985  HG2 LYS   263      13.729  27.778 -17.901  1.00  0.00
ATOM   3986  HG3 LYS   263      11.957  27.810 -17.739  1.00  0.00
ATOM   3987  CD  LYS   263      12.954  29.540 -16.957  1.00  0.00
ATOM   3988  HD2 LYS   263      12.114  29.782 -16.305  1.00  0.00
ATOM   3989  HD3 LYS   263      13.889  29.743 -16.435  1.00  0.00
ATOM   3990  CE  LYS   263      12.880  30.389 -18.207  1.00  0.00
ATOM   3991  HE2 LYS   263      13.374  31.343 -18.020  1.00  0.00
ATOM   3992  HE3 LYS   263      13.389  29.871 -19.020  1.00  0.00
ATOM   3993  NZ  LYS   263      11.475  30.629 -18.581  1.00  0.00
ATOM   3994  HZ1 LYS   263      11.004  31.110 -17.828  1.00  0.00
ATOM   3995  HZ2 LYS   263      11.441  31.196 -19.416  1.00  0.00
ATOM   3996  HZ3 LYS   263      11.017  29.746 -18.755  1.00  0.00
ATOM   3997  C   LYS   263      13.515  25.248 -14.704  1.00  0.00
ATOM   3998  O   LYS   263      12.520  25.151 -13.978  1.00  0.00
ATOM   3999  N   LEU   264      14.753  24.972 -14.313  1.00  0.00
ATOM   4000  H   LEU   264      15.507  25.203 -14.944  1.00  0.00
ATOM   4001  CA  LEU   264      15.086  24.396 -13.027  1.00  0.00
ATOM   4002  HA  LEU   264      14.185  24.268 -12.428  1.00  0.00
ATOM   4003  CB  LEU   264      15.738  23.030 -13.229  1.00  0.00
ATOM   4004  HB2 LEU   264      16.733  23.271 -13.601  1.00  0.00
ATOM   4005  HB3 LEU   264      15.821  22.558 -12.250  1.00  0.00
ATOM   4006  CG  LEU   264      15.055  22.079 -14.190  1.00  0.00
ATOM   4007  HG  LEU   264      15.021  22.520 -15.186  1.00  0.00
ATOM   4008  CD1 LEU   264      15.856  20.770 -14.238  1.00  0.00
ATOM   4009 HD11 LEU   264      15.890  20.328 -13.242  1.00  0.00
ATOM   4010 HD12 LEU   264      15.376  20.075 -14.927  1.00  0.00
ATOM   4011 HD13 LEU   264      16.870  20.976 -14.579  1.00  0.00
ATOM   4012  CD2 LEU   264      13.605  21.815 -13.787  1.00  0.00
ATOM   4013 HD21 LEU   264      13.052  22.755 -13.782  1.00  0.00
ATOM   4014 HD22 LEU   264      13.149  21.129 -14.500  1.00  0.00
ATOM   4015 HD23 LEU   264      13.579  21.374 -12.790  1.00  0.00
ATOM   4016  C   LEU   264      16.088  25.295 -12.317  1.00  0.00
ATOM   4017  O   LEU   264      16.973  25.848 -12.979  1.00  0.00
ATOM   4018  N   VAL   265      15.968  25.391 -10.982  1.00  0.00
ATOM   4019  H   VAL   265      15.093  25.159 -10.535  1.00  0.00
ATOM   4020  CA  VAL   265      17.040  25.913 -10.162  1.00  0.00
ATOM   4021  HA  VAL   265      17.740  26.492 -10.764  1.00  0.00
ATOM   4022  CB  VAL   265      16.537  26.797  -9.005  1.00  0.00
ATOM   4023  HB  VAL   265      15.977  27.624  -9.442  1.00  0.00
ATOM   4024  CG1 VAL   265      15.661  26.057  -8.032  1.00  0.00
ATOM   4025 HG11 VAL   265      16.221  25.230  -7.595  1.00  0.00
ATOM   4026 HG12 VAL   265      15.341  26.736  -7.242  1.00  0.00
ATOM   4027 HG13 VAL   265      14.786  25.668  -8.553  1.00  0.00
ATOM   4028  CG2 VAL   265      17.694  27.424  -8.239  1.00  0.00
ATOM   4029 HG21 VAL   265      18.284  28.043  -8.915  1.00  0.00
ATOM   4030 HG22 VAL   265      17.303  28.041  -7.430  1.00  0.00
ATOM   4031 HG23 VAL   265      18.324  26.638  -7.824  1.00  0.00
ATOM   4032  C   VAL   265      17.829  24.694  -9.689  1.00  0.00
ATOM   4033  O   VAL   265      17.225  23.694  -9.320  1.00  0.00
ATOM   4034  N   VAL   266      19.163  24.771  -9.732  1.00  0.00
ATOM   4035  H   VAL   266      19.633  25.641  -9.936  1.00  0.00
ATOM   4036  CA  VAL   266      19.968  23.582  -9.548  1.00  0.00
ATOM   4037  HA  VAL   266      19.503  22.830  -8.910  1.00  0.00
ATOM   4038  CB  VAL   266      20.317  22.933 -10.898  1.00  0.00
ATOM   4039  HB  VAL   266      20.936  22.062 -10.685  1.00  0.00
ATOM   4040  CG1 VAL   266      19.112  22.510 -11.708  1.00  0.00
ATOM   4041 HG11 VAL   266      18.492  23.380 -11.921  1.00  0.00
ATOM   4042 HG12 VAL   266      19.443  22.062 -12.645  1.00  0.00
ATOM   4043 HG13 VAL   266      18.532  21.781 -11.143  1.00  0.00
ATOM   4044  CG2 VAL   266      21.210  23.828 -11.727  1.00  0.00
ATOM   4045 HG21 VAL   266      22.137  24.018 -11.186  1.00  0.00
ATOM   4046 HG22 VAL   266      21.436  23.339 -12.674  1.00  0.00
ATOM   4047 HG23 VAL   266      20.701  24.773 -11.919  1.00  0.00
ATOM   4048  C   VAL   266      21.240  23.916  -8.774  1.00  0.00
ATOM   4049  O   VAL   266      21.893  24.933  -9.006  1.00  0.00
ATOM   4050  N   SER   267      21.622  22.984  -7.898  1.00  0.00
ATOM   4051  H   SER   267      21.054  22.162  -7.752  1.00  0.00
ATOM   4052  CA  SER   267      22.813  23.146  -7.093  1.00  0.00
ATOM   4053  HA  SER   267      22.902  24.179  -6.757  1.00  0.00
ATOM   4054  CB  SER   267      22.736  22.248  -5.879  1.00  0.00
ATOM   4055  HB2 SER   267      22.055  22.705  -5.161  1.00  0.00
ATOM   4056  HB3 SER   267      22.337  21.284  -6.194  1.00  0.00
ATOM   4057  OG  SER   267      23.999  22.059  -5.274  1.00  0.00
ATOM   4058  HG  SER   267      23.906  21.485  -4.511  1.00  0.00
ATOM   4059  C   SER   267      24.069  22.853  -7.898  1.00  0.00
ATOM   4060  O   SER   267      24.089  21.951  -8.715  1.00  0.00
ATOM   4061  N   PRO   268      25.185  23.533  -7.606  1.00  0.00
ATOM   4062  CD  PRO   268      25.280  24.593  -6.599  1.00  0.00
ATOM   4063  HD2 PRO   268      24.992  24.177  -5.633  1.00  0.00
ATOM   4064  HD3 PRO   268      24.588  25.390  -6.871  1.00  0.00
ATOM   4065  CG  PRO   268      26.729  25.049  -6.628  1.00  0.00
ATOM   4066  HG2 PRO   268      27.118  25.016  -5.610  1.00  0.00
ATOM   4067  HG3 PRO   268      26.757  26.075  -6.995  1.00  0.00
ATOM   4068  CB  PRO   268      27.507  24.122  -7.549  1.00  0.00
ATOM   4069  HB2 PRO   268      28.227  23.545  -6.967  1.00  0.00
ATOM   4070  HB3 PRO   268      28.033  24.683  -8.322  1.00  0.00
ATOM   4071  CA  PRO   268      26.481  23.178  -8.192  1.00  0.00
ATOM   4072  HA  PRO   268      26.388  23.305  -9.271  1.00  0.00
ATOM   4073  C   PRO   268      26.949  21.749  -7.884  1.00  0.00
ATOM   4074  O   PRO   268      27.738  21.183  -8.596  1.00  0.00
ATOM   4075  N   ALA   269      26.451  21.168  -6.801  1.00  0.00
ATOM   4076  H   ALA   269      25.769  21.667  -6.248  1.00  0.00
ATOM   4077  CA  ALA   269      26.900  19.872  -6.333  1.00  0.00
ATOM   4078  HA  ALA   269      27.897  19.654  -6.714  1.00  0.00
ATOM   4079  CB  ALA   269      26.960  19.928  -4.815  1.00  0.00
ATOM   4080  HB1 ALA   269      25.966  20.137  -4.418  1.00  0.00
ATOM   4081  HB2 ALA   269      27.311  18.971  -4.429  1.00  0.00
ATOM   4082  HB3 ALA   269      27.646  20.717  -4.507  1.00  0.00
ATOM   4083  C   ALA   269      25.988  18.752  -6.836  1.00  0.00
ATOM   4084  O   ALA   269      26.161  17.606  -6.436  1.00  0.00
ATOM   4085  N   ALA   270      25.013  19.048  -7.698  1.00  0.00
ATOM   4086  H   ALA   270      24.959  19.960  -8.128  1.00  0.00
ATOM   4087  CA  ALA   270      23.968  18.080  -8.001  1.00  0.00
ATOM   4088  HA  ALA   270      23.896  17.426  -7.132  1.00  0.00
ATOM   4089  CB  ALA   270      22.633  18.775  -8.197  1.00  0.00
ATOM   4090  HB1 ALA   270      22.686  19.427  -9.070  1.00  0.00
ATOM   4091  HB2 ALA   270      21.852  18.029  -8.349  1.00  0.00
ATOM   4092  HB3 ALA   270      22.399  19.370  -7.314  1.00  0.00
ATOM   4093  C   ALA   270      24.239  17.218  -9.235  1.00  0.00
ATOM   4094  O   ALA   270      23.810  16.069  -9.239  1.00  0.00
ATOM   4095  N   LEU   271      24.780  17.813 -10.314  1.00  0.00
ATOM   4096  H   LEU   271      25.252  18.703 -10.233  1.00  0.00
ATOM   4097  CA  LEU   271      24.674  17.202 -11.641  1.00  0.00
ATOM   4098  HA  LEU   271      23.878  16.457 -11.627  1.00  0.00
ATOM   4099  CB  LEU   271      24.359  18.232 -12.723  1.00  0.00
ATOM   4100  HB2 LEU   271      25.150  18.970 -12.589  1.00  0.00
ATOM   4101  HB3 LEU   271      24.458  17.768 -13.704  1.00  0.00
ATOM   4102  CG  LEU   271      23.005  18.917 -12.620  1.00  0.00
ATOM   4103  HG  LEU   271      22.959  19.524 -11.715  1.00  0.00
ATOM   4104  CD1 LEU   271      22.832  19.814 -13.842  1.00  0.00
ATOM   4105 HD11 LEU   271      22.877  19.208 -14.747  1.00  0.00
ATOM   4106 HD12 LEU   271      21.866  20.317 -13.790  1.00  0.00
ATOM   4107 HD13 LEU   271      23.628  20.558 -13.863  1.00  0.00
ATOM   4108  CD2 LEU   271      21.870  17.902 -12.469  1.00  0.00
ATOM   4109 HD21 LEU   271      22.026  17.313 -11.566  1.00  0.00
ATOM   4110 HD22 LEU   271      20.918  18.429 -12.398  1.00  0.00
ATOM   4111 HD23 LEU   271      21.856  17.242 -13.336  1.00  0.00
ATOM   4112  C   LEU   271      25.959  16.491 -12.018  1.00  0.00
ATOM   4113  O   LEU   271      26.938  17.121 -12.428  1.00  0.00
ATOM   4114  N   ASP   272      25.932  15.174 -11.920  1.00  0.00
ATOM   4115  H   ASP   272      25.231  14.723 -11.350  1.00  0.00
ATOM   4116  CA  ASP   272      26.931  14.341 -12.570  1.00  0.00
ATOM   4117  HA  ASP   272      27.932  14.710 -12.344  1.00  0.00
ATOM   4118  CB  ASP   272      26.817  12.902 -12.069  1.00  0.00
ATOM   4119  HB2 ASP   272      27.586  12.259 -12.499  1.00  0.00
ATOM   4120  HB3 ASP   272      26.966  12.975 -10.992  1.00  0.00
ATOM   4121  CG  ASP   272      25.442  12.309 -12.353  1.00  0.00
ATOM   4122  OD1 ASP   272      24.455  12.601 -11.596  1.00  0.00
ATOM   4123  OD2 ASP   272      25.328  11.637 -13.362  1.00  0.00
ATOM   4124  C   ASP   272      26.722  14.441 -14.088  1.00  0.00
ATOM   4125  O   ASP   272      25.708  14.956 -14.557  1.00  0.00
ATOM   4126  N   TRP   273      27.686  13.948 -14.854  1.00  0.00
ATOM   4127  H   TRP   273      28.485  13.513 -14.415  1.00  0.00
ATOM   4128  CA  TRP   273      27.682  14.078 -16.295  1.00  0.00
ATOM   4129  HA  TRP   273      27.638  15.130 -16.579  1.00  0.00
ATOM   4130  CB  TRP   273      28.967  13.468 -16.871  1.00  0.00
ATOM   4131  HB2 TRP   273      29.872  13.685 -16.303  1.00  0.00
ATOM   4132  HB3 TRP   273      28.847  12.388 -16.962  1.00  0.00
ATOM   4133  CG  TRP   273      29.192  13.990 -18.248  1.00  0.00
ATOM   4134  CD1 TRP   273      28.826  13.437 -19.437  1.00  0.00
ATOM   4135  HD1 TRP   273      28.343  12.461 -19.402  1.00  0.00
ATOM   4136  NE1 TRP   273      29.164  14.278 -20.469  1.00  0.00
ATOM   4137  HE1 TRP   273      28.969  14.111 -21.446  1.00  0.00
ATOM   4138  CE2 TRP   273      29.786  15.382 -19.964  1.00  0.00
ATOM   4139  CZ2 TRP   273      30.317  16.484 -20.620  1.00  0.00
ATOM   4140  HZ2 TRP   273      30.275  16.546 -21.707  1.00  0.00
ATOM   4141  CH2 TRP   273      30.875  17.447 -19.817  1.00  0.00
ATOM   4142  HH2 TRP   273      31.316  18.328 -20.282  1.00  0.00
ATOM   4143  CZ3 TRP   273      30.896  17.333 -18.425  1.00  0.00
ATOM   4144  HZ3 TRP   273      31.333  18.128 -17.820  1.00  0.00
ATOM   4145  CE3 TRP   273      30.380  16.244 -17.778  1.00  0.00
ATOM   4146  HE3 TRP   273      30.458  16.176 -16.693  1.00  0.00
ATOM   4147  CD2 TRP   273      29.803  15.247 -18.560  1.00  0.00
ATOM   4148  C   TRP   273      26.452  13.458 -16.987  1.00  0.00
ATOM   4149  O   TRP   273      25.905  14.037 -17.924  1.00  0.00
ATOM   4150  N   ASP   274      26.040  12.262 -16.565  1.00  0.00
ATOM   4151  H   ASP   274      26.586  11.762 -15.878  1.00  0.00
ATOM   4152  CA  ASP   274      24.867  11.600 -17.134  1.00  0.00
ATOM   4153  HA  ASP   274      24.982  11.540 -18.216  1.00  0.00
ATOM   4154  CB  ASP   274      24.687  10.179 -16.579  1.00  0.00
ATOM   4155  HB2 ASP   274      24.858  10.211 -15.503  1.00  0.00
ATOM   4156  HB3 ASP   274      23.650   9.907 -16.773  1.00  0.00
ATOM   4157  CG  ASP   274      25.612   9.142 -17.211  1.00  0.00
ATOM   4158  OD1 ASP   274      26.183   9.441 -18.300  1.00  0.00
ATOM   4159  OD2 ASP   274      25.778   8.058 -16.607  1.00  0.00
ATOM   4160  C   ASP   274      23.599  12.426 -16.919  1.00  0.00
ATOM   4161  O   ASP   274      22.785  12.536 -17.826  1.00  0.00
ATOM   4162  N   ALA   275      23.420  12.967 -15.705  1.00  0.00
ATOM   4163  H   ALA   275      24.081  12.773 -14.966  1.00  0.00
ATOM   4164  CA  ALA   275      22.254  13.775 -15.391  1.00  0.00
ATOM   4165  HA  ALA   275      21.357  13.217 -15.660  1.00  0.00
ATOM   4166  CB  ALA   275      22.203  14.087 -13.924  1.00  0.00
ATOM   4167  HB1 ALA   275      23.090  14.654 -13.642  1.00  0.00
ATOM   4168  HB2 ALA   275      21.312  14.677 -13.709  1.00  0.00
ATOM   4169  HB3 ALA   275      22.169  13.158 -13.356  1.00  0.00
ATOM   4170  C   ALA   275      22.253  15.059 -16.223  1.00  0.00
ATOM   4171  O   ALA   275      21.225  15.442 -16.769  1.00  0.00
ATOM   4172  N   ARG   276      23.422  15.705 -16.339  1.00  0.00
ATOM   4173  H   ARG   276      24.232  15.385 -15.826  1.00  0.00
ATOM   4174  CA  ARG   276      23.545  16.908 -17.136  1.00  0.00
ATOM   4175  HA  ARG   276      22.840  17.657 -16.777  1.00  0.00
ATOM   4176  CB  ARG   276      24.960  17.485 -17.047  1.00  0.00
ATOM   4177  HB2 ARG   276      25.182  17.605 -15.986  1.00  0.00
ATOM   4178  HB3 ARG   276      25.630  16.738 -17.474  1.00  0.00
ATOM   4179  CG  ARG   276      25.160  18.804 -17.756  1.00  0.00
ATOM   4180  HG2 ARG   276      25.021  18.662 -18.827  1.00  0.00
ATOM   4181  HG3 ARG   276      24.431  19.525 -17.387  1.00  0.00
ATOM   4182  CD  ARG   276      26.582  19.329 -17.488  1.00  0.00
ATOM   4183  HD2 ARG   276      27.284  18.525 -17.706  1.00  0.00
ATOM   4184  HD3 ARG   276      26.765  20.164 -18.165  1.00  0.00
ATOM   4185  NE  ARG   276      26.801  19.784 -16.112  1.00  0.00
ATOM   4186  HE  ARG   276      27.258  19.151 -15.471  1.00  0.00
ATOM   4187  CZ  ARG   276      26.428  20.973 -15.668  1.00  0.00
ATOM   4188  NH1 ARG   276      25.832  21.839 -16.481  1.00  0.00
ATOM   4189 HH11 ARG   276      25.663  21.588 -17.444  1.00  0.00
ATOM   4190 HH12 ARG   276      25.552  22.745 -16.131  1.00  0.00
ATOM   4191  NH2 ARG   276      26.653  21.300 -14.416  1.00  0.00
ATOM   4192 HH21 ARG   276      27.109  20.642 -13.800  1.00  0.00
ATOM   4193 HH22 ARG   276      26.369  22.207 -14.075  1.00  0.00
ATOM   4194  C   ARG   276      23.169  16.619 -18.583  1.00  0.00
ATOM   4195  O   ARG   276      22.473  17.432 -19.202  1.00  0.00
ATOM   4196  N   THR   277      23.657  15.501 -19.131  1.00  0.00
ATOM   4197  H   THR   277      24.286  14.932 -18.582  1.00  0.00
ATOM   4198  CA  THR   277      23.386  15.099 -20.517  1.00  0.00
ATOM   4199  HA  THR   277      23.668  15.911 -21.187  1.00  0.00
ATOM   4200  CB  THR   277      24.193  13.846 -20.897  1.00  0.00
ATOM   4201  HB  THR   277      23.971  13.087 -20.147  1.00  0.00
ATOM   4202  CG2 THR   277      23.891  13.298 -22.271  1.00  0.00
ATOM   4203 HG21 THR   277      24.113  14.056 -23.022  1.00  0.00
ATOM   4204 HG22 THR   277      24.505  12.416 -22.454  1.00  0.00
ATOM   4205 HG23 THR   277      22.838  13.026 -22.331  1.00  0.00
ATOM   4206  OG1 THR   277      25.584  14.192 -20.868  1.00  0.00
ATOM   4207  HG1 THR   277      26.110  13.423 -21.103  1.00  0.00
ATOM   4208  C   THR   277      21.892  14.875 -20.709  1.00  0.00
ATOM   4209  O   THR   277      21.321  15.349 -21.686  1.00  0.00
ATOM   4210  N   TRP   278      21.250  14.183 -19.760  1.00  0.00
ATOM   4211  H   TRP   278      21.764  13.791 -18.984  1.00  0.00
ATOM   4212  CA  TRP   278      19.821  13.904 -19.855  1.00  0.00
ATOM   4213  HA  TRP   278      19.615  13.410 -20.805  1.00  0.00
ATOM   4214  CB  TRP   278      19.339  12.990 -18.709  1.00  0.00
ATOM   4215  HB2 TRP   278      20.000  12.123 -18.731  1.00  0.00
ATOM   4216  HB3 TRP   278      19.332  13.415 -17.706  1.00  0.00
ATOM   4217  CG  TRP   278      17.942  12.475 -18.971  1.00  0.00
ATOM   4218  CD1 TRP   278      17.581  11.374 -19.697  1.00  0.00
ATOM   4219  HD1 TRP   278      18.394  10.764 -20.092  1.00  0.00
ATOM   4220  NE1 TRP   278      16.215  11.274 -19.771  1.00  0.00
ATOM   4221  HE1 TRP   278      15.708  10.546 -20.254  1.00  0.00
ATOM   4222  CE2 TRP   278      15.654  12.335 -19.125  1.00  0.00
ATOM   4223  CZ2 TRP   278      14.311  12.686 -18.968  1.00  0.00
ATOM   4224  HZ2 TRP   278      13.545  12.026 -19.377  1.00  0.00
ATOM   4225  CH2 TRP   278      14.040  13.856 -18.300  1.00  0.00
ATOM   4226  HH2 TRP   278      13.006  14.175 -18.176  1.00  0.00
ATOM   4227  CZ3 TRP   278      15.058  14.646 -17.777  1.00  0.00
ATOM   4228  HZ3 TRP   278      14.826  15.556 -17.224  1.00  0.00
ATOM   4229  CE3 TRP   278      16.383  14.309 -17.938  1.00  0.00
ATOM   4230  HE3 TRP   278      17.136  14.983 -17.530  1.00  0.00
ATOM   4231  CD2 TRP   278      16.706  13.129 -18.621  1.00  0.00
ATOM   4232  C   TRP   278      19.031  15.212 -19.876  1.00  0.00
ATOM   4233  O   TRP   278      18.143  15.396 -20.706  1.00  0.00
ATOM   4234  N   LEU   279      19.351  16.136 -18.957  1.00  0.00
ATOM   4235  H   LEU   279      20.061  15.948 -18.265  1.00  0.00
ATOM   4236  CA  LEU   279      18.645  17.420 -18.898  1.00  0.00
ATOM   4237  HA  LEU   279      17.571  17.251 -18.822  1.00  0.00
ATOM   4238  CB  LEU   279      19.101  18.215 -17.677  1.00  0.00
ATOM   4239  HB2 LEU   279      20.190  18.228 -17.717  1.00  0.00
ATOM   4240  HB3 LEU   279      18.721  19.231 -17.778  1.00  0.00
ATOM   4241  CG  LEU   279      18.647  17.631 -16.337  1.00  0.00
ATOM   4242  HG  LEU   279      18.891  16.569 -16.311  1.00  0.00
ATOM   4243  CD1 LEU   279      19.338  18.334 -15.194  1.00  0.00
ATOM   4244 HD11 LEU   279      19.094  19.396 -15.219  1.00  0.00
ATOM   4245 HD12 LEU   279      19.004  17.907 -14.249  1.00  0.00
ATOM   4246 HD13 LEU   279      20.417  18.208 -15.288  1.00  0.00
ATOM   4247  CD2 LEU   279      17.128  17.767 -16.172  1.00  0.00
ATOM   4248 HD21 LEU   279      16.625  17.231 -16.976  1.00  0.00
ATOM   4249 HD22 LEU   279      16.828  17.345 -15.212  1.00  0.00
ATOM   4250 HD23 LEU   279      16.851  18.820 -16.208  1.00  0.00
ATOM   4251  C   LEU   279      18.880  18.217 -20.173  1.00  0.00
ATOM   4252  O   LEU   279      17.961  18.878 -20.672  1.00  0.00
ATOM   4253  N   TYR   280      20.106  18.170 -20.706  1.00  0.00
ATOM   4254  H   TYR   280      20.856  17.674 -20.246  1.00  0.00
ATOM   4255  CA  TYR   280      20.409  18.899 -21.926  1.00  0.00
ATOM   4256  HA  TYR   280      20.115  19.941 -21.800  1.00  0.00
ATOM   4257  CB  TYR   280      21.901  18.849 -22.267  1.00  0.00
ATOM   4258  HB2 TYR   280      22.478  19.118 -21.382  1.00  0.00
ATOM   4259  HB3 TYR   280      22.118  17.817 -22.542  1.00  0.00
ATOM   4260  CG  TYR   280      22.278  19.766 -23.413  1.00  0.00
ATOM   4261  CD1 TYR   280      22.154  19.351 -24.737  1.00  0.00
ATOM   4262  HD1 TYR   280      21.781  18.347 -24.940  1.00  0.00
ATOM   4263  CE1 TYR   280      22.495  20.191 -25.791  1.00  0.00
ATOM   4264  HE1 TYR   280      22.463  19.835 -26.821  1.00  0.00
ATOM   4265  CZ  TYR   280      22.935  21.476 -25.516  1.00  0.00
ATOM   4266  OH  TYR   280      23.217  22.331 -26.528  1.00  0.00
ATOM   4267  HH  TYR   280      23.078  21.944 -27.396  1.00  0.00
ATOM   4268  CE2 TYR   280      23.037  21.920 -24.210  1.00  0.00
ATOM   4269  HE2 TYR   280      23.362  22.940 -24.001  1.00  0.00
ATOM   4270  CD2 TYR   280      22.725  21.064 -23.163  1.00  0.00
ATOM   4271  HD2 TYR   280      22.829  21.403 -22.132  1.00  0.00
ATOM   4272  C   TYR   280      19.579  18.366 -23.094  1.00  0.00
ATOM   4273  O   TYR   280      18.912  19.140 -23.773  1.00  0.00
ATOM   4274  N   ASP   281      19.600  17.056 -23.287  1.00  0.00
ATOM   4275  H   ASP   281      20.125  16.481 -22.643  1.00  0.00
ATOM   4276  CA  ASP   281      18.908  16.401 -24.392  1.00  0.00
ATOM   4277  HA  ASP   281      19.259  16.831 -25.330  1.00  0.00
ATOM   4278  CB  ASP   281      19.156  14.890 -24.422  1.00  0.00
ATOM   4279  HB2 ASP   281      18.934  14.475 -23.439  1.00  0.00
ATOM   4280  HB3 ASP   281      18.447  14.497 -25.150  1.00  0.00
ATOM   4281  CG  ASP   281      20.573  14.501 -24.831  1.00  0.00
ATOM   4282  OD1 ASP   281      21.296  15.363 -25.404  1.00  0.00
ATOM   4283  OD2 ASP   281      20.960  13.355 -24.533  1.00  0.00
ATOM   4284  C   ASP   281      17.402  16.612 -24.308  1.00  0.00
ATOM   4285  O   ASP   281      16.735  16.544 -25.318  1.00  0.00
ATOM   4286  N   ASN   282      16.866  16.840 -23.109  1.00  0.00
ATOM   4287  H   ASN   282      17.448  16.810 -22.284  1.00  0.00
ATOM   4288  CA  ASN   282      15.427  17.009 -22.935  1.00  0.00
ATOM   4289  HA  ASN   282      14.900  16.703 -23.839  1.00  0.00
ATOM   4290  CB  ASN   282      14.947  16.149 -21.778  1.00  0.00
ATOM   4291  HB2 ASN   282      15.596  16.234 -20.906  1.00  0.00
ATOM   4292  HB3 ASN   282      13.944  16.486 -21.518  1.00  0.00
ATOM   4293  CG  ASN   282      14.877  14.703 -22.185  1.00  0.00
ATOM   4294  OD1 ASN   282      13.926  14.301 -22.817  1.00  0.00
ATOM   4295  ND2 ASN   282      15.891  13.918 -21.893  1.00  0.00
ATOM   4296 HD21 ASN   282      15.864  12.944 -22.158  1.00  0.00
ATOM   4297 HD22 ASN   282      16.692  14.293 -21.405  1.00  0.00
ATOM   4298  C   ASN   282      15.056  18.484 -22.779  1.00  0.00
ATOM   4299  O   ASN   282      13.930  18.780 -22.410  1.00  0.00
ATOM   4300  N   ASN   283      15.994  19.397 -23.081  1.00  0.00
ATOM   4301  H   ASN   283      16.963  19.115 -23.090  1.00  0.00
ATOM   4302  CA  ASN   283      15.682  20.801 -23.298  1.00  0.00
ATOM   4303  HA  ASN   283      16.555  21.324 -23.688  1.00  0.00
ATOM   4304  CB  ASN   283      14.542  20.928 -24.313  1.00  0.00
ATOM   4305  HB2 ASN   283      14.694  20.177 -25.089  1.00  0.00
ATOM   4306  HB3 ASN   283      13.603  20.730 -23.796  1.00  0.00
ATOM   4307  CG  ASN   283      14.456  22.289 -24.969  1.00  0.00
ATOM   4308  OD1 ASN   283      15.468  22.880 -25.332  1.00  0.00
ATOM   4309  ND2 ASN   283      13.249  22.788 -25.121  1.00  0.00
ATOM   4310 HD21 ASN   283      13.131  23.693 -25.552  1.00  0.00
ATOM   4311 HD22 ASN   283      12.446  22.263 -24.805  1.00  0.00
ATOM   4312  C   ASN   283      15.356  21.551 -22.005  1.00  0.00
ATOM   4313  O   ASN   283      14.646  22.560 -22.048  1.00  0.00
ATOM   4314  N   PHE   284      15.892  21.095 -20.854  1.00  0.00
ATOM   4315  H   PHE   284      16.404  20.224 -20.841  1.00  0.00
ATOM   4316  CA  PHE   284      15.717  21.816 -19.593  1.00  0.00
ATOM   4317  HA  PHE   284      14.735  22.288 -19.583  1.00  0.00
ATOM   4318  CB  PHE   284      15.821  20.876 -18.388  1.00  0.00
ATOM   4319  HB2 PHE   284      16.674  20.204 -18.478  1.00  0.00
ATOM   4320  HB3 PHE   284      15.933  21.486 -17.491  1.00  0.00
ATOM   4321  CG  PHE   284      14.614  20.011 -18.170  1.00  0.00
ATOM   4322  CD1 PHE   284      13.562  20.447 -17.382  1.00  0.00
ATOM   4323  HD1 PHE   284      13.609  21.436 -16.925  1.00  0.00
ATOM   4324  CE1 PHE   284      12.457  19.640 -17.172  1.00  0.00
ATOM   4325  HE1 PHE   284      11.646  19.982 -16.529  1.00  0.00
ATOM   4326  CZ  PHE   284      12.381  18.398 -17.779  1.00  0.00
ATOM   4327  HZ  PHE   284      11.517  17.756 -17.609  1.00  0.00
ATOM   4328  CE2 PHE   284      13.395  17.979 -18.594  1.00  0.00
ATOM   4329  HE2 PHE   284      13.319  17.010 -19.089  1.00  0.00
ATOM   4330  CD2 PHE   284      14.509  18.771 -18.792  1.00  0.00
ATOM   4331  HD2 PHE   284      15.314  18.426 -19.441  1.00  0.00
ATOM   4332  C   PHE   284      16.760  22.922 -19.465  1.00  0.00
ATOM   4333  O   PHE   284      17.941  22.683 -19.647  1.00  0.00
ATOM   4334  N   GLU   285      16.292  24.133 -19.137  1.00  0.00
ATOM   4335  H   GLU   285      15.291  24.260 -19.098  1.00  0.00
ATOM   4336  CA  GLU   285      17.139  25.273 -18.865  1.00  0.00
ATOM   4337  HA  GLU   285      18.064  25.208 -19.438  1.00  0.00
ATOM   4338  CB  GLU   285      16.401  26.546 -19.273  1.00  0.00
ATOM   4339  HB2 GLU   285      16.205  26.461 -20.342  1.00  0.00
ATOM   4340  HB3 GLU   285      15.455  26.542 -18.730  1.00  0.00
ATOM   4341  CG  GLU   285      17.131  27.830 -18.998  1.00  0.00
ATOM   4342  HG2 GLU   285      17.266  27.917 -17.920  1.00  0.00
ATOM   4343  HG3 GLU   285      18.103  27.715 -19.477  1.00  0.00
ATOM   4344  CD  GLU   285      16.446  29.096 -19.530  1.00  0.00
ATOM   4345  OE1 GLU   285      15.300  29.025 -20.034  1.00  0.00
ATOM   4346  OE2 GLU   285      17.040  30.152 -19.411  1.00  0.00
ATOM   4347  C   GLU   285      17.488  25.286 -17.376  1.00  0.00
ATOM   4348  O   GLU   285      16.599  25.107 -16.542  1.00  0.00
ATOM   4349  N   LEU   286      18.771  25.507 -17.075  1.00  0.00
ATOM   4350  H   LEU   286      19.415  25.735 -17.819  1.00  0.00
ATOM   4351  CA  LEU   286      19.287  25.421 -15.720  1.00  0.00
ATOM   4352  HA  LEU   286      18.537  24.991 -15.056  1.00  0.00
ATOM   4353  CB  LEU   286      20.525  24.525 -15.702  1.00  0.00
ATOM   4354  HB2 LEU   286      21.276  25.094 -16.251  1.00  0.00
ATOM   4355  HB3 LEU   286      20.846  24.403 -14.668  1.00  0.00
ATOM   4356  CG  LEU   286      20.355  23.154 -16.347  1.00  0.00
ATOM   4357  HG  LEU   286      20.128  23.285 -17.405  1.00  0.00
ATOM   4358  CD1 LEU   286      21.634  22.332 -16.198  1.00  0.00
ATOM   4359 HD11 LEU   286      21.861  22.201 -15.141  1.00  0.00
ATOM   4360 HD12 LEU   286      21.495  21.356 -16.664  1.00  0.00
ATOM   4361 HD13 LEU   286      22.459  22.852 -16.685  1.00  0.00
ATOM   4362  CD2 LEU   286      19.171  22.407 -15.737  1.00  0.00
ATOM   4363 HD21 LEU   286      18.258  22.982 -15.893  1.00  0.00
ATOM   4364 HD22 LEU   286      19.071  21.432 -16.214  1.00  0.00
ATOM   4365 HD23 LEU   286      19.337  22.273 -14.668  1.00  0.00
ATOM   4366  C   LEU   286      19.652  26.815 -15.208  1.00  0.00
ATOM   4367  O   LEU   286      20.423  27.521 -15.822  1.00  0.00
ATOM   4368  N   ILE   287      19.067  27.207 -14.082  1.00  0.00
ATOM   4369  H   ILE   287      18.308  26.641 -13.732  1.00  0.00
ATOM   4370  CA  ILE   287      19.428  28.400 -13.346  1.00  0.00
ATOM   4371  HA  ILE   287      20.087  29.095 -13.866  1.00  0.00
ATOM   4372  CB  ILE   287      18.148  29.141 -12.899  1.00  0.00
ATOM   4373  HB  ILE   287      17.556  28.469 -12.277  1.00  0.00
ATOM   4374  CG2 ILE   287      18.484  30.388 -12.115  1.00  0.00
ATOM   4375 HG21 ILE   287      19.076  31.060 -12.736  1.00  0.00
ATOM   4376 HG22 ILE   287      17.564  30.888 -11.814  1.00  0.00
ATOM   4377 HG23 ILE   287      19.057  30.117 -11.228  1.00  0.00
ATOM   4378  CG1 ILE   287      17.171  29.416 -14.051  1.00  0.00
ATOM   4379 HG12 ILE   287      16.802  28.451 -14.397  1.00  0.00
ATOM   4380 HG13 ILE   287      16.344  29.995 -13.640  1.00  0.00
ATOM   4381  CD1 ILE   287      17.772  30.154 -15.193  1.00  0.00
ATOM   4382 HD11 ILE   287      18.599  29.576 -15.605  1.00  0.00
ATOM   4383 HD12 ILE   287      17.018  30.308 -15.964  1.00  0.00
ATOM   4384 HD13 ILE   287      18.141  31.120 -14.848  1.00  0.00
ATOM   4385  C   ILE   287      20.265  27.922 -12.162  1.00  0.00
ATOM   4386  O   ILE   287      19.749  27.229 -11.289  1.00  0.00
ATOM   4387  N   GLU   288      21.550  28.290 -12.120  1.00  0.00
ATOM   4388  H   GLU   288      21.914  28.945 -12.797  1.00  0.00
ATOM   4389  CA  GLU   288      22.461  27.754 -11.121  1.00  0.00
ATOM   4390  HA  GLU   288      22.235  26.705 -10.926  1.00  0.00
ATOM   4391  CB  GLU   288      23.900  27.858 -11.637  1.00  0.00
ATOM   4392  HB2 GLU   288      24.081  28.891 -11.932  1.00  0.00
ATOM   4393  HB3 GLU   288      24.573  27.590 -10.823  1.00  0.00
ATOM   4394  CG  GLU   288      24.152  26.938 -12.828  1.00  0.00
ATOM   4395  HG2 GLU   288      24.087  25.924 -12.433  1.00  0.00
ATOM   4396  HG3 GLU   288      23.316  27.118 -13.504  1.00  0.00
ATOM   4397  CD  GLU   288      25.466  27.106 -13.587  1.00  0.00
ATOM   4398  OE1 GLU   288      26.142  28.153 -13.431  1.00  0.00
ATOM   4399  OE2 GLU   288      25.823  26.179 -14.337  1.00  0.00
ATOM   4400  C   GLU   288      22.308  28.539  -9.825  1.00  0.00
ATOM   4401  O   GLU   288      22.413  29.765  -9.817  1.00  0.00
ATOM   4402  N   ALA   289      22.098  27.826  -8.721  1.00  0.00
ATOM   4403  H   ALA   289      21.955  26.827  -8.778  1.00  0.00
ATOM   4404  CA  ALA   289      22.005  28.463  -7.416  1.00  0.00
ATOM   4405  HA  ALA   289      21.292  29.286  -7.453  1.00  0.00
ATOM   4406  CB  ALA   289      21.546  27.472  -6.368  1.00  0.00
ATOM   4407  HB1 ALA   289      22.256  26.646  -6.313  1.00  0.00
ATOM   4408  HB2 ALA   289      21.490  27.968  -5.399  1.00  0.00
ATOM   4409  HB3 ALA   289      20.562  27.088  -6.637  1.00  0.00
ATOM   4410  C   ALA   289      23.364  29.065  -7.056  1.00  0.00
ATOM   4411  O   ALA   289      24.385  28.571  -7.467  1.00  0.00
ATOM   4412  N   ASP   290      23.345  30.110  -6.240  1.00  0.00
ATOM   4413  H   ASP   290      22.455  30.503  -5.966  1.00  0.00
ATOM   4414  CA  ASP   290      24.548  30.713  -5.722  1.00  0.00
ATOM   4415  HA  ASP   290      25.162  31.061  -6.553  1.00  0.00
ATOM   4416  CB  ASP   290      24.238  31.895  -4.820  1.00  0.00
ATOM   4417  HB2 ASP   290      23.748  32.608  -5.482  1.00  0.00
ATOM   4418  HB3 ASP   290      23.570  31.649  -3.994  1.00  0.00
ATOM   4419  CG  ASP   290      25.517  32.507  -4.273  1.00  0.00
ATOM   4420  OD1 ASP   290      26.148  33.252  -5.054  1.00  0.00
ATOM   4421  OD2 ASP   290      25.925  32.147  -3.132  1.00  0.00
ATOM   4422  C   ASP   290      25.325  29.676  -4.909  1.00  0.00
ATOM   4423  O   ASP   290      24.752  29.012  -4.046  1.00  0.00
ATOM   4424  N   PRO   291      26.634  29.469  -5.185  1.00  0.00
ATOM   4425  CD  PRO   291      27.382  30.083  -6.301  1.00  0.00
ATOM   4426  HD2 PRO   291      27.222  31.162  -6.300  1.00  0.00
ATOM   4427  HD3 PRO   291      27.037  29.667  -7.247  1.00  0.00
ATOM   4428  CG  PRO   291      28.818  29.708  -5.993  1.00  0.00
ATOM   4429  HG2 PRO   291      29.279  30.495  -5.396  1.00  0.00
ATOM   4430  HG3 PRO   291      29.370  29.589  -6.925  1.00  0.00
ATOM   4431  CB  PRO   291      28.755  28.399  -5.231  1.00  0.00
ATOM   4432  HB2 PRO   291      29.559  28.247  -4.511  1.00  0.00
ATOM   4433  HB3 PRO   291      28.771  27.597  -5.969  1.00  0.00
ATOM   4434  CA  PRO   291      27.399  28.417  -4.505  1.00  0.00
ATOM   4435  HA  PRO   291      26.887  27.484  -4.742  1.00  0.00
ATOM   4436  C   PRO   291      27.559  28.537  -2.996  1.00  0.00
ATOM   4437  O   PRO   291      27.548  27.517  -2.311  1.00  0.00
ATOM   4438  N   ASP   292      27.647  29.771  -2.483  1.00  0.00
ATOM   4439  H   ASP   292      27.701  30.565  -3.106  1.00  0.00
ATOM   4440  CA  ASP   292      27.789  30.004  -1.056  1.00  0.00
ATOM   4441  HA  ASP   292      28.465  29.256  -0.641  1.00  0.00
ATOM   4442  CB  ASP   292      28.353  31.399  -0.747  1.00  0.00
ATOM   4443  HB2 ASP   292      27.672  32.166  -1.117  1.00  0.00
ATOM   4444  HB3 ASP   292      28.422  31.468   0.339  1.00  0.00
ATOM   4445  CG  ASP   292      29.747  31.611  -1.363  1.00  0.00
ATOM   4446  OD1 ASP   292      30.584  30.691  -1.285  1.00  0.00
ATOM   4447  OD2 ASP   292      29.967  32.693  -1.960  1.00  0.00
ATOM   4448  C   ASP   292      26.458  29.750  -0.350  1.00  0.00
ATOM   4449  O   ASP   292      26.436  29.131   0.714  1.00  0.00
ATOM   4450  N   GLU   293      25.354  30.244  -0.920  1.00  0.00
ATOM   4451  H   GLU   293      25.433  30.911  -1.675  1.00  0.00
ATOM   4452  CA  GLU   293      24.031  29.960  -0.386  1.00  0.00
ATOM   4453  HA  GLU   293      23.964  30.302   0.646  1.00  0.00
ATOM   4454  CB  GLU   293      22.961  30.689  -1.216  1.00  0.00
ATOM   4455  HB2 GLU   293      23.118  30.418  -2.260  1.00  0.00
ATOM   4456  HB3 GLU   293      21.989  30.321  -0.888  1.00  0.00
ATOM   4457  CG  GLU   293      23.005  32.220  -1.071  1.00  0.00
ATOM   4458  HG2 GLU   293      22.788  32.423  -0.022  1.00  0.00
ATOM   4459  HG3 GLU   293      24.036  32.499  -1.289  1.00  0.00
ATOM   4460  CD  GLU   293      22.057  33.036  -1.956  1.00  0.00
ATOM   4461  OE1 GLU   293      21.312  32.435  -2.774  1.00  0.00
ATOM   4462  OE2 GLU   293      22.053  34.281  -1.827  1.00  0.00
ATOM   4463  C   GLU   293      23.834  28.438  -0.284  1.00  0.00
ATOM   4464  O   GLU   293      23.339  27.936   0.733  1.00  0.00
ATOM   4465  N   GLN   294      24.240  27.692  -1.312  1.00  0.00
ATOM   4466  H   GLN   294      24.630  28.131  -2.134  1.00  0.00
ATOM   4467  CA  GLN   294      24.065  26.248  -1.320  1.00  0.00
ATOM   4468  HA  GLN   294      23.026  26.011  -1.090  1.00  0.00
ATOM   4469  CB  GLN   294      24.415  25.643  -2.690  1.00  0.00
ATOM   4470  HB2 GLN   294      23.773  26.117  -3.433  1.00  0.00
ATOM   4471  HB3 GLN   294      25.456  25.889  -2.901  1.00  0.00
ATOM   4472  CG  GLN   294      24.228  24.120  -2.749  1.00  0.00
ATOM   4473  HG2 GLN   294      24.681  23.731  -3.661  1.00  0.00
ATOM   4474  HG3 GLN   294      24.716  23.675  -1.883  1.00  0.00
ATOM   4475  CD  GLN   294      22.766  23.732  -2.733  1.00  0.00
ATOM   4476  OE1 GLN   294      21.886  24.520  -3.088  1.00  0.00
ATOM   4477  NE2 GLN   294      22.511  22.499  -2.326  1.00  0.00
ATOM   4478 HE21 GLN   294      21.557  22.170  -2.289  1.00  0.00
ATOM   4479 HE22 GLN   294      23.272  21.893  -2.054  1.00  0.00
ATOM   4480  C   GLN   294      24.903  25.605  -0.209  1.00  0.00
ATOM   4481  O   GLN   294      24.384  24.806   0.583  1.00  0.00
ATOM   4482  N   ARG   295      26.202  25.927  -0.175  1.00  0.00
ATOM   4483  H   ARG   295      26.570  26.614  -0.817  1.00  0.00
ATOM   4484  CA  ARG   295      27.133  25.237   0.707  1.00  0.00
ATOM   4485  HA  ARG   295      26.992  24.159   0.625  1.00  0.00
ATOM   4486  CB  ARG   295      28.570  25.571   0.322  1.00  0.00
ATOM   4487  HB2 ARG   295      28.670  25.349  -0.740  1.00  0.00
ATOM   4488  HB3 ARG   295      28.697  26.642   0.482  1.00  0.00
ATOM   4489  CG  ARG   295      29.643  24.809   1.106  1.00  0.00
ATOM   4490  HG2 ARG   295      29.649  25.188   2.128  1.00  0.00
ATOM   4491  HG3 ARG   295      29.370  23.753   1.112  1.00  0.00
ATOM   4492  CD  ARG   295      31.022  24.971   0.498  1.00  0.00
ATOM   4493  HD2 ARG   295      31.746  24.336   1.010  1.00  0.00
ATOM   4494  HD3 ARG   295      31.008  24.722  -0.563  1.00  0.00
ATOM   4495  NE  ARG   295      31.430  26.352   0.646  1.00  0.00
ATOM   4496  HE  ARG   295      31.876  26.588   1.520  1.00  0.00
ATOM   4497  CZ  ARG   295      31.338  27.292  -0.295  1.00  0.00
ATOM   4498  NH1 ARG   295      31.091  27.004  -1.588  1.00  0.00
ATOM   4499 HH11 ARG   295      30.968  26.043  -1.874  1.00  0.00
ATOM   4500 HH12 ARG   295      31.030  27.751  -2.265  1.00  0.00
ATOM   4501  NH2 ARG   295      31.410  28.560   0.097  1.00  0.00
ATOM   4502 HH21 ARG   295      31.530  28.777   1.076  1.00  0.00
ATOM   4503 HH22 ARG   295      31.344  29.302  -0.586  1.00  0.00
ATOM   4504  C   ARG   295      26.852  25.560   2.176  1.00  0.00
ATOM   4505  O   ARG   295      27.061  24.695   3.038  1.00  0.00
ATOM   4506  N   GLU   296      26.350  26.770   2.454  1.00  0.00
ATOM   4507  H   GLU   296      26.200  27.430   1.704  1.00  0.00
ATOM   4508  CA  GLU   296      26.053  27.192   3.812  1.00  0.00
ATOM   4509  HA  GLU   296      26.812  26.806   4.492  1.00  0.00
ATOM   4510  CB  GLU   296      26.038  28.732   3.913  1.00  0.00
ATOM   4511  HB2 GLU   296      25.338  29.090   3.158  1.00  0.00
ATOM   4512  HB3 GLU   296      25.659  28.979   4.905  1.00  0.00
ATOM   4513  CG  GLU   296      27.390  29.397   3.706  1.00  0.00
ATOM   4514  HG2 GLU   296      27.738  29.147   2.704  1.00  0.00
ATOM   4515  HG3 GLU   296      27.188  30.466   3.764  1.00  0.00
ATOM   4516  CD  GLU   296      28.460  29.028   4.719  1.00  0.00
ATOM   4517  OE1 GLU   296      28.099  28.621   5.850  1.00  0.00
ATOM   4518  OE2 GLU   296      29.663  29.104   4.385  1.00  0.00
ATOM   4519  C   GLU   296      24.709  26.630   4.280  1.00  0.00
ATOM   4520  O   GLU   296      24.261  26.960   5.385  1.00  0.00
ATOM   4521  N   PHE   297      24.044  25.814   3.439  1.00  0.00
ATOM   4522  H   PHE   297      24.449  25.606   2.537  1.00  0.00
ATOM   4523  CA  PHE   297      22.714  25.297   3.734  1.00  0.00
ATOM   4524  HA  PHE   297      22.316  24.832   2.832  1.00  0.00
ATOM   4525  CB  PHE   297      22.707  24.257   4.866  1.00  0.00
ATOM   4526  HB2 PHE   297      23.541  23.568   4.735  1.00  0.00
ATOM   4527  HB3 PHE   297      22.793  24.752   5.833  1.00  0.00
ATOM   4528  CG  PHE   297      21.449  23.411   4.921  1.00  0.00
ATOM   4529  CD1 PHE   297      21.086  22.567   3.877  1.00  0.00
ATOM   4530  HD1 PHE   297      21.732  22.513   3.001  1.00  0.00
ATOM   4531  CE1 PHE   297      19.932  21.806   3.934  1.00  0.00
ATOM   4532  HE1 PHE   297      19.656  21.172   3.092  1.00  0.00
ATOM   4533  CZ  PHE   297      19.136  21.848   5.050  1.00  0.00
ATOM   4534  HZ  PHE   297      18.238  21.234   5.116  1.00  0.00
ATOM   4535  CE2 PHE   297      19.478  22.670   6.084  1.00  0.00
ATOM   4536  HE2 PHE   297      18.843  22.701   6.969  1.00  0.00
ATOM   4537  CD2 PHE   297      20.616  23.461   6.020  1.00  0.00
ATOM   4538  HD2 PHE   297      20.861  24.132   6.843  1.00  0.00
ATOM   4539  C   PHE   297      21.754  26.438   4.049  1.00  0.00
ATOM   4540  O   PHE   297      21.072  26.414   5.070  1.00  0.00
ATOM   4541  N   LEU   298      21.629  27.377   3.116  1.00  0.00
ATOM   4542  H   LEU   298      22.345  27.502   2.414  1.00  0.00
ATOM   4543  CA  LEU   298      20.498  28.291   3.117  1.00  0.00
ATOM   4544  HA  LEU   298      20.106  28.391   4.129  1.00  0.00
ATOM   4545  CB  LEU   298      20.923  29.675   2.617  1.00  0.00
ATOM   4546  HB2 LEU   298      21.224  29.495   1.585  1.00  0.00
ATOM   4547  HB3 LEU   298      20.035  30.307   2.632  1.00  0.00
ATOM   4548  CG  LEU   298      22.055  30.373   3.361  1.00  0.00
ATOM   4549  HG  LEU   298      23.000  29.896   3.099  1.00  0.00
ATOM   4550  CD1 LEU   298      22.109  31.854   2.983  1.00  0.00
ATOM   4551 HD11 LEU   298      21.165  32.331   3.245  1.00  0.00
ATOM   4552 HD12 LEU   298      22.923  32.338   3.522  1.00  0.00
ATOM   4553 HD13 LEU   298      22.278  31.949   1.910  1.00  0.00
ATOM   4554  CD2 LEU   298      21.918  30.244   4.873  1.00  0.00
ATOM   4555 HD21 LEU   298      21.931  29.190   5.151  1.00  0.00
ATOM   4556 HD22 LEU   298      22.748  30.757   5.359  1.00  0.00
ATOM   4557 HD23 LEU   298      20.977  30.692   5.193  1.00  0.00
ATOM   4558  C   LEU   298      19.360  27.724   2.261  1.00  0.00
ATOM   4559  O   LEU   298      18.296  28.323   2.182  1.00  0.00
ATOM   4560  N   ALA   299      19.593  26.564   1.641  1.00  0.00
ATOM   4561  H   ALA   299      20.548  26.234   1.626  1.00  0.00
ATOM   4562  CA  ALA   299      18.596  25.821   0.889  1.00  0.00
ATOM   4563  HA  ALA   299      19.111  24.968   0.447  1.00  0.00
ATOM   4564  CB  ALA   299      17.510  25.307   1.806  1.00  0.00
ATOM   4565  HB1 ALA   299      16.979  26.150   2.249  1.00  0.00
ATOM   4566  HB2 ALA   299      16.810  24.697   1.235  1.00  0.00
ATOM   4567  HB3 ALA   299      17.956  24.704   2.596  1.00  0.00
ATOM   4568  C   ALA   299      18.037  26.638  -0.274  1.00  0.00
ATOM   4569  O   ALA   299      16.838  26.637  -0.498  1.00  0.00
ATOM   4570  N   PRO   300      18.877  27.266  -1.117  1.00  0.00
ATOM   4571  CD  PRO   300      20.339  27.238  -1.052  1.00  0.00
ATOM   4572  HD2 PRO   300      20.685  26.229  -0.829  1.00  0.00
ATOM   4573  HD3 PRO   300      20.692  27.921  -0.279  1.00  0.00
ATOM   4574  CG  PRO   300      20.724  27.689  -2.435  1.00  0.00
ATOM   4575  HG2 PRO   300      20.728  26.846  -3.126  1.00  0.00
ATOM   4576  HG3 PRO   300      21.709  28.156  -2.426  1.00  0.00
ATOM   4577  CB  PRO   300      19.649  28.698  -2.797  1.00  0.00
ATOM   4578  HB2 PRO   300      19.554  28.865  -3.870  1.00  0.00
ATOM   4579  HB3 PRO   300      19.821  29.651  -2.296  1.00  0.00
ATOM   4580  CA  PRO   300      18.371  28.046  -2.256  1.00  0.00
ATOM   4581  HA  PRO   300      17.687  28.783  -1.835  1.00  0.00
ATOM   4582  C   PRO   300      17.654  27.255  -3.360  1.00  0.00
ATOM   4583  O   PRO   300      16.948  27.849  -4.176  1.00  0.00
ATOM   4584  N   CYS   301      17.852  25.910  -3.419  1.00  0.00
ATOM   4585  H   CYS   301      18.533  25.456  -2.827  1.00  0.00
ATOM   4586  CA  CYS   301      17.112  25.092  -4.377  1.00  0.00
ATOM   4587  HA  CYS   301      16.838  25.715  -5.229  1.00  0.00
ATOM   4588  CB  CYS   301      17.916  23.903  -4.883  1.00  0.00
ATOM   4589  HB2 CYS   301      18.292  23.295  -4.060  1.00  0.00
ATOM   4590  HB3 CYS   301      17.328  23.280  -5.556  1.00  0.00
ATOM   4591  SG  CYS   301      19.369  24.425  -5.823  1.00  0.00
ATOM   4592  HG  CYS   301      19.808  23.199  -6.093  1.00  0.00
ATOM   4593  C   CYS   301      15.811  24.556  -3.809  1.00  0.00
ATOM   4594  O   CYS   301      15.024  23.958  -4.535  1.00  0.00
ATOM   4595  N   ASN   302      15.585  24.758  -2.511  1.00  0.00
ATOM   4596  H   ASN   302      16.266  25.266  -1.966  1.00  0.00
ATOM   4597  CA  ASN   302      14.417  24.225  -1.830  1.00  0.00
ATOM   4598  HA  ASN   302      14.109  23.285  -2.287  1.00  0.00
ATOM   4599  CB  ASN   302      14.754  23.967  -0.354  1.00  0.00
ATOM   4600  HB2 ASN   302      15.753  23.531  -0.344  1.00  0.00
ATOM   4601  HB3 ASN   302      14.765  24.912   0.189  1.00  0.00
ATOM   4602  CG  ASN   302      13.806  23.019   0.345  1.00  0.00
ATOM   4603  OD1 ASN   302      13.241  23.359   1.373  1.00  0.00
ATOM   4604  ND2 ASN   302      13.650  21.814  -0.166  1.00  0.00
ATOM   4605 HD21 ASN   302      13.024  21.157   0.278  1.00  0.00
ATOM   4606 HD22 ASN   302      14.158  21.552  -0.999  1.00  0.00
ATOM   4607  C   ASN   302      13.278  25.221  -1.993  1.00  0.00
ATOM   4608  O   ASN   302      12.783  25.753  -1.016  1.00  0.00
ATOM   4609  N   VAL   303      12.837  25.454  -3.219  1.00  0.00
ATOM   4610  H   VAL   303      13.304  25.016  -4.000  1.00  0.00
ATOM   4611  CA  VAL   303      11.735  26.357  -3.494  1.00  0.00
ATOM   4612  HA  VAL   303      11.480  26.983  -2.639  1.00  0.00
ATOM   4613  CB  VAL   303      12.049  27.269  -4.696  1.00  0.00
ATOM   4614  HB  VAL   303      11.194  27.921  -4.873  1.00  0.00
ATOM   4615  CG1 VAL   303      13.287  28.117  -4.431  1.00  0.00
ATOM   4616 HG11 VAL   303      14.143  27.466  -4.254  1.00  0.00
ATOM   4617 HG12 VAL   303      13.486  28.751  -5.295  1.00  0.00
ATOM   4618 HG13 VAL   303      13.120  28.742  -3.554  1.00  0.00
ATOM   4619  CG2 VAL   303      12.214  26.494  -5.986  1.00  0.00
ATOM   4620 HG21 VAL   303      11.293  25.954  -6.206  1.00  0.00
ATOM   4621 HG22 VAL   303      12.434  27.184  -6.800  1.00  0.00
ATOM   4622 HG23 VAL   303      13.034  25.783  -5.881  1.00  0.00
ATOM   4623  C   VAL   303      10.496  25.498  -3.748  1.00  0.00
ATOM   4624  O   VAL   303      10.611  24.405  -4.294  1.00  0.00
ATOM   4625  N   LEU   304       9.332  25.994  -3.350  1.00  0.00
ATOM   4626  H   LEU   304       9.311  26.865  -2.838  1.00  0.00
ATOM   4627  CA  LEU   304       8.083  25.305  -3.580  1.00  0.00
ATOM   4628  HA  LEU   304       8.278  24.271  -3.865  1.00  0.00
ATOM   4629  CB  LEU   304       7.227  25.308  -2.310  1.00  0.00
ATOM   4630  HB2 LEU   304       7.781  24.766  -1.544  1.00  0.00
ATOM   4631  HB3 LEU   304       7.123  26.352  -2.013  1.00  0.00
ATOM   4632  CG  LEU   304       5.835  24.683  -2.472  1.00  0.00
ATOM   4633  HG  LEU   304       5.288  25.255  -3.222  1.00  0.00
ATOM   4634  CD1 LEU   304       5.915  23.236  -2.902  1.00  0.00
ATOM   4635 HD11 LEU   304       6.461  22.664  -2.152  1.00  0.00
ATOM   4636 HD12 LEU   304       4.908  22.831  -3.005  1.00  0.00
ATOM   4637 HD13 LEU   304       6.433  23.169  -3.859  1.00  0.00
ATOM   4638  CD2 LEU   304       5.077  24.710  -1.189  1.00  0.00
ATOM   4639 HD21 LEU   304       4.957  25.742  -0.858  1.00  0.00
ATOM   4640 HD22 LEU   304       4.095  24.260  -1.336  1.00  0.00
ATOM   4641 HD23 LEU   304       5.624  24.148  -0.431  1.00  0.00
ATOM   4642  C   LEU   304       7.341  25.967  -4.732  1.00  0.00
ATOM   4643  O   LEU   304       6.945  27.124  -4.652  1.00  0.00
ATOM   4644  N   LEU   305       7.107  25.185  -5.782  1.00  0.00
ATOM   4645  H   LEU   305       7.473  24.244  -5.796  1.00  0.00
ATOM   4646  CA  LEU   305       6.375  25.656  -6.943  1.00  0.00
ATOM   4647  HA  LEU   305       6.679  26.667  -7.217  1.00  0.00
ATOM   4648  CB  LEU   305       6.695  24.721  -8.104  1.00  0.00
ATOM   4649  HB2 LEU   305       7.784  24.679  -8.141  1.00  0.00
ATOM   4650  HB3 LEU   305       6.304  23.740  -7.835  1.00  0.00
ATOM   4651  CG  LEU   305       6.156  25.124  -9.468  1.00  0.00
ATOM   4652  HG  LEU   305       5.097  25.370  -9.387  1.00  0.00
ATOM   4653  CD1 LEU   305       6.909  26.320  -9.954  1.00  0.00
ATOM   4654 HD11 LEU   305       7.968  26.075 -10.036  1.00  0.00
ATOM   4655 HD12 LEU   305       6.528  26.616 -10.932  1.00  0.00
ATOM   4656 HD13 LEU   305       6.779  27.142  -9.251  1.00  0.00
ATOM   4657  CD2 LEU   305       6.307  23.964 -10.446  1.00  0.00
ATOM   4658 HD21 LEU   305       5.749  23.103 -10.078  1.00  0.00
ATOM   4659 HD22 LEU   305       5.920  24.258 -11.421  1.00  0.00
ATOM   4660 HD23 LEU   305       7.361  23.701 -10.538  1.00  0.00
ATOM   4661  C   LEU   305       4.879  25.704  -6.669  1.00  0.00
ATOM   4662  O   LEU   305       4.261  24.694  -6.440  1.00  0.00
ATOM   4663  N   LEU   306       4.288  26.902  -6.711  1.00  0.00
ATOM   4664  H   LEU   306       4.842  27.739  -6.824  1.00  0.00
ATOM   4665  CA  LEU   306       2.851  27.044  -6.555  1.00  0.00
ATOM   4666  HA  LEU   306       2.479  26.290  -5.860  1.00  0.00
ATOM   4667  CB  LEU   306       2.503  28.429  -6.005  1.00  0.00
ATOM   4668  HB2 LEU   306       2.843  29.130  -6.767  1.00  0.00
ATOM   4669  HB3 LEU   306       1.418  28.479  -5.924  1.00  0.00
ATOM   4670  CG  LEU   306       3.129  28.792  -4.666  1.00  0.00
ATOM   4671  HG  LEU   306       4.195  28.977  -4.801  1.00  0.00
ATOM   4672  CD1 LEU   306       2.465  30.040  -4.117  1.00  0.00
ATOM   4673 HD11 LEU   306       1.400  29.856  -3.981  1.00  0.00
ATOM   4674 HD12 LEU   306       2.914  30.300  -3.158  1.00  0.00
ATOM   4675 HD13 LEU   306       2.604  30.864  -4.818  1.00  0.00
ATOM   4676  CD2 LEU   306       2.970  27.647  -3.698  1.00  0.00
ATOM   4677 HD21 LEU   306       3.465  26.762  -4.098  1.00  0.00
ATOM   4678 HD22 LEU   306       3.420  27.914  -2.742  1.00  0.00
ATOM   4679 HD23 LEU   306       1.911  27.437  -3.554  1.00  0.00
ATOM   4680  C   LEU   306       2.154  26.823  -7.890  1.00  0.00
ATOM   4681  O   LEU   306       1.042  26.303  -7.917  1.00  0.00
ATOM   4682  N   GLU   307       2.797  27.269  -8.964  1.00  0.00
ATOM   4683  H   GLU   307       3.592  27.872  -8.809  1.00  0.00
ATOM   4684  CA  GLU   307       2.399  26.989 -10.338  1.00  0.00
ATOM   4685  HA  GLU   307       2.251  25.914 -10.449  1.00  0.00
ATOM   4686  CB  GLU   307       1.098  27.707 -10.729  1.00  0.00
ATOM   4687  HB2 GLU   307       0.871  27.448 -11.763  1.00  0.00
ATOM   4688  HB3 GLU   307       0.304  27.338 -10.080  1.00  0.00
ATOM   4689  CG  GLU   307       1.198  29.217 -10.597  1.00  0.00
ATOM   4690  HG2 GLU   307       1.504  29.405  -9.567  1.00  0.00
ATOM   4691  HG3 GLU   307       1.984  29.549 -11.275  1.00  0.00
ATOM   4692  CD  GLU   307      -0.090  29.984 -10.894  1.00  0.00
ATOM   4693  OE1 GLU   307      -0.025  30.938 -11.635  1.00  0.00
ATOM   4694  OE2 GLU   307      -1.155  29.635 -10.370  1.00  0.00
ATOM   4695  C   GLU   307       3.567  27.417 -11.231  1.00  0.00
ATOM   4696  O   GLU   307       4.468  28.100 -10.775  1.00  0.00
ATOM   4697  N   PRO   308       3.630  27.009 -12.520  1.00  0.00
ATOM   4698  CD  PRO   308       2.622  26.227 -13.248  1.00  0.00
ATOM   4699  HD2 PRO   308       1.779  26.863 -13.519  1.00  0.00
ATOM   4700  HD3 PRO   308       2.269  25.402 -12.628  1.00  0.00
ATOM   4701  CG  PRO   308       3.401  25.752 -14.451  1.00  0.00
ATOM   4702  HG2 PRO   308       2.731  25.566 -15.290  1.00  0.00
ATOM   4703  HG3 PRO   308       3.948  24.839 -14.214  1.00  0.00
ATOM   4704  CB  PRO   308       4.342  26.878 -14.744  1.00  0.00
ATOM   4705  HB2 PRO   308       3.743  27.642 -15.238  1.00  0.00
ATOM   4706  HB3 PRO   308       5.224  26.661 -15.348  1.00  0.00
ATOM   4707  CA  PRO   308       4.768  27.367 -13.354  1.00  0.00
ATOM   4708  HA  PRO   308       5.671  26.874 -12.996  1.00  0.00
ATOM   4709  C   PRO   308       4.947  28.877 -13.268  1.00  0.00
ATOM   4710  O   PRO   308       3.995  29.588 -13.477  1.00  0.00
ATOM   4711  N   GLY   309       6.132  29.353 -12.879  1.00  0.00
ATOM   4712  H   GLY   309       6.873  28.729 -12.593  1.00  0.00
ATOM   4713  CA  GLY   309       6.388  30.789 -12.856  1.00  0.00
ATOM   4714  HA2 GLY   309       7.430  30.938 -13.139  1.00  0.00
ATOM   4715  HA3 GLY   309       5.740  31.247 -13.604  1.00  0.00
ATOM   4716  C   GLY   309       6.140  31.457 -11.510  1.00  0.00
ATOM   4717  O   GLY   309       6.260  32.673 -11.409  1.00  0.00
ATOM   4718  N   LYS   310       5.891  30.674 -10.453  1.00  0.00
ATOM   4719  H   LYS   310       5.844  29.670 -10.554  1.00  0.00
ATOM   4720  CA  LYS   310       5.658  31.248  -9.132  1.00  0.00
ATOM   4721  HA  LYS   310       6.223  32.171  -9.005  1.00  0.00
ATOM   4722  CB  LYS   310       4.172  31.563  -9.001  1.00  0.00
ATOM   4723  HB2 LYS   310       3.895  32.086  -9.916  1.00  0.00
ATOM   4724  HB3 LYS   310       3.664  30.600  -8.965  1.00  0.00
ATOM   4725  CG  LYS   310       3.764  32.394  -7.802  1.00  0.00
ATOM   4726  HG2 LYS   310       4.011  31.886  -6.869  1.00  0.00
ATOM   4727  HG3 LYS   310       4.244  33.373  -7.820  1.00  0.00
ATOM   4728  CD  LYS   310       2.276  32.565  -7.898  1.00  0.00
ATOM   4729  HD2 LYS   310       2.069  33.018  -8.868  1.00  0.00
ATOM   4730  HD3 LYS   310       1.837  31.568  -7.862  1.00  0.00
ATOM   4731  CE  LYS   310       1.679  33.413  -6.814  1.00  0.00
ATOM   4732  HE2 LYS   310       1.785  32.893  -5.862  1.00  0.00
ATOM   4733  HE3 LYS   310       2.218  34.360  -6.772  1.00  0.00
ATOM   4734  NZ  LYS   310       0.245  33.672  -7.078  1.00  0.00
ATOM   4735  HZ1 LYS   310      -0.254  32.795  -7.117  1.00  0.00
ATOM   4736  HZ2 LYS   310      -0.136  34.244  -6.337  1.00  0.00
ATOM   4737  HZ3 LYS   310       0.147  34.155  -7.960  1.00  0.00
ATOM   4738  C   LYS   310       6.087  30.283  -8.033  1.00  0.00
ATOM   4739  O   LYS   310       5.536  29.187  -7.944  1.00  0.00
ATOM   4740  N   VAL   311       7.040  30.721  -7.197  1.00  0.00
ATOM   4741  H   VAL   311       7.409  31.654  -7.310  1.00  0.00
ATOM   4742  CA  VAL   311       7.613  29.875  -6.166  1.00  0.00
ATOM   4743  HA  VAL   311       7.006  28.995  -5.947  1.00  0.00
ATOM   4744  CB  VAL   311       9.030  29.413  -6.540  1.00  0.00
ATOM   4745  HB  VAL   311       9.403  28.772  -5.741  1.00  0.00
ATOM   4746  CG1 VAL   311       9.047  28.649  -7.850  1.00  0.00
ATOM   4747 HG11 VAL   311       8.674  29.290  -8.649  1.00  0.00
ATOM   4748 HG12 VAL   311      10.067  28.341  -8.078  1.00  0.00
ATOM   4749 HG13 VAL   311       8.412  27.768  -7.765  1.00  0.00
ATOM   4750  CG2 VAL   311      10.032  30.566  -6.588  1.00  0.00
ATOM   4751 HG21 VAL   311      10.085  31.044  -5.610  1.00  0.00
ATOM   4752 HG22 VAL   311      11.016  30.182  -6.857  1.00  0.00
ATOM   4753 HG23 VAL   311       9.712  31.296  -7.332  1.00  0.00
ATOM   4754  C   VAL   311       7.631  30.610  -4.826  1.00  0.00
ATOM   4755  O   VAL   311       7.678  31.841  -4.802  1.00  0.00
ATOM   4756  N   ILE   312       7.611  29.823  -3.735  1.00  0.00
ATOM   4757  H   ILE   312       7.273  28.877  -3.842  1.00  0.00
ATOM   4758  CA  ILE   312       7.989  30.273  -2.402  1.00  0.00
ATOM   4759  HA  ILE   312       8.006  31.358  -2.293  1.00  0.00
ATOM   4760  CB  ILE   312       7.054  29.664  -1.337  1.00  0.00
ATOM   4761  HB  ILE   312       6.945  28.598  -1.540  1.00  0.00
ATOM   4762  CG2 ILE   312       7.613  29.858   0.066  1.00  0.00
ATOM   4763 HG21 ILE   312       7.722  30.923   0.270  1.00  0.00
ATOM   4764 HG22 ILE   312       6.931  29.417   0.794  1.00  0.00
ATOM   4765 HG23 ILE   312       8.586  29.373   0.141  1.00  0.00
ATOM   4766  CG1 ILE   312       5.623  30.194  -1.464  1.00  0.00
ATOM   4767 HG12 ILE   312       5.640  31.239  -1.154  1.00  0.00
ATOM   4768 HG13 ILE   312       5.351  30.133  -2.518  1.00  0.00
ATOM   4769  CD1 ILE   312       4.609  29.443  -0.640  1.00  0.00
ATOM   4770 HD11 ILE   312       4.879  29.504   0.414  1.00  0.00
ATOM   4771 HD12 ILE   312       3.622  29.882  -0.787  1.00  0.00
ATOM   4772 HD13 ILE   312       4.590  28.398  -0.950  1.00  0.00
ATOM   4773  C   ILE   312       9.441  29.890  -2.175  1.00  0.00
ATOM   4774  O   ILE   312       9.826  28.771  -2.490  1.00  0.00
ATOM   4775  N   ALA   313      10.241  30.828  -1.675  1.00  0.00
ATOM   4776  H   ALA   313       9.839  31.729  -1.461  1.00  0.00
ATOM   4777  CA  ALA   313      11.674  30.638  -1.452  1.00  0.00
ATOM   4778  HA  ALA   313      11.908  29.574  -1.422  1.00  0.00
ATOM   4779  CB  ALA   313      12.460  31.269  -2.556  1.00  0.00
ATOM   4780  HB1 ALA   313      12.243  32.336  -2.593  1.00  0.00
ATOM   4781  HB2 ALA   313      13.524  31.121  -2.376  1.00  0.00
ATOM   4782  HB3 ALA   313      12.185  30.810  -3.506  1.00  0.00
ATOM   4783  C   ALA   313      12.084  31.239  -0.111  1.00  0.00
ATOM   4784  O   ALA   313      11.384  32.112   0.417  1.00  0.00
ATOM   4785  N   HIE   314      13.244  30.794   0.404  1.00  0.00
ATOM   4786  H   HIE   314      13.720  30.031  -0.054  1.00  0.00
ATOM   4787  CA  HIE   314      13.813  31.326   1.617  1.00  0.00
ATOM   4788  HA  HIE   314      13.066  31.294   2.411  1.00  0.00
ATOM   4789  CB  HIE   314      15.035  30.515   2.062  1.00  0.00
ATOM   4790  HB2 HIE   314      15.674  30.369   1.191  1.00  0.00
ATOM   4791  HB3 HIE   314      15.597  31.024   2.844  1.00  0.00
ATOM   4792  CG  HIE   314      14.713  29.173   2.579  1.00  0.00
ATOM   4793  ND1 HIE   314      14.526  28.078   1.771  1.00  0.00
ATOM   4794  CE1 HIE   314      14.251  27.010   2.520  1.00  0.00
ATOM   4795  HE1 HIE   314      14.051  26.042   2.061  1.00  0.00
ATOM   4796  NE2 HIE   314      14.279  27.370   3.762  1.00  0.00
ATOM   4797  HE2 HIE   314      14.108  26.775   4.560  1.00  0.00
ATOM   4798  CD2 HIE   314      14.584  28.711   3.829  1.00  0.00
ATOM   4799  HD2 HIE   314      14.677  29.201   4.798  1.00  0.00
ATOM   4800  C   HIE   314      14.189  32.794   1.390  1.00  0.00
ATOM   4801  O   HIE   314      14.833  33.110   0.405  1.00  0.00
ATOM   4802  N   ALA   315      13.809  33.663   2.326  1.00  0.00
ATOM   4803  H   ALA   315      13.358  33.310   3.158  1.00  0.00
ATOM   4804  CA  ALA   315      13.946  35.108   2.173  1.00  0.00
ATOM   4805  HA  ALA   315      13.495  35.380   1.219  1.00  0.00
ATOM   4806  CB  ALA   315      13.227  35.849   3.275  1.00  0.00
ATOM   4807  HB1 ALA   315      13.673  35.594   4.237  1.00  0.00
ATOM   4808  HB2 ALA   315      13.313  36.923   3.108  1.00  0.00
ATOM   4809  HB3 ALA   315      12.174  35.566   3.277  1.00  0.00
ATOM   4810  C   ALA   315      15.410  35.530   2.128  1.00  0.00
ATOM   4811  O   ALA   315      15.713  36.568   1.525  1.00  0.00
ATOM   4812  N   ASP   316      16.323  34.739   2.715  1.00  0.00
ATOM   4813  H   ASP   316      16.056  33.898   3.206  1.00  0.00
ATOM   4814  CA  ASP   316      17.715  35.165   2.782  1.00  0.00
ATOM   4815  HA  ASP   316      17.771  36.235   2.583  1.00  0.00
ATOM   4816  CB  ASP   316      18.332  34.890   4.155  1.00  0.00
ATOM   4817  HB2 ASP   316      19.380  35.184   4.101  1.00  0.00
ATOM   4818  HB3 ASP   316      17.810  35.533   4.863  1.00  0.00
ATOM   4819  CG  ASP   316      18.236  33.450   4.614  1.00  0.00
ATOM   4820  OD1 ASP   316      17.398  32.702   4.058  1.00  0.00
ATOM   4821  OD2 ASP   316      19.003  33.088   5.516  1.00  0.00
ATOM   4822  C   ASP   316      18.569  34.577   1.655  1.00  0.00
ATOM   4823  O   ASP   316      19.771  34.823   1.623  1.00  0.00
ATOM   4824  N   CYS   317      17.971  33.863   0.682  1.00  0.00
ATOM   4825  H   CYS   317      17.015  33.558   0.800  1.00  0.00
ATOM   4826  CA  CYS   317      18.691  33.430  -0.506  1.00  0.00
ATOM   4827  HA  CYS   317      19.745  33.289  -0.266  1.00  0.00
ATOM   4828  CB  CYS   317      18.128  32.110  -1.027  1.00  0.00
ATOM   4829  HB2 CYS   317      17.048  32.164  -1.159  1.00  0.00
ATOM   4830  HB3 CYS   317      18.595  31.824  -1.969  1.00  0.00
ATOM   4831  SG  CYS   317      18.426  30.738   0.119  1.00  0.00
ATOM   4832  HG  CYS   317      17.833  29.807  -0.622  1.00  0.00
ATOM   4833  C   CYS   317      18.655  34.534  -1.575  1.00  0.00
ATOM   4834  O   CYS   317      18.127  34.327  -2.665  1.00  0.00
ATOM   4835  N   HIE   318      19.247  35.696  -1.268  1.00  0.00
ATOM   4836  H   HIE   318      19.807  35.744  -0.429  1.00  0.00
ATOM   4837  CA  HIE   318      19.098  36.905  -2.068  1.00  0.00
ATOM   4838  HA  HIE   318      18.039  37.151  -2.154  1.00  0.00
ATOM   4839  CB  HIE   318      19.827  38.095  -1.434  1.00  0.00
ATOM   4840  HB2 HIE   318      20.891  37.865  -1.377  1.00  0.00
ATOM   4841  HB3 HIE   318      19.683  39.006  -2.014  1.00  0.00
ATOM   4842  CG  HIE   318      19.385  38.397  -0.055  1.00  0.00
ATOM   4843  ND1 HIE   318      18.129  38.888   0.230  1.00  0.00
ATOM   4844  CE1 HIE   318      18.009  39.004   1.560  1.00  0.00
ATOM   4845  HE1 HIE   318      17.083  39.370   2.001  1.00  0.00
ATOM   4846  NE2 HIE   318      19.152  38.612   2.124  1.00  0.00
ATOM   4847  HE2 HIE   318      19.360  38.579   3.112  1.00  0.00
ATOM   4848  CD2 HIE   318      20.022  38.251   1.122  1.00  0.00
ATOM   4849  HD2 HIE   318      21.031  37.920   1.369  1.00  0.00
ATOM   4850  C   HIE   318      19.637  36.688  -3.484  1.00  0.00
ATOM   4851  O   HIE   318      18.993  37.075  -4.455  1.00  0.00
ATOM   4852  N   LYS   319      20.785  36.018  -3.611  1.00  0.00
ATOM   4853  H   LYS   319      21.278  35.655  -2.807  1.00  0.00
ATOM   4854  CA  LYS   319      21.407  35.891  -4.915  1.00  0.00
ATOM   4855  HA  LYS   319      21.347  36.837  -5.453  1.00  0.00
ATOM   4856  CB  LYS   319      22.878  35.515  -4.752  1.00  0.00
ATOM   4857  HB2 LYS   319      22.914  34.615  -4.138  1.00  0.00
ATOM   4858  HB3 LYS   319      23.264  35.292  -5.747  1.00  0.00
ATOM   4859  CG  LYS   319      23.727  36.601  -4.111  1.00  0.00
ATOM   4860  HG2 LYS   319      23.355  37.580  -4.410  1.00  0.00
ATOM   4861  HG3 LYS   319      23.677  36.510  -3.026  1.00  0.00
ATOM   4862  CD  LYS   319      25.144  36.448  -4.559  1.00  0.00
ATOM   4863  HD2 LYS   319      25.498  35.491  -4.176  1.00  0.00
ATOM   4864  HD3 LYS   319      25.133  36.420  -5.648  1.00  0.00
ATOM   4865  CE  LYS   319      26.058  37.538  -4.097  1.00  0.00
ATOM   4866  HE2 LYS   319      26.887  37.654  -4.796  1.00  0.00
ATOM   4867  HE3 LYS   319      25.513  38.479  -4.023  1.00  0.00
ATOM   4868  NZ  LYS   319      26.582  37.169  -2.772  1.00  0.00
ATOM   4869  HZ1 LYS   319      27.088  36.297  -2.841  1.00  0.00
ATOM   4870  HZ2 LYS   319      27.203  37.894  -2.442  1.00  0.00
ATOM   4871  HZ3 LYS   319      25.815  37.062  -2.124  1.00  0.00
ATOM   4872  C   LYS   319      20.653  34.902  -5.789  1.00  0.00
ATOM   4873  O   LYS   319      20.362  35.202  -6.948  1.00  0.00
ATOM   4874  N   THR   320      20.284  33.745  -5.237  1.00  0.00
ATOM   4875  H   THR   320      20.558  33.495  -4.298  1.00  0.00
ATOM   4876  CA  THR   320      19.559  32.765  -6.025  1.00  0.00
ATOM   4877  HA  THR   320      20.068  32.601  -6.975  1.00  0.00
ATOM   4878  CB  THR   320      19.443  31.427  -5.295  1.00  0.00
ATOM   4879  HB  THR   320      18.900  31.579  -4.362  1.00  0.00
ATOM   4880  CG2 THR   320      18.707  30.417  -6.148  1.00  0.00
ATOM   4881 HG21 THR   320      19.250  30.264  -7.080  1.00  0.00
ATOM   4882 HG22 THR   320      18.634  29.472  -5.611  1.00  0.00
ATOM   4883 HG23 THR   320      17.706  30.788  -6.367  1.00  0.00
ATOM   4884  OG1 THR   320      20.756  30.949  -4.994  1.00  0.00
ATOM   4885  HG1 THR   320      20.694  30.108  -4.535  1.00  0.00
ATOM   4886  C   THR   320      18.193  33.317  -6.415  1.00  0.00
ATOM   4887  O   THR   320      17.755  33.177  -7.551  1.00  0.00
ATOM   4888  N   ASN   321      17.512  33.966  -5.474  1.00  0.00
ATOM   4889  H   ASN   321      17.868  34.005  -4.529  1.00  0.00
ATOM   4890  CA  ASN   321      16.188  34.504  -5.733  1.00  0.00
ATOM   4891  HA  ASN   321      15.557  33.724  -6.160  1.00  0.00
ATOM   4892  CB  ASN   321      15.534  35.013  -4.449  1.00  0.00
ATOM   4893  HB2 ASN   321      16.224  35.692  -3.948  1.00  0.00
ATOM   4894  HB3 ASN   321      14.623  35.551  -4.714  1.00  0.00
ATOM   4895  CG  ASN   321      15.176  33.897  -3.494  1.00  0.00
ATOM   4896  OD1 ASN   321      15.173  32.720  -3.859  1.00  0.00
ATOM   4897  ND2 ASN   321      14.875  34.255  -2.264  1.00  0.00
ATOM   4898 HD21 ASN   321      14.628  33.551  -1.583  1.00  0.00
ATOM   4899 HD22 ASN   321      14.892  35.231  -2.006  1.00  0.00
ATOM   4900  C   ASN   321      16.215  35.563  -6.838  1.00  0.00
ATOM   4901  O   ASN   321      15.270  35.626  -7.622  1.00  0.00
ATOM   4902  N   GLN   322      17.277  36.388  -6.922  1.00  0.00
ATOM   4903  H   GLN   322      17.988  36.397  -6.204  1.00  0.00
ATOM   4904  CA  GLN   322      17.376  37.363  -8.006  1.00  0.00
ATOM   4905  HA  GLN   322      16.422  37.883  -8.091  1.00  0.00
ATOM   4906  CB  GLN   322      18.487  38.404  -7.785  1.00  0.00
ATOM   4907  HB2 GLN   322      18.365  38.786  -6.771  1.00  0.00
ATOM   4908  HB3 GLN   322      19.437  37.874  -7.861  1.00  0.00
ATOM   4909  CG  GLN   322      18.473  39.579  -8.782  1.00  0.00
ATOM   4910  HG2 GLN   322      19.174  40.290  -8.346  1.00  0.00
ATOM   4911  HG3 GLN   322      18.784  39.342  -9.800  1.00  0.00
ATOM   4912  CD  GLN   322      17.103  40.220  -8.832  1.00  0.00
ATOM   4913  OE1 GLN   322      16.493  40.499  -7.800  1.00  0.00
ATOM   4914  NE2 GLN   322      16.535  40.318 -10.027  1.00  0.00
ATOM   4915 HE21 GLN   322      15.620  40.738 -10.115  1.00  0.00
ATOM   4916 HE22 GLN   322      17.019  39.973 -10.843  1.00  0.00
ATOM   4917  C   GLN   322      17.569  36.648  -9.349  1.00  0.00
ATOM   4918  O   GLN   322      17.008  37.068 -10.361  1.00  0.00
ATOM   4919  N   LYS   323      18.328  35.551  -9.371  1.00  0.00
ATOM   4920  H   LYS   323      18.874  35.284  -8.564  1.00  0.00
ATOM   4921  CA  LYS   323      18.478  34.770 -10.602  1.00  0.00
ATOM   4922  HA  LYS   323      18.732  35.434 -11.429  1.00  0.00
ATOM   4923  CB  LYS   323      19.590  33.728 -10.452  1.00  0.00
ATOM   4924  HB2 LYS   323      19.348  33.119  -9.581  1.00  0.00
ATOM   4925  HB3 LYS   323      19.572  33.105 -11.347  1.00  0.00
ATOM   4926  CG  LYS   323      20.978  34.330 -10.281  1.00  0.00
ATOM   4927  HG2 LYS   323      21.155  34.977 -11.139  1.00  0.00
ATOM   4928  HG3 LYS   323      20.957  34.930  -9.371  1.00  0.00
ATOM   4929  CD  LYS   323      22.082  33.312 -10.184  1.00  0.00
ATOM   4930  HD2 LYS   323      23.013  33.806  -9.907  1.00  0.00
ATOM   4931  HD3 LYS   323      21.829  32.566  -9.432  1.00  0.00
ATOM   4932  CE  LYS   323      22.251  32.636 -11.528  1.00  0.00
ATOM   4933  HE2 LYS   323      21.423  31.944 -11.680  1.00  0.00
ATOM   4934  HE3 LYS   323      22.236  33.397 -12.309  1.00  0.00
ATOM   4935  NZ  LYS   323      23.530  31.895 -11.587  1.00  0.00
ATOM   4936  HZ1 LYS   323      23.544  31.190 -10.864  1.00  0.00
ATOM   4937  HZ2 LYS   323      23.621  31.453 -12.491  1.00  0.00
ATOM   4938  HZ3 LYS   323      24.297  32.537 -11.447  1.00  0.00
ATOM   4939  C   LYS   323      17.146  34.134 -11.013  1.00  0.00
ATOM   4940  O   LYS   323      16.847  34.040 -12.199  1.00  0.00
ATOM   4941  N   ILE   324      16.335  33.705 -10.035  1.00  0.00
ATOM   4942  H   ILE   324      16.660  33.686  -9.079  1.00  0.00
ATOM   4943  CA  ILE   324      15.029  33.138 -10.332  1.00  0.00
ATOM   4944  HA  ILE   324      15.051  32.432 -11.162  1.00  0.00
ATOM   4945  CB  ILE   324      14.439  32.445  -9.082  1.00  0.00
ATOM   4946  HB  ILE   324      14.535  33.118  -8.230  1.00  0.00
ATOM   4947  CG2 ILE   324      12.984  32.105  -9.292  1.00  0.00
ATOM   4948 HG21 ILE   324      12.887  31.432 -10.144  1.00  0.00
ATOM   4949 HG22 ILE   324      12.592  31.618  -8.399  1.00  0.00
ATOM   4950 HG23 ILE   324      12.421  33.018  -9.485  1.00  0.00
ATOM   4951  CG1 ILE   324      15.268  31.212  -8.696  1.00  0.00
ATOM   4952 HG12 ILE   324      15.119  30.470  -9.480  1.00  0.00
ATOM   4953 HG13 ILE   324      16.313  31.522  -8.683  1.00  0.00
ATOM   4954  CD1 ILE   324      14.906  30.610  -7.360  1.00  0.00
ATOM   4955 HD11 ILE   324      13.861  30.299  -7.372  1.00  0.00
ATOM   4956 HD12 ILE   324      15.540  29.744  -7.167  1.00  0.00
ATOM   4957 HD13 ILE   324      15.055  31.351  -6.574  1.00  0.00
ATOM   4958  C   ILE   324      14.124  34.233 -10.920  1.00  0.00
ATOM   4959  O   ILE   324      13.447  34.004 -11.918  1.00  0.00
ATOM   4960  N   ARG   325      14.143  35.434 -10.330  1.00  0.00
ATOM   4961  H   ARG   325      14.695  35.587  -9.498  1.00  0.00
ATOM   4962  CA  ARG   325      13.357  36.554 -10.861  1.00  0.00
ATOM   4963  HA  ARG   325      12.315  36.241 -10.930  1.00  0.00
ATOM   4964  CB  ARG   325      13.434  37.815  -9.989  1.00  0.00
ATOM   4965  HB2 ARG   325      14.492  38.023  -9.834  1.00  0.00
ATOM   4966  HB3 ARG   325      12.986  38.622 -10.568  1.00  0.00
ATOM   4967  CG  ARG   325      12.733  37.709  -8.641  1.00  0.00
ATOM   4968  HG2 ARG   325      11.714  37.361  -8.809  1.00  0.00
ATOM   4969  HG3 ARG   325      13.269  36.980  -8.032  1.00  0.00
ATOM   4970  CD  ARG   325      12.700  39.057  -7.913  1.00  0.00
ATOM   4971  HD2 ARG   325      13.668  39.555  -7.961  1.00  0.00
ATOM   4972  HD3 ARG   325      11.933  39.711  -8.328  1.00  0.00
ATOM   4973  NE  ARG   325      12.384  38.795  -6.530  1.00  0.00
ATOM   4974  HE  ARG   325      11.410  38.693  -6.285  1.00  0.00
ATOM   4975  CZ  ARG   325      13.302  38.670  -5.565  1.00  0.00
ATOM   4976  NH1 ARG   325      14.592  38.893  -5.820  1.00  0.00
ATOM   4977 HH11 ARG   325      14.881  39.160  -6.750  1.00  0.00
ATOM   4978 HH12 ARG   325      15.274  38.795  -5.081  1.00  0.00
ATOM   4979  NH2 ARG   325      12.917  38.333  -4.348  1.00  0.00
ATOM   4980 HH21 ARG   325      11.938  38.173  -4.159  1.00  0.00
ATOM   4981 HH22 ARG   325      13.602  38.236  -3.613  1.00  0.00
ATOM   4982  C   ARG   325      13.836  36.936 -12.261  1.00  0.00
ATOM   4983  O   ARG   325      13.031  37.185 -13.133  1.00  0.00
ATOM   4984  N   ASP   326      15.145  36.953 -12.485  1.00  0.00
ATOM   4985  H   ASP   326      15.777  36.788 -11.715  1.00  0.00
ATOM   4986  CA  ASP   326      15.712  37.258 -13.790  1.00  0.00
ATOM   4987  HA  ASP   326      15.365  38.240 -14.111  1.00  0.00
ATOM   4988  CB  ASP   326      17.244  37.267 -13.754  1.00  0.00
ATOM   4989  HB2 ASP   326      17.539  36.302 -13.342  1.00  0.00
ATOM   4990  HB3 ASP   326      17.557  37.328 -14.796  1.00  0.00
ATOM   4991  CG  ASP   326      17.912  38.386 -12.957  1.00  0.00
ATOM   4992  OD1 ASP   326      17.255  39.413 -12.705  1.00  0.00
ATOM   4993  OD2 ASP   326      19.109  38.222 -12.575  1.00  0.00
ATOM   4994  C   ASP   326      15.228  36.254 -14.844  1.00  0.00
ATOM   4995  O   ASP   326      15.185  36.587 -16.012  1.00  0.00
ATOM   4996  N   ALA   327      14.897  35.010 -14.445  1.00  0.00
ATOM   4997  H   ALA   327      15.073  34.746 -13.486  1.00  0.00
ATOM   4998  CA  ALA   327      14.369  33.999 -15.354  1.00  0.00
ATOM   4999  HA  ALA   327      14.846  34.132 -16.325  1.00  0.00
ATOM   5000  CB  ALA   327      14.708  32.615 -14.833  1.00  0.00
ATOM   5001  HB1 ALA   327      14.230  32.464 -13.866  1.00  0.00
ATOM   5002  HB2 ALA   327      14.349  31.864 -15.537  1.00  0.00
ATOM   5003  HB3 ALA   327      15.788  32.522 -14.723  1.00  0.00
ATOM   5004  C   ALA   327      12.861  34.151 -15.568  1.00  0.00
ATOM   5005  O   ALA   327      12.251  33.265 -16.155  1.00  0.00
ATOM   5006  N   GLY   328      12.260  35.243 -15.072  1.00  0.00
ATOM   5007  H   GLY   328      12.798  35.884 -14.506  1.00  0.00
ATOM   5008  CA  GLY   328      10.856  35.550 -15.317  1.00  0.00
ATOM   5009  HA2 GLY   328      10.729  36.631 -15.261  1.00  0.00
ATOM   5010  HA3 GLY   328      10.603  35.206 -16.319  1.00  0.00
ATOM   5011  C   GLY   328       9.915  34.886 -14.310  1.00  0.00
ATOM   5012  O   GLY   328       8.730  34.795 -14.542  1.00  0.00
ATOM   5013  N   VAL   329      10.429  34.466 -13.156  1.00  0.00
ATOM   5014  H   VAL   329      11.410  34.610 -12.964  1.00  0.00
ATOM   5015  CA  VAL   329       9.633  33.745 -12.176  1.00  0.00
ATOM   5016  HA  VAL   329       8.635  33.484 -12.529  1.00  0.00
ATOM   5017  CB  VAL   329      10.355  32.453 -11.738  1.00  0.00
ATOM   5018  HB  VAL   329      11.370  32.724 -11.448  1.00  0.00
ATOM   5019  CG1 VAL   329       9.669  31.749 -10.580  1.00  0.00
ATOM   5020 HG11 VAL   329       8.654  31.477 -10.869  1.00  0.00
ATOM   5021 HG12 VAL   329      10.226  30.848 -10.320  1.00  0.00
ATOM   5022 HG13 VAL   329       9.634  32.415  -9.718  1.00  0.00
ATOM   5023  CG2 VAL   329      10.526  31.502 -12.917  1.00  0.00
ATOM   5024 HG21 VAL   329      11.116  31.988 -13.694  1.00  0.00
ATOM   5025 HG22 VAL   329      11.037  30.599 -12.585  1.00  0.00
ATOM   5026 HG23 VAL   329       9.547  31.239 -13.317  1.00  0.00
ATOM   5027  C   VAL   329       9.360  34.666 -10.990  1.00  0.00
ATOM   5028  O   VAL   329      10.263  35.320 -10.509  1.00  0.00
ATOM   5029  N   GLU   330       8.125  34.666 -10.505  1.00  0.00
ATOM   5030  H   GLU   330       7.404  34.154 -10.994  1.00  0.00
ATOM   5031  CA  GLU   330       7.755  35.405  -9.313  1.00  0.00
ATOM   5032  HA  GLU   330       8.251  36.376  -9.297  1.00  0.00
ATOM   5033  CB  GLU   330       6.241  35.630  -9.314  1.00  0.00
ATOM   5034  HB2 GLU   330       5.982  36.185 -10.216  1.00  0.00
ATOM   5035  HB3 GLU   330       5.755  34.655  -9.335  1.00  0.00
ATOM   5036  CG  GLU   330       5.767  36.411  -8.081  1.00  0.00
ATOM   5037  HG2 GLU   330       6.209  35.935  -7.205  1.00  0.00
ATOM   5038  HG3 GLU   330       6.188  37.409  -8.202  1.00  0.00
ATOM   5039  CD  GLU   330       4.259  36.516  -7.895  1.00  0.00
ATOM   5040  OE1 GLU   330       3.520  36.276  -8.866  1.00  0.00
ATOM   5041  OE2 GLU   330       3.831  36.810  -6.756  1.00  0.00
ATOM   5042  C   GLU   330       8.201  34.619  -8.071  1.00  0.00
ATOM   5043  O   GLU   330       7.911  33.432  -7.953  1.00  0.00
ATOM   5044  N   VAL   331       8.898  35.304  -7.154  1.00  0.00
ATOM   5045  H   VAL   331       9.155  36.256  -7.374  1.00  0.00
ATOM   5046  CA  VAL   331       9.355  34.743  -5.908  1.00  0.00
ATOM   5047  HA  VAL   331       9.152  33.675  -5.827  1.00  0.00
ATOM   5048  CB  VAL   331      10.871  34.969  -5.751  1.00  0.00
ATOM   5049  HB  VAL   331      11.065  36.038  -5.829  1.00  0.00
ATOM   5050  CG1 VAL   331      11.394  34.455  -4.414  1.00  0.00
ATOM   5051 HG11 VAL   331      11.200  33.385  -4.335  1.00  0.00
ATOM   5052 HG12 VAL   331      12.466  34.636  -4.349  1.00  0.00
ATOM   5053 HG13 VAL   331      10.888  34.976  -3.601  1.00  0.00
ATOM   5054  CG2 VAL   331      11.645  34.321  -6.885  1.00  0.00
ATOM   5055 HG21 VAL   331      11.328  34.752  -7.834  1.00  0.00
ATOM   5056 HG22 VAL   331      12.712  34.499  -6.745  1.00  0.00
ATOM   5057 HG23 VAL   331      11.453  33.249  -6.890  1.00  0.00
ATOM   5058  C   VAL   331       8.569  35.360  -4.749  1.00  0.00
ATOM   5059  O   VAL   331       8.509  36.570  -4.630  1.00  0.00
ATOM   5060  N   ILE   332       7.981  34.512  -3.905  1.00  0.00
ATOM   5061  H   ILE   332       7.916  33.547  -4.198  1.00  0.00
ATOM   5062  CA  ILE   332       7.400  34.883  -2.628  1.00  0.00
ATOM   5063  HA  ILE   332       7.261  35.958  -2.516  1.00  0.00
ATOM   5064  CB  ILE   332       6.052  34.171  -2.445  1.00  0.00
ATOM   5065  HB  ILE   332       6.208  33.103  -2.596  1.00  0.00
ATOM   5066  CG2 ILE   332       5.457  34.409  -1.052  1.00  0.00
ATOM   5067 HG21 ILE   332       5.300  35.476  -0.901  1.00  0.00
ATOM   5068 HG22 ILE   332       4.504  33.886  -0.969  1.00  0.00
ATOM   5069 HG23 ILE   332       6.144  34.032  -0.294  1.00  0.00
ATOM   5070  CG1 ILE   332       5.086  34.595  -3.545  1.00  0.00
ATOM   5071 HG12 ILE   332       4.551  35.476  -3.190  1.00  0.00
ATOM   5072 HG13 ILE   332       5.680  34.859  -4.420  1.00  0.00
ATOM   5073  CD1 ILE   332       4.097  33.525  -3.916  1.00  0.00
ATOM   5074 HD11 ILE   332       3.501  33.261  -3.042  1.00  0.00
ATOM   5075 HD12 ILE   332       3.440  33.894  -4.704  1.00  0.00
ATOM   5076 HD13 ILE   332       4.630  32.644  -4.272  1.00  0.00
ATOM   5077  C   ILE   332       8.410  34.493  -1.551  1.00  0.00
ATOM   5078  O   ILE   332       8.692  33.308  -1.353  1.00  0.00
ATOM   5079  N   GLU   333       8.986  35.507  -0.918  1.00  0.00
ATOM   5080  H   GLU   333       8.712  36.453  -1.142  1.00  0.00
ATOM   5081  CA  GLU   333      10.041  35.309   0.056  1.00  0.00
ATOM   5082  HA  GLU   333      10.655  34.456  -0.234  1.00  0.00
ATOM   5083  CB  GLU   333      10.930  36.544   0.139  1.00  0.00
ATOM   5084  HB2 GLU   333      10.282  37.413   0.257  1.00  0.00
ATOM   5085  HB3 GLU   333      11.562  36.440   1.021  1.00  0.00
ATOM   5086  CG  GLU   333      11.802  36.727  -1.089  1.00  0.00
ATOM   5087  HG2 GLU   333      12.409  35.831  -1.222  1.00  0.00
ATOM   5088  HG3 GLU   333      11.116  36.828  -1.929  1.00  0.00
ATOM   5089  CD  GLU   333      12.715  37.955  -1.025  1.00  0.00
ATOM   5090  OE1 GLU   333      12.486  38.807  -0.150  1.00  0.00
ATOM   5091  OE2 GLU   333      13.667  38.053  -1.814  1.00  0.00
ATOM   5092  C   GLU   333       9.434  34.988   1.412  1.00  0.00
ATOM   5093  O   GLU   333       8.550  35.690   1.856  1.00  0.00
ATOM   5094  N   VAL   334       9.921  33.921   2.065  1.00  0.00
ATOM   5095  H   VAL   334      10.607  33.312   1.642  1.00  0.00
ATOM   5096  CA  VAL   334       9.415  33.578   3.379  1.00  0.00
ATOM   5097  HA  VAL   334       8.911  34.414   3.863  1.00  0.00
ATOM   5098  CB  VAL   334       8.436  32.398   3.292  1.00  0.00
ATOM   5099  HB  VAL   334       8.919  31.584   2.752  1.00  0.00
ATOM   5100  CG1 VAL   334       8.034  31.923   4.656  1.00  0.00
ATOM   5101 HG11 VAL   334       7.550  32.737   5.196  1.00  0.00
ATOM   5102 HG12 VAL   334       7.341  31.088   4.561  1.00  0.00
ATOM   5103 HG13 VAL   334       8.919  31.600   5.204  1.00  0.00
ATOM   5104  CG2 VAL   334       7.202  32.746   2.480  1.00  0.00
ATOM   5105 HG21 VAL   334       7.499  33.018   1.467  1.00  0.00
ATOM   5106 HG22 VAL   334       6.536  31.884   2.443  1.00  0.00
ATOM   5107 HG23 VAL   334       6.685  33.585   2.945  1.00  0.00
ATOM   5108  C   VAL   334      10.611  33.271   4.260  1.00  0.00
ATOM   5109  O   VAL   334      11.560  32.618   3.809  1.00  0.00
ATOM   5110  N   THR   335      10.570  33.736   5.509  1.00  0.00
ATOM   5111  H   THR   335       9.778  34.277   5.824  1.00  0.00
ATOM   5112  CA  THR   335      11.640  33.461   6.459  1.00  0.00
ATOM   5113  HA  THR   335      12.617  33.768   6.085  1.00  0.00
ATOM   5114  CB  THR   335      11.390  34.155   7.807  1.00  0.00
ATOM   5115  HB  THR   335      10.510  33.705   8.266  1.00  0.00
ATOM   5116  CG2 THR   335      12.582  34.014   8.747  1.00  0.00
ATOM   5117 HG21 THR   335      13.462  34.465   8.289  1.00  0.00
ATOM   5118 HG22 THR   335      12.364  34.519   9.689  1.00  0.00
ATOM   5119 HG23 THR   335      12.772  32.958   8.937  1.00  0.00
ATOM   5120  OG1 THR   335      11.063  35.531   7.580  1.00  0.00
ATOM   5121  HG1 THR   335      10.906  35.966   8.421  1.00  0.00
ATOM   5122  C   THR   335      11.703  31.965   6.716  1.00  0.00
ATOM   5123  O   THR   335      10.689  31.344   6.966  1.00  0.00
ATOM   5124  N   GLY   336      12.895  31.394   6.687  1.00  0.00
ATOM   5125  H   GLY   336      13.712  31.935   6.444  1.00  0.00
ATOM   5126  CA  GLY   336      13.069  29.989   6.999  1.00  0.00
ATOM   5127  HA2 GLY   336      12.268  29.665   7.663  1.00  0.00
ATOM   5128  HA3 GLY   336      13.033  29.408   6.077  1.00  0.00
ATOM   5129  C   GLY   336      14.404  29.750   7.682  1.00  0.00
ATOM   5130  O   GLY   336      15.195  29.022   7.177  1.00  0.00
ATOM   5131  N   THR   337      14.623  30.413   8.810  1.00  0.00
ATOM   5132  H   THR   337      13.854  30.963   9.164  1.00  0.00
ATOM   5133  CA  THR   337      15.864  30.395   9.568  1.00  0.00
ATOM   5134  HA  THR   337      16.715  30.326   8.890  1.00  0.00
ATOM   5135  CB  THR   337      15.988  31.695  10.382  1.00  0.00
ATOM   5136  HB  THR   337      15.106  31.751  11.019  1.00  0.00
ATOM   5137  CG2 THR   337      17.230  31.796  11.234  1.00  0.00
ATOM   5138 HG21 THR   337      18.113  31.740  10.598  1.00  0.00
ATOM   5139 HG22 THR   337      17.227  32.745  11.769  1.00  0.00
ATOM   5140 HG23 THR   337      17.247  30.975  11.951  1.00  0.00
ATOM   5141  OG1 THR   337      16.009  32.748   9.432  1.00  0.00
ATOM   5142  HG1 THR   337      16.086  33.589   9.889  1.00  0.00
ATOM   5143  C   THR   337      15.901  29.220  10.548  1.00  0.00
ATOM   5144  O   THR   337      16.898  28.512  10.649  1.00  0.00
ATOM   5145  N   GLU   338      14.822  29.053  11.325  1.00  0.00
ATOM   5146  H   GLU   338      14.027  29.672  11.254  1.00  0.00
ATOM   5147  CA  GLU   338      14.804  28.023  12.352  1.00  0.00
ATOM   5148  HA  GLU   338      15.747  28.027  12.899  1.00  0.00
ATOM   5149  CB  GLU   338      13.673  28.279  13.333  1.00  0.00
ATOM   5150  HB2 GLU   338      12.744  28.296  12.762  1.00  0.00
ATOM   5151  HB3 GLU   338      13.653  27.444  14.033  1.00  0.00
ATOM   5152  CG  GLU   338      13.819  29.585  14.105  1.00  0.00
ATOM   5153  HG2 GLU   338      13.793  30.364  13.343  1.00  0.00
ATOM   5154  HG3 GLU   338      12.944  29.679  14.749  1.00  0.00
ATOM   5155  CD  GLU   338      15.084  29.736  14.942  1.00  0.00
ATOM   5156  OE1 GLU   338      15.536  28.733  15.597  1.00  0.00
ATOM   5157  OE2 GLU   338      15.596  30.862  14.961  1.00  0.00
ATOM   5158  C   GLU   338      14.696  26.636  11.733  1.00  0.00
ATOM   5159  O   GLU   338      15.315  25.696  12.233  1.00  0.00
ATOM   5160  N   ILE   339      13.927  26.508  10.639  1.00  0.00
ATOM   5161  H   ILE   339      13.400  27.298  10.296  1.00  0.00
ATOM   5162  CA  ILE   339      13.708  25.207  10.018  1.00  0.00
ATOM   5163  HA  ILE   339      13.395  24.442  10.729  1.00  0.00
ATOM   5164  CB  ILE   339      12.681  25.294   8.872  1.00  0.00
ATOM   5165  HB  ILE   339      11.765  25.734   9.268  1.00  0.00
ATOM   5166  CG2 ILE   339      13.189  26.139   7.710  1.00  0.00
ATOM   5167 HG21 ILE   339      14.104  25.699   7.313  1.00  0.00
ATOM   5168 HG22 ILE   339      12.433  26.172   6.926  1.00  0.00
ATOM   5169 HG23 ILE   339      13.394  27.151   8.059  1.00  0.00
ATOM   5170  CG1 ILE   339      12.235  23.913   8.397  1.00  0.00
ATOM   5171 HG12 ILE   339      11.658  24.063   7.485  1.00  0.00
ATOM   5172 HG13 ILE   339      13.140  23.351   8.166  1.00  0.00
ATOM   5173  CD1 ILE   339      11.411  23.146   9.388  1.00  0.00
ATOM   5174 HD11 ILE   339      10.505  23.707   9.619  1.00  0.00
ATOM   5175 HD12 ILE   339      11.140  22.179   8.965  1.00  0.00
ATOM   5176 HD13 ILE   339      11.987  22.994  10.301  1.00  0.00
ATOM   5177  C   ILE   339      15.039  24.571   9.590  1.00  0.00
ATOM   5178  O   ILE   339      15.220  23.365   9.732  1.00  0.00
ATOM   5179  N   ARG   340      15.994  25.388   9.124  1.00  0.00
ATOM   5180  H   ARG   340      15.815  26.381   9.133  1.00  0.00
ATOM   5181  CA  ARG   340      17.232  24.915   8.525  1.00  0.00
ATOM   5182  HA  ARG   340      17.036  24.044   7.900  1.00  0.00
ATOM   5183  CB  ARG   340      17.849  26.017   7.650  1.00  0.00
ATOM   5184  HB2 ARG   340      17.921  26.914   8.266  1.00  0.00
ATOM   5185  HB3 ARG   340      18.850  25.686   7.374  1.00  0.00
ATOM   5186  CG  ARG   340      17.050  26.330   6.387  1.00  0.00
ATOM   5187  HG2 ARG   340      16.760  25.378   5.942  1.00  0.00
ATOM   5188  HG3 ARG   340      16.158  26.875   6.693  1.00  0.00
ATOM   5189  CD  ARG   340      17.818  27.149   5.369  1.00  0.00
ATOM   5190  HD2 ARG   340      18.623  26.560   4.929  1.00  0.00
ATOM   5191  HD3 ARG   340      17.154  27.502   4.580  1.00  0.00
ATOM   5192  NE  ARG   340      18.401  28.308   6.045  1.00  0.00
ATOM   5193  HE  ARG   340      19.006  28.112   6.829  1.00  0.00
ATOM   5194  CZ  ARG   340      18.151  29.572   5.740  1.00  0.00
ATOM   5195  NH1 ARG   340      17.540  29.896   4.613  1.00  0.00
ATOM   5196 HH11 ARG   340      17.257  29.170   3.970  1.00  0.00
ATOM   5197 HH12 ARG   340      17.360  30.866   4.401  1.00  0.00
ATOM   5198  NH2 ARG   340      18.566  30.527   6.542  1.00  0.00
ATOM   5199 HH21 ARG   340      19.072  30.291   7.383  1.00  0.00
ATOM   5200 HH22 ARG   340      18.378  31.492   6.312  1.00  0.00
ATOM   5201  C   ARG   340      18.254  24.412   9.570  1.00  0.00
ATOM   5202  O   ARG   340      19.310  23.903   9.199  1.00  0.00
ATOM   5203  N   LYS   341      17.954  24.484  10.864  1.00  0.00
ATOM   5204  H   LYS   341      17.177  25.053  11.169  1.00  0.00
ATOM   5205  CA  LYS   341      18.800  23.867  11.880  1.00  0.00
ATOM   5206  HA  LYS   341      19.854  24.054  11.677  1.00  0.00
ATOM   5207  CB  LYS   341      18.446  24.481  13.225  1.00  0.00
ATOM   5208  HB2 LYS   341      17.415  24.234  13.475  1.00  0.00
ATOM   5209  HB3 LYS   341      19.111  24.081  13.991  1.00  0.00
ATOM   5210  CG  LYS   341      18.604  25.991  13.155  1.00  0.00
ATOM   5211  HG2 LYS   341      19.562  26.190  12.675  1.00  0.00
ATOM   5212  HG3 LYS   341      17.797  26.367  12.525  1.00  0.00
ATOM   5213  CD  LYS   341      18.560  26.681  14.490  1.00  0.00
ATOM   5214  HD2 LYS   341      17.555  26.577  14.900  1.00  0.00
ATOM   5215  HD3 LYS   341      19.275  26.196  15.154  1.00  0.00
ATOM   5216  CE  LYS   341      18.904  28.155  14.363  1.00  0.00
ATOM   5217  HE2 LYS   341      19.977  28.251  14.198  1.00  0.00
ATOM   5218  HE3 LYS   341      18.367  28.569  13.510  1.00  0.00
ATOM   5219  NZ  LYS   341      18.526  28.895  15.590  1.00  0.00
ATOM   5220  HZ1 LYS   341      19.024  28.512  16.381  1.00  0.00
ATOM   5221  HZ2 LYS   341      18.764  29.870  15.482  1.00  0.00
ATOM   5222  HZ3 LYS   341      17.531  28.806  15.744  1.00  0.00
ATOM   5223  C   LYS   341      18.708  22.347  11.862  1.00  0.00
ATOM   5224  O   LYS   341      19.561  21.674  12.463  1.00  0.00
ATOM   5225  N   ALA   342      17.715  21.790  11.161  1.00  0.00
ATOM   5226  H   ALA   342      16.984  22.371  10.777  1.00  0.00
ATOM   5227  CA  ALA   342      17.627  20.351  10.966  1.00  0.00
ATOM   5228  HA  ALA   342      18.459  19.831  11.441  1.00  0.00
ATOM   5229  CB  ALA   342      16.327  19.853  11.581  1.00  0.00
ATOM   5230  HB1 ALA   342      15.484  20.358  11.110  1.00  0.00
ATOM   5231  HB2 ALA   342      16.240  18.777  11.425  1.00  0.00
ATOM   5232  HB3 ALA   342      16.326  20.065  12.650  1.00  0.00
ATOM   5233  C   ALA   342      17.697  20.031   9.463  1.00  0.00
ATOM   5234  O   ALA   342      17.934  20.914   8.628  1.00  0.00
ATOM   5235  N   CYM   343      17.399  18.770   9.116  1.00  0.00
ATOM   5236  H   CYM   343      17.088  18.143   9.845  1.00  0.00
ATOM   5237  CA  CYM   343      17.571  18.236   7.777  1.00  0.00
ATOM   5238  HA  CYM   343      18.475  18.642   7.323  1.00  0.00
ATOM   5239  CB  CYM   343      17.698  16.722   7.843  1.00  0.00
ATOM   5240  HB3 CYM   343      18.626  16.456   8.348  1.00  0.00
ATOM   5241  HB2 CYM   343      17.705  16.314   6.832  1.00  0.00
ATOM   5242  SG  CYM   343      16.400  15.915   8.822  1.00  0.00
ATOM   5243  C   CYM   343      16.452  18.636   6.826  1.00  0.00
ATOM   5244  O   CYM   343      15.736  17.766   6.301  1.00  0.00
ATOM   5245  N   GLY   344      16.341  19.971   6.568  1.00  0.00
ATOM   5246  H   GLY   344      16.880  20.660   7.074  1.00  0.00
ATOM   5247  CA  GLY   344      15.420  20.435   5.534  1.00  0.00
ATOM   5248  HA2 GLY   344      15.832  20.165   4.561  1.00  0.00
ATOM   5249  HA3 GLY   344      14.464  19.933   5.675  1.00  0.00
ATOM   5250  C   GLY   344      15.200  21.945   5.576  1.00  0.00
ATOM   5251  O   GLY   344      15.633  22.602   6.512  1.00  0.00
ATOM   5252  N   GLY   345      14.515  22.449   4.543  1.00  0.00
ATOM   5253  H   GLY   345      14.277  21.811   3.798  1.00  0.00
ATOM   5254  CA  GLY   345      14.096  23.834   4.424  1.00  0.00
ATOM   5255  HA2 GLY   345      14.448  24.390   5.292  1.00  0.00
ATOM   5256  HA3 GLY   345      14.529  24.261   3.519  1.00  0.00
ATOM   5257  C   GLY   345      12.583  23.942   4.347  1.00  0.00
ATOM   5258  O   GLY   345      11.882  23.028   4.745  1.00  0.00
ATOM   5259  N   ILE   346      12.098  25.086   3.850  1.00  0.00
ATOM   5260  H   ILE   346      12.755  25.789   3.542  1.00  0.00
ATOM   5261  CA  ILE   346      10.676  25.400   3.798  1.00  0.00
ATOM   5262  HA  ILE   346      10.185  25.332   4.769  1.00  0.00
ATOM   5263  CB  ILE   346      10.468  26.810   3.216  1.00  0.00
ATOM   5264  HB  ILE   346      11.225  26.972   2.448  1.00  0.00
ATOM   5265  CG2 ILE   346       9.085  26.988   2.611  1.00  0.00
ATOM   5266 HG21 ILE   346       8.328  26.827   3.378  1.00  0.00
ATOM   5267 HG22 ILE   346       8.989  27.999   2.214  1.00  0.00
ATOM   5268 HG23 ILE   346       8.944  26.268   1.805  1.00  0.00
ATOM   5269  CG1 ILE   346      10.760  27.849   4.301  1.00  0.00
ATOM   5270 HG12 ILE   346       9.930  27.844   5.008  1.00  0.00
ATOM   5271 HG13 ILE   346      11.676  27.555   4.815  1.00  0.00
ATOM   5272  CD1 ILE   346      10.927  29.237   3.730  1.00  0.00
ATOM   5273 HD11 ILE   346      10.011  29.531   3.216  1.00  0.00
ATOM   5274 HD12 ILE   346      11.132  29.941   4.536  1.00  0.00
ATOM   5275 HD13 ILE   346      11.757  29.242   3.023  1.00  0.00
ATOM   5276  C   ILE   346       9.914  24.361   2.996  1.00  0.00
ATOM   5277  O   ILE   346       8.900  23.866   3.461  1.00  0.00
ATOM   5278  N   LYS   347      10.343  24.062   1.778  1.00  0.00
ATOM   5279  H   LYS   347      11.141  24.518   1.360  1.00  0.00
ATOM   5280  CA  LYS   347       9.621  23.089   0.992  1.00  0.00
ATOM   5281  HA  LYS   347       8.598  23.438   0.852  1.00  0.00
ATOM   5282  CB  LYS   347      10.253  22.865  -0.378  1.00  0.00
ATOM   5283  HB2 LYS   347      10.360  23.833  -0.869  1.00  0.00
ATOM   5284  HB3 LYS   347      11.238  22.421  -0.234  1.00  0.00
ATOM   5285  CG  LYS   347       9.410  21.954  -1.241  1.00  0.00
ATOM   5286  HG2 LYS   347       9.109  21.114  -0.615  1.00  0.00
ATOM   5287  HG3 LYS   347       8.528  22.523  -1.535  1.00  0.00
ATOM   5288  CD  LYS   347      10.091  21.449  -2.446  1.00  0.00
ATOM   5289  HD2 LYS   347      10.373  22.289  -3.081  1.00  0.00
ATOM   5290  HD3 LYS   347      10.986  20.901  -2.151  1.00  0.00
ATOM   5291  CE  LYS   347       9.167  20.530  -3.208  1.00  0.00
ATOM   5292  HE2 LYS   347       9.002  19.635  -2.607  1.00  0.00
ATOM   5293  HE3 LYS   347       8.219  21.046  -3.358  1.00  0.00
ATOM   5294  NZ  LYS   347       9.733  20.142  -4.526  1.00  0.00
ATOM   5295  HZ1 LYS   347      10.611  19.663  -4.387  1.00  0.00
ATOM   5296  HZ2 LYS   347       9.087  19.530  -5.003  1.00  0.00
ATOM   5297  HZ3 LYS   347       9.886  20.970  -5.083  1.00  0.00
ATOM   5298  C   LYS   347       9.541  21.752   1.735  1.00  0.00
ATOM   5299  O   LYS   347       8.511  21.064   1.675  1.00  0.00
ATOM   5300  N   CYM   348      10.610  21.379   2.436  1.00  0.00
ATOM   5301  H   CYM   348      11.422  21.978   2.485  1.00  0.00
ATOM   5302  CA  CYM   348      10.669  20.086   3.090  1.00  0.00
ATOM   5303  HA  CYM   348      10.453  19.307   2.360  1.00  0.00
ATOM   5304  CB  CYM   348      12.047  19.817   3.700  1.00  0.00
ATOM   5305  HB3 CYM   348      12.161  18.749   3.884  1.00  0.00
ATOM   5306  HB2 CYM   348      12.141  20.360   4.640  1.00  0.00
ATOM   5307  SG  CYM   348      13.422  20.276   2.610  1.00  0.00
ATOM   5308  C   CYM   348       9.591  19.958   4.180  1.00  0.00
ATOM   5309  O   CYM   348       9.226  18.829   4.536  1.00  0.00
ATOM   5310  N   ARG   349       9.070  21.075   4.703  1.00  0.00
ATOM   5311  H   ARG   349       9.406  21.980   4.408  1.00  0.00
ATOM   5312  CA  ARG   349       8.136  21.016   5.819  1.00  0.00
ATOM   5313  HA  ARG   349       8.221  20.055   6.327  1.00  0.00
ATOM   5314  CB  ARG   349       8.447  22.128   6.820  1.00  0.00
ATOM   5315  HB2 ARG   349       7.994  21.839   7.769  1.00  0.00
ATOM   5316  HB3 ARG   349       9.531  22.162   6.932  1.00  0.00
ATOM   5317  CG  ARG   349       7.942  23.486   6.416  1.00  0.00
ATOM   5318  HG2 ARG   349       8.459  23.795   5.508  1.00  0.00
ATOM   5319  HG3 ARG   349       6.872  23.416   6.219  1.00  0.00
ATOM   5320  CD  ARG   349       8.189  24.511   7.515  1.00  0.00
ATOM   5321  HD2 ARG   349       9.250  24.535   7.765  1.00  0.00
ATOM   5322  HD3 ARG   349       7.873  25.498   7.177  1.00  0.00
ATOM   5323  NE  ARG   349       7.438  24.165   8.708  1.00  0.00
ATOM   5324  HE  ARG   349       6.948  23.282   8.691  1.00  0.00
ATOM   5325  CZ  ARG   349       7.378  24.896   9.804  1.00  0.00
ATOM   5326  NH1 ARG   349       8.070  26.021   9.878  1.00  0.00
ATOM   5327 HH11 ARG   349       8.638  26.312   9.096  1.00  0.00
ATOM   5328 HH12 ARG   349       8.026  26.583  10.716  1.00  0.00
ATOM   5329  NH2 ARG   349       6.601  24.517  10.807  1.00  0.00
ATOM   5330 HH21 ARG   349       6.057  23.670  10.729  1.00  0.00
ATOM   5331 HH22 ARG   349       6.555  25.077  11.647  1.00  0.00
ATOM   5332  C   ARG   349       6.672  20.998   5.346  1.00  0.00
ATOM   5333  O   ARG   349       5.762  20.937   6.170  1.00  0.00
ATOM   5334  N   VAL   350       6.455  21.006   4.022  1.00  0.00
ATOM   5335  H   VAL   350       7.249  20.980   3.399  1.00  0.00
ATOM   5336  CA  VAL   350       5.126  21.101   3.441  1.00  0.00
ATOM   5337  HA  VAL   350       4.349  21.338   4.168  1.00  0.00
ATOM   5338  CB  VAL   350       5.092  22.153   2.327  1.00  0.00
ATOM   5339  HB  VAL   350       5.792  21.864   1.544  1.00  0.00
ATOM   5340  CG1 VAL   350       3.685  22.260   1.739  1.00  0.00
ATOM   5341 HG11 VAL   350       2.984  22.550   2.522  1.00  0.00
ATOM   5342 HG12 VAL   350       3.678  23.012   0.949  1.00  0.00
ATOM   5343 HG13 VAL   350       3.389  21.296   1.325  1.00  0.00
ATOM   5344  CG2 VAL   350       5.601  23.499   2.809  1.00  0.00
ATOM   5345 HG21 VAL   350       6.631  23.397   3.152  1.00  0.00
ATOM   5346 HG22 VAL   350       5.561  24.218   1.991  1.00  0.00
ATOM   5347 HG23 VAL   350       4.979  23.851   3.632  1.00  0.00
ATOM   5348  C   VAL   350       4.668  19.756   2.893  1.00  0.00
ATOM   5349  O   VAL   350       5.231  19.248   1.933  1.00  0.00
ATOM   5350  N   MET   351       3.612  19.203   3.466  1.00  0.00
ATOM   5351  H   MET   351       3.250  19.593   4.325  1.00  0.00
ATOM   5352  CA  MET   351       2.935  18.059   2.893  1.00  0.00
ATOM   5353  HA  MET   351       3.668  17.322   2.564  1.00  0.00
ATOM   5354  CB  MET   351       2.020  17.408   3.925  1.00  0.00
ATOM   5355  HB2 MET   351       2.642  17.118   4.772  1.00  0.00
ATOM   5356  HB3 MET   351       1.302  18.164   4.244  1.00  0.00
ATOM   5357  CG  MET   351       1.269  16.181   3.398  1.00  0.00
ATOM   5358  HG2 MET   351       0.545  16.471   2.637  1.00  0.00
ATOM   5359  HG3 MET   351       1.966  15.455   2.979  1.00  0.00
ATOM   5360  SD  MET   351       0.380  15.415   4.819  1.00  0.00
ATOM   5361  CE  MET   351      -0.551  14.141   4.000  1.00  0.00
ATOM   5362  HE1 MET   351       0.132  13.457   3.497  1.00  0.00
ATOM   5363  HE2 MET   351      -1.140  13.592   4.734  1.00  0.00
ATOM   5364  HE3 MET   351      -1.217  14.593   3.265  1.00  0.00
ATOM   5365  C   MET   351       2.083  18.533   1.717  1.00  0.00
ATOM   5366  O   MET   351       1.160  19.311   1.894  1.00  0.00
ATOM   5367  N   GLN   352       2.384  18.082   0.511  1.00  0.00
ATOM   5368  H   GLN   352       3.166  17.460   0.363  1.00  0.00
ATOM   5369  CA  GLN   352       1.598  18.490  -0.643  1.00  0.00
ATOM   5370  HA  GLN   352       1.155  19.467  -0.449  1.00  0.00
ATOM   5371  CB  GLN   352       2.456  18.584  -1.900  1.00  0.00
ATOM   5372  HB2 GLN   352       2.915  17.610  -2.066  1.00  0.00
ATOM   5373  HB3 GLN   352       1.799  18.823  -2.737  1.00  0.00
ATOM   5374  CG  GLN   352       3.533  19.637  -1.791  1.00  0.00
ATOM   5375  HG2 GLN   352       3.050  20.592  -1.585  1.00  0.00
ATOM   5376  HG3 GLN   352       4.226  19.398  -0.984  1.00  0.00
ATOM   5377  CD  GLN   352       4.307  19.758  -3.066  1.00  0.00
ATOM   5378  OE1 GLN   352       3.751  19.816  -4.152  1.00  0.00
ATOM   5379  NE2 GLN   352       5.616  19.761  -2.925  1.00  0.00
ATOM   5380 HE21 GLN   352       6.208  19.839  -3.740  1.00  0.00
ATOM   5381 HE22 GLN   352       6.022  19.684  -2.004  1.00  0.00
ATOM   5382  C   GLN   352       0.511  17.452  -0.824  1.00  0.00
ATOM   5383  O   GLN   352       0.810  16.249  -0.880  1.00  0.00
ATOM   5384  N   ILE   353      -0.745  17.911  -0.885  1.00  0.00
ATOM   5385  H   ILE   353      -0.910  18.906  -0.840  1.00  0.00
ATOM   5386  CA  ILE   353      -1.898  17.021  -0.913  1.00  0.00
ATOM   5387  HA  ILE   353      -1.629  15.975  -0.764  1.00  0.00
ATOM   5388  CB  ILE   353      -2.925  17.440   0.144  1.00  0.00
ATOM   5389  HB  ILE   353      -3.091  18.514   0.059  1.00  0.00
ATOM   5390  CG2 ILE   353      -4.241  16.709  -0.040  1.00  0.00
ATOM   5391 HG21 ILE   353      -4.075  15.635   0.045  1.00  0.00
ATOM   5392 HG22 ILE   353      -4.946  17.029   0.726  1.00  0.00
ATOM   5393 HG23 ILE   353      -4.648  16.935  -1.026  1.00  0.00
ATOM   5394  CG1 ILE   353      -2.344  17.234   1.546  1.00  0.00
ATOM   5395 HG12 ILE   353      -2.407  16.167   1.760  1.00  0.00
ATOM   5396 HG13 ILE   353      -1.297  17.534   1.501  1.00  0.00
ATOM   5397  CD1 ILE   353      -3.039  18.002   2.630  1.00  0.00
ATOM   5398 HD11 ILE   353      -4.086  17.702   2.675  1.00  0.00
ATOM   5399 HD12 ILE   353      -2.560  17.795   3.587  1.00  0.00
ATOM   5400 HD13 ILE   353      -2.976  19.069   2.417  1.00  0.00
ATOM   5401  C   ILE   353      -2.487  16.984  -2.319  1.00  0.00
ATOM   5402  O   ILE   353      -2.839  15.915  -2.802  1.00  0.00
ATOM   5403  N   ASN   354      -2.629  18.157  -2.946  1.00  0.00
ATOM   5404  H   ASN   354      -2.355  19.024  -2.506  1.00  0.00
ATOM   5405  CA  ASN   354      -3.244  18.217  -4.256  1.00  0.00
ATOM   5406  HA  ASN   354      -3.095  17.259  -4.755  1.00  0.00
ATOM   5407  CB  ASN   354      -4.745  18.507  -4.192  1.00  0.00
ATOM   5408  HB2 ASN   354      -5.121  17.746  -3.509  1.00  0.00
ATOM   5409  HB3 ASN   354      -5.015  19.495  -3.819  1.00  0.00
ATOM   5410  CG  ASN   354      -5.388  18.308  -5.533  1.00  0.00
ATOM   5411  OD1 ASN   354      -5.454  17.196  -6.025  1.00  0.00
ATOM   5412  ND2 ASN   354      -5.726  19.399  -6.193  1.00  0.00
ATOM   5413 HD21 ASN   354      -6.163  19.321  -7.100  1.00  0.00
ATOM   5414 HD22 ASN   354      -5.548  20.307  -5.788  1.00  0.00
ATOM   5415  C   ASN   354      -2.575  19.260  -5.138  1.00  0.00
ATOM   5416  O   ASN   354      -2.416  20.414  -4.752  1.00  0.00
ATOM   5417  N   ARG   355      -2.174  18.805  -6.321  1.00  0.00
ATOM   5418  H   ARG   355      -2.207  17.807  -6.473  1.00  0.00
ATOM   5419  CA  ARG   355      -1.674  19.646  -7.390  1.00  0.00
ATOM   5420  HA  ARG   355      -1.838  20.696  -7.145  1.00  0.00
ATOM   5421  CB  ARG   355      -0.168  19.416  -7.583  1.00  0.00
ATOM   5422  HB2 ARG   355       0.286  19.470  -6.593  1.00  0.00
ATOM   5423  HB3 ARG   355      -0.054  18.407  -7.979  1.00  0.00
ATOM   5424  CG  ARG   355       0.520  20.405  -8.511  1.00  0.00
ATOM   5425  HG2 ARG   355       0.037  20.356  -9.487  1.00  0.00
ATOM   5426  HG3 ARG   355       0.402  21.407  -8.098  1.00  0.00
ATOM   5427  CD  ARG   355       2.002  20.089  -8.661  1.00  0.00
ATOM   5428  HD2 ARG   355       2.091  19.027  -8.888  1.00  0.00
ATOM   5429  HD3 ARG   355       2.380  20.673  -9.500  1.00  0.00
ATOM   5430  NE  ARG   355       2.805  20.383  -7.490  1.00  0.00
ATOM   5431  HE  ARG   355       2.960  19.608  -6.861  1.00  0.00
ATOM   5432  CZ  ARG   355       3.337  21.552  -7.191  1.00  0.00
ATOM   5433  NH1 ARG   355       3.113  22.608  -7.961  1.00  0.00
ATOM   5434 HH11 ARG   355       2.532  22.515  -8.782  1.00  0.00
ATOM   5435 HH12 ARG   355       3.525  23.499  -7.724  1.00  0.00
ATOM   5436  NH2 ARG   355       4.098  21.668  -6.110  1.00  0.00
ATOM   5437 HH21 ARG   355       4.264  20.862  -5.525  1.00  0.00
ATOM   5438 HH22 ARG   355       4.507  22.561  -5.878  1.00  0.00
ATOM   5439  C   ARG   355      -2.458  19.278  -8.638  1.00  0.00
ATOM   5440  O   ARG   355      -2.569  18.109  -8.953  1.00  0.00
ATOM   5441  N   GLU   356      -2.975  20.267  -9.357  1.00  0.00
ATOM   5442  H   GLU   356      -2.906  21.224  -9.043  1.00  0.00
ATOM   5443  CA  GLU   356      -3.713  19.994 -10.580  1.00  0.00
ATOM   5444  HA  GLU   356      -4.426  19.184 -10.428  1.00  0.00
ATOM   5445  CB  GLU   356      -4.487  21.259 -10.980  1.00  0.00
ATOM   5446  HB2 GLU   356      -3.789  22.096 -11.004  1.00  0.00
ATOM   5447  HB3 GLU   356      -4.906  21.107 -11.974  1.00  0.00
ATOM   5448  CG  GLU   356      -5.605  21.562 -10.001  1.00  0.00
ATOM   5449  HG2 GLU   356      -6.289  20.716 -10.069  1.00  0.00
ATOM   5450  HG3 GLU   356      -5.151  21.584  -9.011  1.00  0.00
ATOM   5451  CD  GLU   356      -6.371  22.850 -10.234  1.00  0.00
ATOM   5452  OE1 GLU   356      -5.903  23.689 -11.033  1.00  0.00
ATOM   5453  OE2 GLU   356      -7.436  23.013  -9.597  1.00  0.00
ATOM   5454  C   GLU   356      -2.749  19.535 -11.678  1.00  0.00
ATOM   5455  O   GLU   356      -1.579  19.926 -11.682  1.00  0.00
ATOM   5456  N   PRO   357      -3.215  18.735 -12.650  1.00  0.00
ATOM   5457  CD  PRO   357      -4.603  18.243 -12.761  1.00  0.00
ATOM   5458  HD2 PRO   357      -5.257  19.069 -13.041  1.00  0.00
ATOM   5459  HD3 PRO   357      -4.921  17.840 -11.799  1.00  0.00
ATOM   5460  CG  PRO   357      -4.519  17.181 -13.831  1.00  0.00
ATOM   5461  HG2 PRO   357      -5.448  17.155 -14.399  1.00  0.00
ATOM   5462  HG3 PRO   357      -4.346  16.208 -13.372  1.00  0.00
ATOM   5463  CB  PRO   357      -3.334  17.587 -14.715  1.00  0.00
ATOM   5464  HB2 PRO   357      -3.711  18.295 -15.453  1.00  0.00
ATOM   5465  HB3 PRO   357      -2.823  16.770 -15.224  1.00  0.00
ATOM   5466  CA  PRO   357      -2.364  18.297 -13.758  1.00  0.00
ATOM   5467  HA  PRO   357      -1.579  17.648 -13.370  1.00  0.00
ATOM   5468  C   PRO   357      -1.735  19.495 -14.447  1.00  0.00
ATOM   5469  O   PRO   357      -2.371  20.532 -14.561  1.00  0.00
ATOM   5470  N   GLY   358      -0.457  19.382 -14.814  1.00  0.00
ATOM   5471  H   GLY   358       0.011  18.493 -14.709  1.00  0.00
ATOM   5472  CA  GLY   358       0.291  20.490 -15.360  1.00  0.00
ATOM   5473  HA2 GLY   358      -0.409  21.281 -15.632  1.00  0.00
ATOM   5474  HA3 GLY   358       0.975  20.858 -14.596  1.00  0.00
ATOM   5475  C   GLY   358       1.094  20.092 -16.596  1.00  0.00
ATOM   5476  O   GLY   358       0.904  19.019 -17.160  1.00  0.00
ATOM   5477  N   PRO   359       2.030  20.943 -17.026  1.00  0.00
ATOM   5478  CD  PRO   359       2.254  22.290 -16.479  1.00  0.00
ATOM   5479  HD2 PRO   359       2.933  22.240 -15.628  1.00  0.00
ATOM   5480  HD3 PRO   359       1.307  22.727 -16.162  1.00  0.00
ATOM   5481  CG  PRO   359       2.856  23.014 -17.658  1.00  0.00
ATOM   5482  HG2 PRO   359       3.462  23.860 -17.334  1.00  0.00
ATOM   5483  HG3 PRO   359       2.083  23.362 -18.343  1.00  0.00
ATOM   5484  CB  PRO   359       3.713  21.932 -18.309  1.00  0.00
ATOM   5485  HB2 PRO   359       4.654  21.765 -17.786  1.00  0.00
ATOM   5486  HB3 PRO   359       3.915  22.167 -19.354  1.00  0.00
ATOM   5487  CA  PRO   359       2.833  20.676 -18.215  1.00  0.00
ATOM   5488  HA  PRO   359       2.145  20.644 -19.059  1.00  0.00
ATOM   5489  C   PRO   359       3.640  19.375 -18.167  1.00  0.00
ATOM   5490  O   PRO   359       4.103  18.900 -17.115  1.00  0.00
ATOM   5491  N   THR   360       3.774  18.802 -19.368  1.00  0.00
ATOM   5492  H   THR   360       3.423  19.320 -20.161  1.00  0.00
ATOM   5493  CA  THR   360       4.349  17.499 -19.603  1.00  0.00
ATOM   5494  HA  THR   360       4.378  16.880 -18.706  1.00  0.00
ATOM   5495  CB  THR   360       3.510  16.788 -20.658  1.00  0.00
ATOM   5496  HB  THR   360       3.891  15.773 -20.762  1.00  0.00
ATOM   5497  CG2 THR   360       2.039  16.741 -20.295  1.00  0.00
ATOM   5498 HG21 THR   360       1.657  17.757 -20.191  1.00  0.00
ATOM   5499 HG22 THR   360       1.487  16.224 -21.080  1.00  0.00
ATOM   5500 HG23 THR   360       1.914  16.208 -19.352  1.00  0.00
ATOM   5501  OG1 THR   360       3.735  17.501 -21.880  1.00  0.00
ATOM   5502  HG1 THR   360       3.227  17.094 -22.586  1.00  0.00
ATOM   5503  C   THR   360       5.807  17.637 -20.064  1.00  0.00
ATOM   5504  O   THR   360       6.256  18.746 -20.395  1.00  0.00
ATOM   5505  N   LEU   361       6.520  16.499 -20.104  1.00  0.00
ATOM   5506  H   LEU   361       6.152  15.660 -19.680  1.00  0.00
ATOM   5507  CA  LEU   361       7.841  16.447 -20.698  1.00  0.00
ATOM   5508  HA  LEU   361       8.514  17.137 -20.190  1.00  0.00
ATOM   5509  CB  LEU   361       8.399  15.025 -20.558  1.00  0.00
ATOM   5510  HB2 LEU   361       8.501  14.864 -19.485  1.00  0.00
ATOM   5511  HB3 LEU   361       7.649  14.344 -20.958  1.00  0.00
ATOM   5512  CG  LEU   361       9.737  14.764 -21.239  1.00  0.00
ATOM   5513  HG  LEU   361       9.635  14.944 -22.309  1.00  0.00
ATOM   5514  CD1 LEU   361      10.787  15.670 -20.679  1.00  0.00
ATOM   5515 HD11 LEU   361      10.890  15.490 -19.609  1.00  0.00
ATOM   5516 HD12 LEU   361      11.738  15.474 -21.173  1.00  0.00
ATOM   5517 HD13 LEU   361      10.498  16.708 -20.846  1.00  0.00
ATOM   5518  CD2 LEU   361      10.163  13.305 -21.050  1.00  0.00
ATOM   5519 HD21 LEU   361       9.412  12.647 -21.485  1.00  0.00
ATOM   5520 HD22 LEU   361      11.121  13.138 -21.543  1.00  0.00
ATOM   5521 HD23 LEU   361      10.262  13.090 -19.985  1.00  0.00
ATOM   5522  C   LEU   361       7.785  16.878 -22.171  1.00  0.00
ATOM   5523  O   LEU   361       8.724  17.519 -22.655  1.00  0.00
ATOM   5524  N   ALA   362       6.711  16.519 -22.903  1.00  0.00
ATOM   5525  H   ALA   362       6.030  15.865 -22.543  1.00  0.00
ATOM   5526  CA  ALA   362       6.573  16.972 -24.290  1.00  0.00
ATOM   5527  HA  ALA   362       7.473  16.656 -24.817  1.00  0.00
ATOM   5528  CB  ALA   362       5.362  16.366 -24.988  1.00  0.00
ATOM   5529  HB1 ALA   362       4.452  16.682 -24.478  1.00  0.00
ATOM   5530  HB2 ALA   362       5.332  16.704 -26.024  1.00  0.00
ATOM   5531  HB3 ALA   362       5.433  15.279 -24.963  1.00  0.00
ATOM   5532  C   ALA   362       6.557  18.508 -24.332  1.00  0.00
ATOM   5533  O   ALA   362       7.240  19.094 -25.177  1.00  0.00
ATOM   5534  N   ASP   363       5.837  19.163 -23.413  1.00  0.00
ATOM   5535  H   ASP   363       5.264  18.639 -22.767  1.00  0.00
ATOM   5536  CA  ASP   363       5.801  20.625 -23.343  1.00  0.00
ATOM   5537  HA  ASP   363       5.488  21.012 -24.313  1.00  0.00
ATOM   5538  CB  ASP   363       4.834  21.145 -22.274  1.00  0.00
ATOM   5539  HB2 ASP   363       5.158  20.756 -21.308  1.00  0.00
ATOM   5540  HB3 ASP   363       4.937  22.230 -22.282  1.00  0.00
ATOM   5541  CG  ASP   363       3.382  20.774 -22.506  1.00  0.00
ATOM   5542  OD1 ASP   363       2.997  20.692 -23.714  1.00  0.00
ATOM   5543  OD2 ASP   363       2.636  20.538 -21.505  1.00  0.00
ATOM   5544  C   ASP   363       7.211  21.183 -23.076  1.00  0.00
ATOM   5545  O   ASP   363       7.634  22.170 -23.686  1.00  0.00
ATOM   5546  N   VAL   364       7.977  20.521 -22.199  1.00  0.00
ATOM   5547  H   VAL   364       7.606  19.765 -21.643  1.00  0.00
ATOM   5548  CA  VAL   364       9.341  20.948 -21.957  1.00  0.00
ATOM   5549  HA  VAL   364       9.428  22.010 -21.726  1.00  0.00
ATOM   5550  CB  VAL   364       9.980  20.141 -20.811  1.00  0.00
ATOM   5551  HB  VAL   364       9.812  19.079 -20.989  1.00  0.00
ATOM   5552  CG1 VAL   364      11.469  20.411 -20.737  1.00  0.00
ATOM   5553 HG11 VAL   364      11.638  21.472 -20.558  1.00  0.00
ATOM   5554 HG12 VAL   364      11.903  19.832 -19.921  1.00  0.00
ATOM   5555 HG13 VAL   364      11.938  20.122 -21.677  1.00  0.00
ATOM   5556  CG2 VAL   364       9.303  20.403 -19.469  1.00  0.00
ATOM   5557 HG21 VAL   364       8.251  20.123 -19.532  1.00  0.00
ATOM   5558 HG22 VAL   364       9.790  19.811 -18.694  1.00  0.00
ATOM   5559 HG23 VAL   364       9.383  21.461 -19.221  1.00  0.00
ATOM   5560  C   VAL   364      10.162  20.855 -23.251  1.00  0.00
ATOM   5561  O   VAL   364      10.870  21.781 -23.626  1.00  0.00
ATOM   5562  N   ARG   365      10.074  19.705 -23.923  1.00  0.00
ATOM   5563  H   ARG   365       9.470  18.975 -23.573  1.00  0.00
ATOM   5564  CA  ARG   365      10.864  19.437 -25.117  1.00  0.00
ATOM   5565  HA  ARG   365      11.920  19.605 -24.906  1.00  0.00
ATOM   5566  CB  ARG   365      10.681  17.987 -25.565  1.00  0.00
ATOM   5567  HB2 ARG   365       9.609  17.791 -25.558  1.00  0.00
ATOM   5568  HB3 ARG   365      11.054  17.927 -26.588  1.00  0.00
ATOM   5569  CG  ARG   365      11.389  16.952 -24.708  1.00  0.00
ATOM   5570  HG2 ARG   365      12.468  17.072 -24.810  1.00  0.00
ATOM   5571  HG3 ARG   365      11.106  17.089 -23.664  1.00  0.00
ATOM   5572  CD  ARG   365      10.986  15.547 -25.167  1.00  0.00
ATOM   5573  HD2 ARG   365       9.909  15.415 -25.059  1.00  0.00
ATOM   5574  HD3 ARG   365      11.266  15.402 -26.211  1.00  0.00
ATOM   5575  NE  ARG   365      11.661  14.546 -24.361  1.00  0.00
ATOM   5576  HE  ARG   365      12.383  14.904 -23.752  1.00  0.00
ATOM   5577  CZ  ARG   365      11.437  13.213 -24.381  1.00  0.00
ATOM   5578  NH1 ARG   365      10.382  12.695 -24.993  1.00  0.00
ATOM   5579 HH11 ARG   365       9.724  13.304 -25.459  1.00  0.00
ATOM   5580 HH12 ARG   365      10.240  11.695 -24.991  1.00  0.00
ATOM   5581  NH2 ARG   365      12.260  12.386 -23.747  1.00  0.00
ATOM   5582 HH21 ARG   365      13.056  12.755 -23.248  1.00  0.00
ATOM   5583 HH22 ARG   365      12.085  11.391 -23.767  1.00  0.00
ATOM   5584  C   ARG   365      10.489  20.400 -26.256  1.00  0.00
ATOM   5585  O   ARG   365      11.337  20.718 -27.081  1.00  0.00
ATOM   5586  N   ASN   366       9.242  20.874 -26.284  1.00  0.00
ATOM   5587  H   ASN   366       8.605  20.610 -25.546  1.00  0.00
ATOM   5588  CA  ASN   366       8.741  21.713 -27.358  1.00  0.00
ATOM   5589  HA  ASN   366       9.274  21.473 -28.279  1.00  0.00
ATOM   5590  CB  ASN   366       7.237  21.502 -27.592  1.00  0.00
ATOM   5591  HB2 ASN   366       6.711  21.590 -26.641  1.00  0.00
ATOM   5592  HB3 ASN   366       6.885  22.275 -28.275  1.00  0.00
ATOM   5593  CG  ASN   366       6.928  20.153 -28.190  1.00  0.00
ATOM   5594  OD1 ASN   366       7.802  19.520 -28.779  1.00  0.00
ATOM   5595  ND2 ASN   366       5.694  19.704 -28.034  1.00  0.00
ATOM   5596 HD21 ASN   366       5.435  18.805 -28.416  1.00  0.00
ATOM   5597 HD22 ASN   366       5.017  20.261 -27.534  1.00  0.00
ATOM   5598  C   ASN   366       8.985  23.200 -27.116  1.00  0.00
ATOM   5599  O   ASN   366       8.747  23.992 -28.018  1.00  0.00
ATOM   5600  N   ARG   367       9.389  23.608 -25.913  1.00  0.00
ATOM   5601  H   ARG   367       9.490  22.948 -25.155  1.00  0.00
ATOM   5602  CA  ARG   367       9.644  25.015 -25.642  1.00  0.00
ATOM   5603  HA  ARG   367       8.795  25.621 -25.955  1.00  0.00
ATOM   5604  CB  ARG   367       9.859  25.212 -24.132  1.00  0.00
ATOM   5605  HB2 ARG   367       9.093  24.629 -23.621  1.00  0.00
ATOM   5606  HB3 ARG   367      10.843  24.808 -23.893  1.00  0.00
ATOM   5607  CG  ARG   367       9.781  26.662 -23.675  1.00  0.00
ATOM   5608  HG2 ARG   367      10.586  27.202 -24.174  1.00  0.00
ATOM   5609  HG3 ARG   367       8.820  27.056 -24.008  1.00  0.00
ATOM   5610  CD  ARG   367       9.908  26.840 -22.174  1.00  0.00
ATOM   5611  HD2 ARG   367       9.678  27.875 -21.923  1.00  0.00
ATOM   5612  HD3 ARG   367       9.194  26.180 -21.681  1.00  0.00
ATOM   5613  NE  ARG   367      11.248  26.527 -21.686  1.00  0.00
ATOM   5614  HE  ARG   367      11.452  25.546 -21.554  1.00  0.00
ATOM   5615  CZ  ARG   367      12.193  27.422 -21.381  1.00  0.00
ATOM   5616  NH1 ARG   367      12.070  28.702 -21.719  1.00  0.00
ATOM   5617 HH11 ARG   367      11.248  29.013 -22.217  1.00  0.00
ATOM   5618 HH12 ARG   367      12.799  29.357 -21.477  1.00  0.00
ATOM   5619  NH2 ARG   367      13.285  27.027 -20.757  1.00  0.00
ATOM   5620 HH21 ARG   367      13.400  26.053 -20.514  1.00  0.00
ATOM   5621 HH22 ARG   367      14.001  27.700 -20.525  1.00  0.00
ATOM   5622  C   ARG   367      10.865  25.475 -26.449  1.00  0.00
ATOM   5623  O   ARG   367      11.894  24.794 -26.471  1.00  0.00
ATOM   5624  N   VAL   368      10.749  26.611 -27.143  1.00  0.00
ATOM   5625  H   VAL   368       9.890  27.141 -27.152  1.00  0.00
ATOM   5626  CA  VAL   368      11.855  27.077 -27.965  1.00  0.00
ATOM   5627  HA  VAL   368      12.606  26.299 -28.105  1.00  0.00
ATOM   5628  CB  VAL   368      11.406  27.584 -29.355  1.00  0.00
ATOM   5629  HB  VAL   368      10.803  28.485 -29.240  1.00  0.00
ATOM   5630  CG1 VAL   368      12.648  27.904 -30.199  1.00  0.00
ATOM   5631 HG11 VAL   368      13.251  27.004 -30.316  1.00  0.00
ATOM   5632 HG12 VAL   368      12.338  28.263 -31.181  1.00  0.00
ATOM   5633 HG13 VAL   368      13.237  28.674 -29.702  1.00  0.00
ATOM   5634  CG2 VAL   368      10.492  26.604 -30.087  1.00  0.00
ATOM   5635 HG21 VAL   368       9.594  26.432 -29.493  1.00  0.00
ATOM   5636 HG22 VAL   368      10.213  27.020 -31.055  1.00  0.00
ATOM   5637 HG23 VAL   368      11.015  25.659 -30.235  1.00  0.00
ATOM   5638  C   VAL   368      12.593  28.174 -27.209  1.00  0.00
ATOM   5639  O   VAL   368      12.028  29.240 -27.057  1.00  0.00
ATOM   5640  N   TRP   369      13.826  27.925 -26.741  1.00  0.00
ATOM   5641  H   TRP   369      14.281  27.036 -26.893  1.00  0.00
ATOM   5642  CA  TRP   369      14.503  28.914 -25.913  1.00  0.00
ATOM   5643  HA  TRP   369      14.141  29.910 -26.171  1.00  0.00
ATOM   5644  CB  TRP   369      14.240  28.666 -24.408  1.00  0.00
ATOM   5645  HB2 TRP   369      14.669  29.466 -23.804  1.00  0.00
ATOM   5646  HB3 TRP   369      13.165  28.618 -24.235  1.00  0.00
ATOM   5647  CG  TRP   369      14.818  27.376 -23.887  1.00  0.00
ATOM   5648  CD1 TRP   369      14.221  26.148 -23.873  1.00  0.00
ATOM   5649  HD1 TRP   369      13.206  26.089 -24.267  1.00  0.00
ATOM   5650  NE1 TRP   369      15.072  25.218 -23.341  1.00  0.00
ATOM   5651  HE1 TRP   369      14.864  24.235 -23.232  1.00  0.00
ATOM   5652  CE2 TRP   369      16.248  25.825 -22.993  1.00  0.00
ATOM   5653  CZ2 TRP   369      17.398  25.286 -22.430  1.00  0.00
ATOM   5654  HZ2 TRP   369      17.431  24.217 -22.221  1.00  0.00
ATOM   5655  CH2 TRP   369      18.434  26.153 -22.172  1.00  0.00
ATOM   5656  HH2 TRP   369      19.355  25.769 -21.733  1.00  0.00
ATOM   5657  CZ3 TRP   369      18.337  27.518 -22.458  1.00  0.00
ATOM   5658  HZ3 TRP   369      19.153  28.201 -22.218  1.00  0.00
ATOM   5659  CE3 TRP   369      17.207  28.043 -23.052  1.00  0.00
ATOM   5660  HE3 TRP   369      17.196  29.107 -23.289  1.00  0.00
ATOM   5661  CD2 TRP   369      16.130  27.191 -23.319  1.00  0.00
ATOM   5662  C   TRP   369      16.003  28.963 -26.189  1.00  0.00
ATOM   5663  O   TRP   369      16.616  29.971 -25.870  1.00  0.00
ATOM   5664  N   ARG   370      16.611  27.877 -26.687  1.00  0.00
ATOM   5665  H   ARG   370      16.098  27.060 -26.986  1.00  0.00
ATOM   5666  CA  ARG   370      18.070  27.835 -26.737  1.00  0.00
ATOM   5667  HA  ARG   370      18.468  28.092 -25.755  1.00  0.00
ATOM   5668  CB  ARG   370      18.588  26.448 -27.126  1.00  0.00
ATOM   5669  HB2 ARG   370      17.881  26.024 -27.839  1.00  0.00
ATOM   5670  HB3 ARG   370      19.555  26.584 -27.611  1.00  0.00
ATOM   5671  CG  ARG   370      18.742  25.509 -25.948  1.00  0.00
ATOM   5672  HG2 ARG   370      19.142  26.082 -25.112  1.00  0.00
ATOM   5673  HG3 ARG   370      17.752  25.132 -25.689  1.00  0.00
ATOM   5674  CD  ARG   370      19.668  24.337 -26.250  1.00  0.00
ATOM   5675  HD2 ARG   370      19.520  24.012 -27.280  1.00  0.00
ATOM   5676  HD3 ARG   370      20.704  24.646 -26.113  1.00  0.00
ATOM   5677  NE  ARG   370      19.394  23.209 -25.360  1.00  0.00
ATOM   5678  HE  ARG   370      18.795  22.484 -25.727  1.00  0.00
ATOM   5679  CZ  ARG   370      19.782  23.130 -24.089  1.00  0.00
ATOM   5680  NH1 ARG   370      20.597  24.029 -23.574  1.00  0.00
ATOM   5681 HH11 ARG   370      20.934  24.788 -24.148  1.00  0.00
ATOM   5682 HH12 ARG   370      20.881  23.953 -22.608  1.00  0.00
ATOM   5683  NH2 ARG   370      19.431  22.070 -23.374  1.00  0.00
ATOM   5684 HH21 ARG   370      18.878  21.339 -23.798  1.00  0.00
ATOM   5685 HH22 ARG   370      19.719  21.998 -22.409  1.00  0.00
ATOM   5686  C   ARG   370      18.585  28.900 -27.713  1.00  0.00
ATOM   5687  O   ARG   370      19.624  29.489 -27.391  1.00  0.00
ATOM   5688  OXT ARG   370      17.920  29.092 -28.754  1.00  0.00
TER   
ATOM   5689  O1  2NI   371     -13.487 -17.564  -1.786  1.00  0.00
ATOM   5690  O2  2NI   371     -15.638 -17.719  -2.191  1.00  0.00
ATOM   5691  N3  2NI   371     -15.941 -15.009  -1.506  1.00  0.00
ATOM   5692  N4  2NI   371     -13.985 -15.152  -0.462  1.00  0.00
ATOM   5693  N5  2NI   371     -14.648 -17.061  -1.757  1.00  0.00
ATOM   5694  C6  2NI   371     -14.838 -15.774  -1.246  1.00  0.00
ATOM   5695  C7  2NI   371     -15.781 -13.823  -0.845  1.00  0.00
ATOM   5696  C8  2NI   371     -14.567 -13.934  -0.207  1.00  0.00
ATOM   5697  H9  2NI   371     -16.732 -15.270  -2.081  1.00  0.00
ATOM   5698  H10 2NI   371     -16.466 -12.975  -0.828  1.00  0.00
ATOM   5699  H11 2NI   371     -14.125 -13.159   0.418  1.00  0.00
TER   
ATOM   5700  N   ARG   372       7.776   3.828  29.406  1.00  0.00
ATOM   5701  H1  ARG   372       7.111   4.579  29.288  1.00  0.00
ATOM   5702  H2  ARG   372       7.628   3.403  30.310  1.00  0.00
ATOM   5703  H3  ARG   372       7.773   3.258  28.573  1.00  0.00
ATOM   5704  CA  ARG   372       9.142   4.426  29.471  1.00  0.00
ATOM   5705  HA  ARG   372       9.617   4.176  30.420  1.00  0.00
ATOM   5706  CB  ARG   372       9.999   3.875  28.340  1.00  0.00
ATOM   5707  HB2 ARG   372      10.107   2.800  28.485  1.00  0.00
ATOM   5708  HB3 ARG   372       9.483   4.064  27.398  1.00  0.00
ATOM   5709  CG  ARG   372      11.373   4.522  28.304  1.00  0.00
ATOM   5710  HG2 ARG   372      11.250   5.603  28.378  1.00  0.00
ATOM   5711  HG3 ARG   372      11.949   4.162  29.156  1.00  0.00
ATOM   5712  CD  ARG   372      12.097   4.188  27.033  1.00  0.00
ATOM   5713  HD2 ARG   372      11.440   4.375  26.184  1.00  0.00
ATOM   5714  HD3 ARG   372      12.985   4.815  26.949  1.00  0.00
ATOM   5715  NE  ARG   372      12.508   2.791  27.006  1.00  0.00
ATOM   5716  HE  ARG   372      11.833   2.109  26.690  1.00  0.00
ATOM   5717  CZ  ARG   372      13.724   2.368  27.354  1.00  0.00
ATOM   5718  NH1 ARG   372      14.619   3.223  27.817  1.00  0.00
ATOM   5719 HH11 ARG   372      14.380   4.201  27.907  1.00  0.00
ATOM   5720 HH12 ARG   372      15.538   2.896  28.078  1.00  0.00
ATOM   5721  NH2 ARG   372      14.035   1.088  27.259  1.00  0.00
ATOM   5722 HH21 ARG   372      13.348   0.429  26.922  1.00  0.00
ATOM   5723 HH22 ARG   372      14.958   0.775  27.524  1.00  0.00
ATOM   5724  C   ARG   372       9.088   5.956  29.368  1.00  0.00
ATOM   5725  O   ARG   372       8.392   6.510  28.517  1.00  0.00
ATOM   5726  N   GLY   373       9.855   6.649  30.221  1.00  0.00
ATOM   5727  H   GLY   373      10.473   6.156  30.850  1.00  0.00
ATOM   5728  CA  GLY   373       9.833   8.097  30.276  1.00  0.00
ATOM   5729  HA2 GLY   373       8.803   8.416  30.434  1.00  0.00
ATOM   5730  HA3 GLY   373      10.445   8.416  31.120  1.00  0.00
ATOM   5731  C   GLY   373      10.367   8.752  28.997  1.00  0.00
ATOM   5732  O   GLY   373      11.328   8.271  28.412  1.00  0.00
ATOM   5733  N   TYR   374       9.757   9.885  28.606  1.00  0.00
ATOM   5734  H   TYR   374       8.978  10.233  29.145  1.00  0.00
ATOM   5735  CA  TYR   374      10.124  10.589  27.396  1.00  0.00
ATOM   5736  HA  TYR   374      10.024   9.934  26.531  1.00  0.00
ATOM   5737  CB  TYR   374       9.197  11.791  27.209  1.00  0.00
ATOM   5738  HB2 TYR   374       8.180  11.400  27.171  1.00  0.00
ATOM   5739  HB3 TYR   374       9.308  12.432  28.083  1.00  0.00
ATOM   5740  CG  TYR   374       9.476  12.596  25.954  1.00  0.00
ATOM   5741  CD1 TYR   374       9.092  12.143  24.689  1.00  0.00
ATOM   5742  HD1 TYR   374       8.588  11.180  24.611  1.00  0.00
ATOM   5743  CE1 TYR   374       9.342  12.893  23.543  1.00  0.00
ATOM   5744  HE1 TYR   374       9.008  12.536  22.568  1.00  0.00
ATOM   5745  CZ  TYR   374      10.010  14.100  23.646  1.00  0.00
ATOM   5746  OH  TYR   374      10.325  14.855  22.542  1.00  0.00
ATOM   5747  HH  TYR   374      10.033  14.456  21.719  1.00  0.00
ATOM   5748  CE2 TYR   374      10.389  14.574  24.897  1.00  0.00
ATOM   5749  HE2 TYR   374      10.882  15.541  24.993  1.00  0.00
ATOM   5750  CD2 TYR   374      10.135  13.809  26.027  1.00  0.00
ATOM   5751  HD2 TYR   374      10.459  14.161  27.007  1.00  0.00
ATOM   5752  C   TYR   374      11.597  11.010  27.436  1.00  0.00
ATOM   5753  O   TYR   374      12.259  11.009  26.396  1.00  0.00
ATOM   5754  N   ASP   375      12.124  11.339  28.622  1.00  0.00
ATOM   5755  H   ASP   375      11.545  11.399  29.448  1.00  0.00
ATOM   5756  CA  ASP   375      13.519  11.749  28.725  1.00  0.00
ATOM   5757  HA  ASP   375      13.892  12.011  27.735  1.00  0.00
ATOM   5758  CB  ASP   375      13.678  12.965  29.645  1.00  0.00
ATOM   5759  HB2 ASP   375      13.131  12.780  30.569  1.00  0.00
ATOM   5760  HB3 ASP   375      14.738  13.083  29.869  1.00  0.00
ATOM   5761  CG  ASP   375      13.155  14.230  28.992  1.00  0.00
ATOM   5762  OD1 ASP   375      13.617  14.607  27.815  1.00  0.00
ATOM   5763  OD2 ASP   375      12.296  14.826  29.640  1.00  0.00
ATOM   5764  C   ASP   375      14.469  10.619  29.149  1.00  0.00
ATOM   5765  O   ASP   375      15.638  10.898  29.391  1.00  0.00
ATOM   5766  N   ASP   376      14.005   9.371  29.165  1.00  0.00
ATOM   5767  H   ASP   376      13.032   9.198  28.958  1.00  0.00
ATOM   5768  CA  ASP   376      14.849   8.234  29.542  1.00  0.00
ATOM   5769  HA  ASP   376      15.708   8.592  30.109  1.00  0.00
ATOM   5770  CB  ASP   376      14.072   7.230  30.407  1.00  0.00
ATOM   5771  HB2 ASP   376      13.192   6.873  29.872  1.00  0.00
ATOM   5772  HB3 ASP   376      14.749   6.395  30.591  1.00  0.00
ATOM   5773  CG  ASP   376      13.645   7.841  31.739  1.00  0.00
ATOM   5774  OD1 ASP   376      14.414   8.702  32.239  1.00  0.00
ATOM   5775  OD2 ASP   376      12.551   7.496  32.233  1.00  0.00
ATOM   5776  C   ASP   376      15.435   7.517  28.326  1.00  0.00
ATOM   5777  O   ASP   376      16.251   6.622  28.492  1.00  0.00
ATOM   5778  N   TRP   377      15.011   7.888  27.114  1.00  0.00
ATOM   5779  H   TRP   377      14.320   8.619  27.022  1.00  0.00
ATOM   5780  CA  TRP   377      15.494   7.238  25.903  1.00  0.00
ATOM   5781  HA  TRP   377      15.371   6.158  25.984  1.00  0.00
ATOM   5782  CB  TRP   377      14.702   7.729  24.695  1.00  0.00
ATOM   5783  HB2 TRP   377      14.693   8.815  24.592  1.00  0.00
ATOM   5784  HB3 TRP   377      15.160   7.285  23.812  1.00  0.00
ATOM   5785  CG  TRP   377      13.271   7.289  24.704  1.00  0.00
ATOM   5786  CD1 TRP   377      12.187   8.043  25.027  1.00  0.00
ATOM   5787  HD1 TRP   377      12.375   9.073  25.328  1.00  0.00
ATOM   5788  NE1 TRP   377      11.053   7.308  24.896  1.00  0.00
ATOM   5789  HE1 TRP   377      10.124   7.639  25.114  1.00  0.00
ATOM   5790  CE2 TRP   377      11.360   6.068  24.427  1.00  0.00
ATOM   5791  CZ2 TRP   377      10.536   4.991  24.103  1.00  0.00
ATOM   5792  HZ2 TRP   377       9.462   5.089  24.257  1.00  0.00
ATOM   5793  CH2 TRP   377      11.142   3.862  23.605  1.00  0.00
ATOM   5794  HH2 TRP   377      10.533   3.006  23.313  1.00  0.00
ATOM   5795  CZ3 TRP   377      12.522   3.785  23.465  1.00  0.00
ATOM   5796  HZ3 TRP   377      12.989   2.881  23.075  1.00  0.00
ATOM   5797  CE3 TRP   377      13.340   4.840  23.812  1.00  0.00
ATOM   5798  HE3 TRP   377      14.414   4.723  23.671  1.00  0.00
ATOM   5799  CD2 TRP   377      12.761   6.010  24.294  1.00  0.00
ATOM   5800  C   TRP   377      16.977   7.527  25.710  1.00  0.00
ATOM   5801  O   TRP   377      17.429   8.662  25.932  1.00  0.00
ATOM   5802  N   ARG   378      17.709   6.487  25.287  1.00  0.00
ATOM   5803  H   ARG   378      17.268   5.584  25.190  1.00  0.00
ATOM   5804  CA  ARG   378      19.132   6.591  25.012  1.00  0.00
ATOM   5805  HA  ARG   378      19.432   7.637  24.956  1.00  0.00
ATOM   5806  CB  ARG   378      19.917   5.917  26.139  1.00  0.00
ATOM   5807  HB2 ARG   378      19.573   4.884  26.188  1.00  0.00
ATOM   5808  HB3 ARG   378      20.967   5.937  25.847  1.00  0.00
ATOM   5809  CG  ARG   378      19.758   6.572  27.511  1.00  0.00
ATOM   5810  HG2 ARG   378      18.690   6.635  27.724  1.00  0.00
ATOM   5811  HG3 ARG   378      20.236   5.922  28.243  1.00  0.00
ATOM   5812  CD  ARG   378      20.373   7.962  27.588  1.00  0.00
ATOM   5813  HD2 ARG   378      21.430   7.873  27.339  1.00  0.00
ATOM   5814  HD3 ARG   378      19.877   8.588  26.845  1.00  0.00
ATOM   5815  NE  ARG   378      20.252   8.598  28.886  1.00  0.00
ATOM   5816  HE  ARG   378      21.038   8.453  29.503  1.00  0.00
ATOM   5817  CZ  ARG   378      19.218   9.335  29.327  1.00  0.00
ATOM   5818  NH1 ARG   378      18.166   9.592  28.567  1.00  0.00
ATOM   5819 HH11 ARG   378      18.127   9.229  27.625  1.00  0.00
ATOM   5820 HH12 ARG   378      17.408  10.149  28.932  1.00  0.00
ATOM   5821  NH2 ARG   378      19.247   9.827  30.555  1.00  0.00
ATOM   5822 HH21 ARG   378      20.042   9.645  31.150  1.00  0.00
ATOM   5823 HH22 ARG   378      18.472  10.381  30.892  1.00  0.00
ATOM   5824  C   ARG   378      19.425   5.951  23.654  1.00  0.00
ATOM   5825  O   ARG   378      18.543   5.321  23.053  1.00  0.00
ATOM   5826  N   LEU   379      20.652   6.146  23.168  1.00  0.00
ATOM   5827  H   LEU   379      21.328   6.674  23.701  1.00  0.00
ATOM   5828  CA  LEU   379      21.024   5.694  21.845  1.00  0.00
ATOM   5829  HA  LEU   379      20.317   6.063  21.102  1.00  0.00
ATOM   5830  CB  LEU   379      22.411   6.229  21.506  1.00  0.00
ATOM   5831  HB2 LEU   379      23.020   5.974  22.373  1.00  0.00
ATOM   5832  HB3 LEU   379      22.804   5.721  20.625  1.00  0.00
ATOM   5833  CG  LEU   379      22.451   7.736  21.283  1.00  0.00
ATOM   5834  HG  LEU   379      21.962   8.238  22.118  1.00  0.00
ATOM   5835  CD1 LEU   379      23.892   8.200  21.188  1.00  0.00
ATOM   5836 HD11 LEU   379      24.381   7.699  20.353  1.00  0.00
ATOM   5837 HD12 LEU   379      23.917   9.278  21.029  1.00  0.00
ATOM   5838 HD13 LEU   379      24.414   7.958  22.114  1.00  0.00
ATOM   5839  CD2 LEU   379      21.658   8.157  20.041  1.00  0.00
ATOM   5840 HD21 LEU   379      20.616   7.859  20.157  1.00  0.00
ATOM   5841 HD22 LEU   379      21.715   9.239  19.923  1.00  0.00
ATOM   5842 HD23 LEU   379      22.079   7.673  19.160  1.00  0.00
ATOM   5843  C   LEU   379      20.956   4.174  21.752  1.00  0.00
ATOM   5844  O   LEU   379      20.635   3.635  20.691  1.00  0.00
ATOM   5845  N   SER   380      21.218   3.496  22.869  1.00  0.00
ATOM   5846  H   SER   380      21.530   3.994  23.690  1.00  0.00
ATOM   5847  CA  SER   380      21.145   2.044  22.929  1.00  0.00
ATOM   5848  HA  SER   380      21.757   1.614  22.136  1.00  0.00
ATOM   5849  CB  SER   380      21.651   1.535  24.256  1.00  0.00
ATOM   5850  HB2 SER   380      21.644   0.445  24.254  1.00  0.00
ATOM   5851  HB3 SER   380      22.668   1.892  24.419  1.00  0.00
ATOM   5852  OG  SER   380      20.799   2.018  25.311  1.00  0.00
ATOM   5853  HG  SER   380      21.121   1.695  26.156  1.00  0.00
ATOM   5854  C   SER   380      19.731   1.536  22.671  1.00  0.00
ATOM   5855  O   SER   380      19.577   0.375  22.363  1.00  0.00
ATOM   5856  N   ASP   381      18.701   2.380  22.732  1.00  0.00
ATOM   5857  H   ASP   381      18.833   3.309  23.107  1.00  0.00
ATOM   5858  CA  ASP   381      17.354   1.971  22.359  1.00  0.00
ATOM   5859  HA  ASP   381      17.170   0.955  22.708  1.00  0.00
ATOM   5860  CB  ASP   381      16.314   2.897  22.983  1.00  0.00
ATOM   5861  HB2 ASP   381      16.509   3.910  22.631  1.00  0.00
ATOM   5862  HB3 ASP   381      15.328   2.579  22.644  1.00  0.00
ATOM   5863  CG  ASP   381      16.359   2.872  24.504  1.00  0.00
ATOM   5864  OD1 ASP   381      16.240   1.780  25.041  1.00  0.00
ATOM   5865  OD2 ASP   381      16.511   3.950  25.106  1.00  0.00
ATOM   5866  C   ASP   381      17.156   1.891  20.838  1.00  0.00
ATOM   5867  O   ASP   381      16.122   1.404  20.408  1.00  0.00
ATOM   5868  N   ILE   382      18.096   2.435  20.045  1.00  0.00
ATOM   5869  H   ILE   382      18.824   3.000  20.458  1.00  0.00
ATOM   5870  CA  ILE   382      18.078   2.283  18.595  1.00  0.00
ATOM   5871  HA  ILE   382      17.066   2.103  18.232  1.00  0.00
ATOM   5872  CB  ILE   382      18.671   3.505  17.874  1.00  0.00
ATOM   5873  HB  ILE   382      19.707   3.637  18.186  1.00  0.00
ATOM   5874  CG2 ILE   382      18.617   3.302  16.370  1.00  0.00
ATOM   5875 HG21 ILE   382      17.581   3.170  16.057  1.00  0.00
ATOM   5876 HG22 ILE   382      19.039   4.173  15.870  1.00  0.00
ATOM   5877 HG23 ILE   382      19.192   2.415  16.102  1.00  0.00
ATOM   5878  CG1 ILE   382      17.971   4.801  18.268  1.00  0.00
ATOM   5879 HG12 ILE   382      17.034   4.843  17.714  1.00  0.00
ATOM   5880 HG13 ILE   382      17.759   4.742  19.336  1.00  0.00
ATOM   5881  CD1 ILE   382      18.780   6.043  17.984  1.00  0.00
ATOM   5882 HD11 ILE   382      18.991   6.103  16.917  1.00  0.00
ATOM   5883 HD12 ILE   382      18.215   6.923  18.292  1.00  0.00
ATOM   5884 HD13 ILE   382      19.717   6.002  18.539  1.00  0.00
ATOM   5885  C   ILE   382      18.858   1.017  18.241  1.00  0.00
ATOM   5886  O   ILE   382      20.056   0.941  18.475  1.00  0.00
ATOM   5887  N   PRO   383      18.207  -0.026  17.695  1.00  0.00
ATOM   5888  CD  PRO   383      16.786  -0.065  17.330  1.00  0.00
ATOM   5889  HD2 PRO   383      16.609   0.681  16.555  1.00  0.00
ATOM   5890  HD3 PRO   383      16.196   0.181  18.212  1.00  0.00
ATOM   5891  CG  PRO   383      16.537  -1.483  16.843  1.00  0.00
ATOM   5892  HG2 PRO   383      16.168  -1.427  15.819  1.00  0.00
ATOM   5893  HG3 PRO   383      15.773  -1.928  17.480  1.00  0.00
ATOM   5894  CB  PRO   383      17.832  -2.267  16.923  1.00  0.00
ATOM   5895  HB2 PRO   383      18.148  -2.607  15.937  1.00  0.00
ATOM   5896  HB3 PRO   383      17.710  -3.126  17.582  1.00  0.00
ATOM   5897  CA  PRO   383      18.880  -1.306  17.503  1.00  0.00
ATOM   5898  HA  PRO   383      19.192  -1.659  18.486  1.00  0.00
ATOM   5899  C   PRO   383      20.094  -1.233  16.580  1.00  0.00
ATOM   5900  O   PRO   383      21.028  -1.985  16.767  1.00  0.00
ATOM   5901  N   GLN   384      20.113  -0.320  15.605  1.00  0.00
ATOM   5902  H   GLN   384      19.329   0.300  15.458  1.00  0.00
ATOM   5903  CA  GLN   384      21.244  -0.233  14.686  1.00  0.00
ATOM   5904  HA  GLN   384      21.632  -1.232  14.484  1.00  0.00
ATOM   5905  CB  GLN   384      20.814   0.401  13.365  1.00  0.00
ATOM   5906  HB2 GLN   384      20.343   1.355  13.600  1.00  0.00
ATOM   5907  HB3 GLN   384      21.717   0.576  12.779  1.00  0.00
ATOM   5908  CG  GLN   384      19.844  -0.460  12.558  1.00  0.00
ATOM   5909  HG2 GLN   384      19.800  -0.057  11.547  1.00  0.00
ATOM   5910  HG3 GLN   384      20.186  -1.494  12.522  1.00  0.00
ATOM   5911  CD  GLN   384      18.452  -0.430  13.152  1.00  0.00
ATOM   5912  OE1 GLN   384      18.013   0.556  13.768  1.00  0.00
ATOM   5913  NE2 GLN   384      17.753  -1.544  12.998  1.00  0.00
ATOM   5914 HE21 GLN   384      16.814  -1.603  13.367  1.00  0.00
ATOM   5915 HE22 GLN   384      18.161  -2.330  12.512  1.00  0.00
ATOM   5916  C   GLN   384      22.407   0.561  15.290  1.00  0.00
ATOM   5917  O   GLN   384      23.501   0.596  14.715  1.00  0.00
ATOM   5918  N   TYR   385      22.172   1.257  16.412  1.00  0.00
ATOM   5919  H   TYR   385      21.269   1.226  16.864  1.00  0.00
ATOM   5920  CA  TYR   385      23.218   2.062  17.017  1.00  0.00
ATOM   5921  HA  TYR   385      23.713   2.643  16.239  1.00  0.00
ATOM   5922  CB  TYR   385      22.667   3.026  18.071  1.00  0.00
ATOM   5923  HB2 TYR   385      22.004   3.693  17.521  1.00  0.00
ATOM   5924  HB3 TYR   385      22.101   2.508  18.845  1.00  0.00
ATOM   5925  CG  TYR   385      23.774   3.833  18.714  1.00  0.00
ATOM   5926  CD1 TYR   385      24.318   4.930  18.072  1.00  0.00
ATOM   5927  HD1 TYR   385      23.913   5.228  17.105  1.00  0.00
ATOM   5928  CE1 TYR   385      25.358   5.645  18.637  1.00  0.00
ATOM   5929  HE1 TYR   385      25.741   6.536  18.142  1.00  0.00
ATOM   5930  CZ  TYR   385      25.876   5.255  19.857  1.00  0.00
ATOM   5931  OH  TYR   385      26.911   5.952  20.360  1.00  0.00
ATOM   5932  HH  TYR   385      27.187   6.675  19.792  1.00  0.00
ATOM   5933  CE2 TYR   385      25.370   4.147  20.506  1.00  0.00
ATOM   5934  HE2 TYR   385      25.775   3.831  21.468  1.00  0.00
ATOM   5935  CD2 TYR   385      24.333   3.434  19.922  1.00  0.00
ATOM   5936  HD2 TYR   385      23.941   2.542  20.412  1.00  0.00
ATOM   5937  C   TYR   385      24.238   1.161  17.720  1.00  0.00
ATOM   5938  O   TYR   385      23.851   0.204  18.345  1.00  0.00
ATOM   5939  N   LYS   386      25.513   1.501  17.629  1.00  0.00
ATOM   5940  H   LYS   386      25.776   2.240  16.994  1.00  0.00
ATOM   5941  CA  LYS   386      26.550   0.901  18.460  1.00  0.00
ATOM   5942  HA  LYS   386      26.067   0.555  19.374  1.00  0.00
ATOM   5943  CB  LYS   386      27.314  -0.271  17.835  1.00  0.00
ATOM   5944  HB2 LYS   386      28.000   0.205  17.133  1.00  0.00
ATOM   5945  HB3 LYS   386      27.880  -0.691  18.667  1.00  0.00
ATOM   5946  CG  LYS   386      26.558  -1.379  17.129  1.00  0.00
ATOM   5947  HG2 LYS   386      26.005  -1.954  17.872  1.00  0.00
ATOM   5948  HG3 LYS   386      25.858  -0.930  16.424  1.00  0.00
ATOM   5949  CD  LYS   386      27.508  -2.298  16.382  1.00  0.00
ATOM   5950  HD2 LYS   386      28.043  -1.705  15.641  1.00  0.00
ATOM   5951  HD3 LYS   386      28.218  -2.709  17.099  1.00  0.00
ATOM   5952  CE  LYS   386      26.777  -3.428  15.692  1.00  0.00
ATOM   5953  HE2 LYS   386      26.364  -4.096  16.448  1.00  0.00
ATOM   5954  HE3 LYS   386      25.966  -3.011  15.094  1.00  0.00
ATOM   5955  NZ  LYS   386      27.700  -4.190  14.811  1.00  0.00
ATOM   5956  HZ1 LYS   386      28.451  -4.577  15.364  1.00  0.00
ATOM   5957  HZ2 LYS   386      27.194  -4.939  14.360  1.00  0.00
ATOM   5958  HZ3 LYS   386      28.082  -3.572  14.109  1.00  0.00
ATOM   5959  C   LYS   386      27.593   1.985  18.690  1.00  0.00
ATOM   5960  O   LYS   386      27.813   2.812  17.812  1.00  0.00
ATOM   5961  N   ASP   387      28.241   1.976  19.860  1.00  0.00
ATOM   5962  H   ASP   387      27.994   1.296  20.565  1.00  0.00
ATOM   5963  CA  ASP   387      29.239   2.975  20.188  1.00  0.00
ATOM   5964  HA  ASP   387      28.791   3.969  20.163  1.00  0.00
ATOM   5965  CB  ASP   387      29.801   2.724  21.597  1.00  0.00
ATOM   5966  HB2 ASP   387      28.921   2.659  22.236  1.00  0.00
ATOM   5967  HB3 ASP   387      30.360   1.790  21.653  1.00  0.00
ATOM   5968  CG  ASP   387      30.685   3.874  22.066  1.00  0.00
[truncated: 5,201,907 more chars]
