# Supplementary material for: Structural insights into the enzymatic breakdown of azomycin-derived antibiotics by 2-nitroimdazole hydrolase (NnhA)
Source: Commun Biol. 2024 Dec 19;7:1676. doi: 10.1038/s42003-024-07336-6 (PMC11659421; doi:10.1038/s42003-024-07336-6)
Supplement: Supplementary file 4 — Supplementary Data 2 [file 42003_2024_7336_MOESM4_ESM.txt]

CRYST1  101.594  101.594  101.594 109.47 109.47 109.47               1
ATOM      1  O1  2NI     1      16.267  10.522  15.662  1.00  0.00           O  
ATOM      2  O2  2NI     1      14.486  11.449  16.457  1.00  0.00           O  
ATOM      3  N3  2NI     1      14.835   9.373  13.611  1.00  0.00           N  
ATOM      4  N4  2NI     1      12.971   9.983  14.628  1.00  0.00           N  
ATOM      5  N5  2NI     1      15.038  10.699  15.695  1.00  0.00           N  
ATOM      6  C6  2NI     1      14.276  10.124  14.643  1.00  0.00           C  
ATOM      7  C7  2NI     1      13.805   8.716  12.999  1.00  0.00           C  
ATOM      8  C8  2NI     1      12.665   9.183  13.581  1.00  0.00           C  
ATOM      9  H9  2NI     1      15.811   9.325  13.353  1.00  0.00           H  
ATOM     10  H10 2NI     1      13.932   8.053  12.153  1.00  0.00           H  
ATOM     11  H11 2NI     1      11.638   8.878  13.431  1.00  0.00           H  
TER      12      2NI     1 
ATOM     12  N   ARG     2      -3.322  18.402 -27.953  1.00  0.00           N  
ATOM     13  H1  ARG     2      -4.088  19.060 -27.969  1.00  0.00           H  
ATOM     14  H2  ARG     2      -2.580  18.711 -28.565  1.00  0.00           H  
ATOM     15  H3  ARG     2      -3.058  18.269 -26.988  1.00  0.00           H  
ATOM     16  CA  ARG     2      -3.963  17.154 -28.335  1.00  0.00           C  
ATOM     17  HA  ARG     2      -4.078  17.114 -29.418  1.00  0.00           H  
ATOM     18  CB  ARG     2      -3.181  15.955 -27.881  1.00  0.00           C  
ATOM     19  HB2 ARG     2      -2.729  16.016 -26.891  1.00  0.00           H  
ATOM     20  HB3 ARG     2      -3.875  15.118 -27.957  1.00  0.00           H  
ATOM     21  CG  ARG     2      -2.073  15.726 -28.990  1.00  0.00           C  
ATOM     22  HG2 ARG     2      -2.633  15.530 -29.904  1.00  0.00           H  
ATOM     23  HG3 ARG     2      -1.428  16.591 -29.140  1.00  0.00           H  
ATOM     24  CD  ARG     2      -1.204  14.509 -28.780  1.00  0.00           C  
ATOM     25  HD2 ARG     2      -0.473  14.436 -29.586  1.00  0.00           H  
ATOM     26  HD3 ARG     2      -0.640  14.721 -27.872  1.00  0.00           H  
ATOM     27  NE  ARG     2      -1.974  13.292 -28.547  1.00  0.00           N  
ATOM     28  HE  ARG     2      -2.914  13.434 -28.206  1.00  0.00           H  
ATOM     29  CZ  ARG     2      -1.618  12.014 -28.699  1.00  0.00           C  
ATOM     30  NH1 ARG     2      -0.416  11.597 -28.889  1.00  0.00           N  
ATOM     31 HH11 ARG     2       0.298  12.263 -29.147  1.00  0.00           H  
ATOM     32 HH12 ARG     2      -0.271  10.630 -28.639  1.00  0.00           H  
ATOM     33  NH2 ARG     2      -2.464  11.105 -28.514  1.00  0.00           N  
ATOM     34 HH21 ARG     2      -3.382  11.314 -28.149  1.00  0.00           H  
ATOM     35 HH22 ARG     2      -2.172  10.149 -28.661  1.00  0.00           H  
ATOM     36  C   ARG     2      -5.336  17.044 -27.696  1.00  0.00           C  
ATOM     37  O   ARG     2      -5.638  17.506 -26.571  1.00  0.00           O  
ATOM     38  N   GLY     3      -6.245  16.341 -28.382  1.00  0.00           N  
ATOM     39  H   GLY     3      -5.954  15.817 -29.195  1.00  0.00           H  
ATOM     40  CA  GLY     3      -7.659  16.198 -28.124  1.00  0.00           C  
ATOM     41  HA2 GLY     3      -7.971  16.425 -27.105  1.00  0.00           H  
ATOM     42  HA3 GLY     3      -8.208  16.927 -28.720  1.00  0.00           H  
ATOM     43  C   GLY     3      -8.120  14.724 -28.399  1.00  0.00           C  
ATOM     44  O   GLY     3      -7.349  13.843 -28.639  1.00  0.00           O  
ATOM     45  N   TYR     4      -9.428  14.480 -28.290  1.00  0.00           N  
ATOM     46  H   TYR     4      -9.994  15.232 -27.925  1.00  0.00           H  
ATOM     47  CA  TYR     4     -10.059  13.145 -28.218  1.00  0.00           C  
ATOM     48  HA  TYR     4      -9.622  12.657 -27.347  1.00  0.00           H  
ATOM     49  CB  TYR     4     -11.610  13.319 -28.116  1.00  0.00           C  
ATOM     50  HB2 TYR     4     -11.768  14.048 -27.322  1.00  0.00           H  
ATOM     51  HB3 TYR     4     -11.966  13.773 -29.041  1.00  0.00           H  
ATOM     52  CG  TYR     4     -12.492  12.132 -27.660  1.00  0.00           C  
ATOM     53  CD1 TYR     4     -11.995  11.072 -26.921  1.00  0.00           C  
ATOM     54  HD1 TYR     4     -10.944  10.947 -26.705  1.00  0.00           H  
ATOM     55  CE1 TYR     4     -12.797  10.118 -26.383  1.00  0.00           C  
ATOM     56  HE1 TYR     4     -12.377   9.256 -25.886  1.00  0.00           H  
ATOM     57  CZ  TYR     4     -14.234  10.196 -26.527  1.00  0.00           C  
ATOM     58  OH  TYR     4     -15.112   9.204 -26.140  1.00  0.00           O  
ATOM     59  HH  TYR     4     -14.691   8.567 -25.559  1.00  0.00           H  
ATOM     60  CE2 TYR     4     -14.761  11.167 -27.391  1.00  0.00           C  
ATOM     61  HE2 TYR     4     -15.830  11.173 -27.551  1.00  0.00           H  
ATOM     62  CD2 TYR     4     -13.908  12.204 -27.902  1.00  0.00           C  
ATOM     63  HD2 TYR     4     -14.372  12.993 -28.474  1.00  0.00           H  
ATOM     64  C   TYR     4      -9.746  12.221 -29.344  1.00  0.00           C  
ATOM     65  O   TYR     4      -9.372  11.083 -29.154  1.00  0.00           O  
ATOM     66  N   ASP     5      -9.747  12.706 -30.595  1.00  0.00           N  
ATOM     67  H   ASP     5      -9.896  13.699 -30.708  1.00  0.00           H  
ATOM     68  CA  ASP     5      -9.653  11.872 -31.798  1.00  0.00           C  
ATOM     69  HA  ASP     5     -10.126  10.897 -31.685  1.00  0.00           H  
ATOM     70  CB  ASP     5     -10.287  12.576 -32.982  1.00  0.00           C  
ATOM     71  HB2 ASP     5      -9.652  13.402 -33.301  1.00  0.00           H  
ATOM     72  HB3 ASP     5     -10.283  11.810 -33.757  1.00  0.00           H  
ATOM     73  CG  ASP     5     -11.791  12.901 -32.798  1.00  0.00           C  
ATOM     74  OD1 ASP     5     -12.536  11.899 -32.521  1.00  0.00           O  
ATOM     75  OD2 ASP     5     -12.254  14.059 -32.831  1.00  0.00           O  
ATOM     76  C   ASP     5      -8.194  11.514 -32.107  1.00  0.00           C  
ATOM     77  O   ASP     5      -7.923  10.872 -33.118  1.00  0.00           O  
ATOM     78  N   ASP     6      -7.280  12.179 -31.376  1.00  0.00           N  
ATOM     79  H   ASP     6      -7.559  12.797 -30.628  1.00  0.00           H  
ATOM     80  CA  ASP     6      -5.816  12.073 -31.735  1.00  0.00           C  
ATOM     81  HA  ASP     6      -5.644  11.952 -32.804  1.00  0.00           H  
ATOM     82  CB  ASP     6      -5.131  13.302 -31.230  1.00  0.00           C  
ATOM     83  HB2 ASP     6      -5.102  13.354 -30.142  1.00  0.00           H  
ATOM     84  HB3 ASP     6      -4.146  13.261 -31.696  1.00  0.00           H  
ATOM     85  CG  ASP     6      -5.683  14.645 -31.656  1.00  0.00           C  
ATOM     86  OD1 ASP     6      -6.437  14.695 -32.677  1.00  0.00           O  
ATOM     87  OD2 ASP     6      -5.376  15.660 -31.024  1.00  0.00           O  
ATOM     88  C   ASP     6      -5.189  10.843 -31.010  1.00  0.00           C  
ATOM     89  O   ASP     6      -4.030  10.477 -31.241  1.00  0.00           O  
ATOM     90  N   TRP     7      -5.903  10.057 -30.198  1.00  0.00           N  
ATOM     91  H   TRP     7      -6.809  10.458 -30.002  1.00  0.00           H  
ATOM     92  CA  TRP     7      -5.294   8.908 -29.467  1.00  0.00           C  
ATOM     93  HA  TRP     7      -4.394   9.210 -28.931  1.00  0.00           H  
ATOM     94  CB  TRP     7      -6.237   8.494 -28.409  1.00  0.00           C  
ATOM     95  HB2 TRP     7      -7.262   8.461 -28.778  1.00  0.00           H  
ATOM     96  HB3 TRP     7      -5.873   7.490 -28.191  1.00  0.00           H  
ATOM     97  CG  TRP     7      -6.167   9.194 -27.113  1.00  0.00           C  
ATOM     98  CD1 TRP     7      -6.877  10.188 -26.644  1.00  0.00           C  
ATOM     99  HD1 TRP     7      -7.738  10.673 -27.079  1.00  0.00           H  
ATOM    100  NE1 TRP     7      -6.433  10.585 -25.400  1.00  0.00           N  
ATOM    101  HE1 TRP     7      -6.890  11.244 -24.786  1.00  0.00           H  
ATOM    102  CE2 TRP     7      -5.386   9.810 -24.995  1.00  0.00           C  
ATOM    103  CZ2 TRP     7      -4.605   9.957 -23.838  1.00  0.00           C  
ATOM    104  HZ2 TRP     7      -4.936  10.663 -23.090  1.00  0.00           H  
ATOM    105  CH2 TRP     7      -3.385   9.242 -23.808  1.00  0.00           C  
ATOM    106  HH2 TRP     7      -2.664   9.348 -23.011  1.00  0.00           H  
ATOM    107  CZ3 TRP     7      -3.078   8.388 -24.833  1.00  0.00           C  
ATOM    108  HZ3 TRP     7      -2.104   7.924 -24.810  1.00  0.00           H  
ATOM    109  CE3 TRP     7      -3.933   8.146 -25.946  1.00  0.00           C  
ATOM    110  HE3 TRP     7      -3.623   7.553 -26.794  1.00  0.00           H  
ATOM    111  CD2 TRP     7      -5.110   8.943 -26.072  1.00  0.00           C  
ATOM    112  C   TRP     7      -5.019   7.763 -30.428  1.00  0.00           C  
ATOM    113  O   TRP     7      -5.841   7.442 -31.289  1.00  0.00           O  
ATOM    114  N   ARG     8      -3.865   7.064 -30.252  1.00  0.00           N  
ATOM    115  H   ARG     8      -3.344   7.402 -29.455  1.00  0.00           H  
ATOM    116  CA  ARG     8      -3.421   5.919 -31.095  1.00  0.00           C  
ATOM    117  HA  ARG     8      -4.262   5.397 -31.551  1.00  0.00           H  
ATOM    118  CB  ARG     8      -2.458   6.460 -32.264  1.00  0.00           C  
ATOM    119  HB2 ARG     8      -1.537   6.898 -31.881  1.00  0.00           H  
ATOM    120  HB3 ARG     8      -2.146   5.602 -32.860  1.00  0.00           H  
ATOM    121  CG  ARG     8      -3.019   7.589 -33.203  1.00  0.00           C  
ATOM    122  HG2 ARG     8      -3.635   8.291 -32.641  1.00  0.00           H  
ATOM    123  HG3 ARG     8      -2.179   8.074 -33.697  1.00  0.00           H  
ATOM    124  CD  ARG     8      -4.009   6.974 -34.217  1.00  0.00           C  
ATOM    125  HD2 ARG     8      -3.545   6.108 -34.690  1.00  0.00           H  
ATOM    126  HD3 ARG     8      -4.817   6.591 -33.594  1.00  0.00           H  
ATOM    127  NE  ARG     8      -4.566   7.924 -35.115  1.00  0.00           N  
ATOM    128  HE  ARG     8      -4.107   8.069 -36.003  1.00  0.00           H  
ATOM    129  CZ  ARG     8      -5.685   8.705 -34.949  1.00  0.00           C  
ATOM    130  NH1 ARG     8      -6.529   8.543 -33.962  1.00  0.00           N  
ATOM    131 HH11 ARG     8      -6.248   7.993 -33.163  1.00  0.00           H  
ATOM    132 HH12 ARG     8      -7.313   9.178 -33.913  1.00  0.00           H  
ATOM    133  NH2 ARG     8      -6.073   9.582 -35.895  1.00  0.00           N  
ATOM    134 HH21 ARG     8      -5.422   9.924 -36.587  1.00  0.00           H  
ATOM    135 HH22 ARG     8      -7.041   9.869 -35.927  1.00  0.00           H  
ATOM    136  C   ARG     8      -2.736   4.825 -30.245  1.00  0.00           C  
ATOM    137  O   ARG     8      -2.423   5.184 -29.111  1.00  0.00           O  
ATOM    138  N   LEU     9      -2.199   3.781 -30.860  1.00  0.00           N  
ATOM    139  H   LEU     9      -2.417   3.744 -31.846  1.00  0.00           H  
ATOM    140  CA  LEU     9      -1.561   2.670 -30.130  1.00  0.00           C  
ATOM    141  HA  LEU     9      -1.976   2.459 -29.144  1.00  0.00           H  
ATOM    142  CB  LEU     9      -1.602   1.409 -31.058  1.00  0.00           C  
ATOM    143  HB2 LEU     9      -1.165   1.586 -32.040  1.00  0.00           H  
ATOM    144  HB3 LEU     9      -0.954   0.632 -30.651  1.00  0.00           H  
ATOM    145  CG  LEU     9      -2.976   0.888 -31.145  1.00  0.00           C  
ATOM    146  HG  LEU     9      -3.703   1.603 -31.532  1.00  0.00           H  
ATOM    147  CD1 LEU     9      -2.958  -0.413 -32.019  1.00  0.00           C  
ATOM    148 HD11 LEU     9      -2.260  -1.104 -31.545  1.00  0.00           H  
ATOM    149 HD12 LEU     9      -3.955  -0.851 -31.976  1.00  0.00           H  
ATOM    150 HD13 LEU     9      -2.690  -0.264 -33.065  1.00  0.00           H  
ATOM    151  CD2 LEU     9      -3.551   0.473 -29.808  1.00  0.00           C  
ATOM    152 HD21 LEU     9      -2.785  -0.060 -29.246  1.00  0.00           H  
ATOM    153 HD22 LEU     9      -3.784   1.356 -29.213  1.00  0.00           H  
ATOM    154 HD23 LEU     9      -4.478  -0.090 -29.914  1.00  0.00           H  
ATOM    155  C   LEU     9      -0.116   3.019 -29.877  1.00  0.00           C  
ATOM    156  O   LEU     9       0.384   2.665 -28.803  1.00  0.00           O  
ATOM    157  N   SER    10       0.434   3.781 -30.733  1.00  0.00           N  
ATOM    158  H   SER    10      -0.197   4.061 -31.470  1.00  0.00           H  
ATOM    159  CA  SER    10       1.769   4.363 -30.566  1.00  0.00           C  
ATOM    160  HA  SER    10       2.538   3.647 -30.276  1.00  0.00           H  
ATOM    161  CB  SER    10       2.250   5.029 -31.871  1.00  0.00           C  
ATOM    162  HB2 SER    10       3.240   5.455 -31.706  1.00  0.00           H  
ATOM    163  HB3 SER    10       2.318   4.214 -32.592  1.00  0.00           H  
ATOM    164  OG  SER    10       1.279   5.966 -32.230  1.00  0.00           O  
ATOM    165  HG  SER    10       0.615   5.522 -32.762  1.00  0.00           H  
ATOM    166  C   SER    10       1.865   5.315 -29.365  1.00  0.00           C  
ATOM    167  O   SER    10       2.944   5.782 -29.121  1.00  0.00           O  
ATOM    168  N   ASP    11       0.867   5.646 -28.643  1.00  0.00           N  
ATOM    169  H   ASP    11      -0.035   5.273 -28.901  1.00  0.00           H  
ATOM    170  CA  ASP    11       0.889   6.349 -27.401  1.00  0.00           C  
ATOM    171  HA  ASP    11       1.667   7.091 -27.576  1.00  0.00           H  
ATOM    172  CB  ASP    11      -0.422   7.132 -27.223  1.00  0.00           C  
ATOM    173  HB2 ASP    11      -1.241   6.412 -27.201  1.00  0.00           H  
ATOM    174  HB3 ASP    11      -0.460   7.580 -26.230  1.00  0.00           H  
ATOM    175  CG  ASP    11      -0.648   8.226 -28.295  1.00  0.00           C  
ATOM    176  OD1 ASP    11      -1.746   8.481 -28.772  1.00  0.00           O  
ATOM    177  OD2 ASP    11       0.300   8.969 -28.627  1.00  0.00           O  
ATOM    178  C   ASP    11       1.188   5.541 -26.149  1.00  0.00           C  
ATOM    179  O   ASP    11       1.497   6.002 -25.032  1.00  0.00           O  
ATOM    180  N   ILE    12       1.136   4.213 -26.326  1.00  0.00           N  
ATOM    181  H   ILE    12       0.972   3.910 -27.276  1.00  0.00           H  
ATOM    182  CA  ILE    12       1.357   3.164 -25.303  1.00  0.00           C  
ATOM    183  HA  ILE    12       1.188   3.610 -24.322  1.00  0.00           H  
ATOM    184  CB  ILE    12       0.512   1.834 -25.538  1.00  0.00           C  
ATOM    185  HB  ILE    12       1.035   1.331 -26.352  1.00  0.00           H  
ATOM    186  CG2 ILE    12       0.665   0.958 -24.247  1.00  0.00           C  
ATOM    187 HG21 ILE    12      -0.055   0.159 -24.072  1.00  0.00           H  
ATOM    188 HG22 ILE    12       1.681   0.590 -24.383  1.00  0.00           H  
ATOM    189 HG23 ILE    12       0.632   1.680 -23.431  1.00  0.00           H  
ATOM    190  CG1 ILE    12      -0.990   2.140 -25.617  1.00  0.00           C  
ATOM    191 HG12 ILE    12      -1.342   2.132 -24.586  1.00  0.00           H  
ATOM    192 HG13 ILE    12      -1.185   3.083 -26.127  1.00  0.00           H  
ATOM    193  CD1 ILE    12      -1.632   1.075 -26.531  1.00  0.00           C  
ATOM    194 HD11 ILE    12      -1.138   1.077 -27.503  1.00  0.00           H  
ATOM    195 HD12 ILE    12      -1.433   0.077 -26.141  1.00  0.00           H  
ATOM    196 HD13 ILE    12      -2.715   1.195 -26.490  1.00  0.00           H  
ATOM    197  C   ILE    12       2.882   2.696 -25.347  1.00  0.00           C  
ATOM    198  O   ILE    12       3.526   2.488 -26.380  1.00  0.00           O  
ATOM    199  N   PRO    13       3.637   2.584 -24.218  1.00  0.00           N  
ATOM    200  CD  PRO    13       3.296   3.019 -22.841  1.00  0.00           C  
ATOM    201  HD2 PRO    13       2.805   2.264 -22.226  1.00  0.00           H  
ATOM    202  HD3 PRO    13       2.694   3.915 -22.995  1.00  0.00           H  
ATOM    203  CG  PRO    13       4.576   3.403 -22.162  1.00  0.00           C  
ATOM    204  HG2 PRO    13       4.410   3.331 -21.087  1.00  0.00           H  
ATOM    205  HG3 PRO    13       4.814   4.408 -22.512  1.00  0.00           H  
ATOM    206  CB  PRO    13       5.598   2.395 -22.684  1.00  0.00           C  
ATOM    207  HB2 PRO    13       5.527   1.375 -22.306  1.00  0.00           H  
ATOM    208  HB3 PRO    13       6.626   2.757 -22.702  1.00  0.00           H  
ATOM    209  CA  PRO    13       5.115   2.307 -24.216  1.00  0.00           C  
ATOM    210  HA  PRO    13       5.623   3.107 -24.755  1.00  0.00           H  
ATOM    211  C   PRO    13       5.572   1.023 -24.980  1.00  0.00           C  
ATOM    212  O   PRO    13       6.680   0.961 -25.559  1.00  0.00           O  
ATOM    213  N   GLN    14       4.650   0.097 -25.059  1.00  0.00           N  
ATOM    214  H   GLN    14       3.810   0.213 -24.510  1.00  0.00           H  
ATOM    215  CA  GLN    14       5.004  -1.245 -25.536  1.00  0.00           C  
ATOM    216  HA  GLN    14       6.053  -1.472 -25.343  1.00  0.00           H  
ATOM    217  CB  GLN    14       4.136  -2.249 -24.711  1.00  0.00           C  
ATOM    218  HB2 GLN    14       3.097  -1.925 -24.655  1.00  0.00           H  
ATOM    219  HB3 GLN    14       4.368  -3.114 -25.332  1.00  0.00           H  
ATOM    220  CG  GLN    14       4.639  -2.441 -23.300  1.00  0.00           C  
ATOM    221  HG2 GLN    14       4.158  -3.328 -22.888  1.00  0.00           H  
ATOM    222  HG3 GLN    14       5.722  -2.549 -23.350  1.00  0.00           H  
ATOM    223  CD  GLN    14       4.234  -1.364 -22.328  1.00  0.00           C  
ATOM    224  OE1 GLN    14       3.459  -0.443 -22.558  1.00  0.00           O  
ATOM    225  NE2 GLN    14       5.024  -1.329 -21.227  1.00  0.00           N  
ATOM    226 HE21 GLN    14       4.940  -0.646 -20.488  1.00  0.00           H  
ATOM    227 HE22 GLN    14       5.813  -1.959 -21.192  1.00  0.00           H  
ATOM    228  C   GLN    14       4.823  -1.298 -27.127  1.00  0.00           C  
ATOM    229  O   GLN    14       5.152  -2.319 -27.706  1.00  0.00           O  
ATOM    230  N   TYR    15       4.128  -0.363 -27.771  1.00  0.00           N  
ATOM    231  H   TYR    15       3.713   0.412 -27.272  1.00  0.00           H  
ATOM    232  CA  TYR    15       3.734  -0.494 -29.155  1.00  0.00           C  
ATOM    233  HA  TYR    15       3.514  -1.550 -29.312  1.00  0.00           H  
ATOM    234  CB  TYR    15       2.422   0.229 -29.423  1.00  0.00           C  
ATOM    235  HB2 TYR    15       1.723   0.032 -28.610  1.00  0.00           H  
ATOM    236  HB3 TYR    15       2.600   1.303 -29.485  1.00  0.00           H  
ATOM    237  CG  TYR    15       1.785  -0.134 -30.707  1.00  0.00           C  
ATOM    238  CD1 TYR    15       1.011  -1.300 -30.722  1.00  0.00           C  
ATOM    239  HD1 TYR    15       0.958  -1.942 -29.855  1.00  0.00           H  
ATOM    240  CE1 TYR    15       0.272  -1.574 -31.870  1.00  0.00           C  
ATOM    241  HE1 TYR    15      -0.312  -2.476 -31.974  1.00  0.00           H  
ATOM    242  CZ  TYR    15       0.309  -0.756 -33.052  1.00  0.00           C  
ATOM    243  OH  TYR    15      -0.413  -1.110 -34.134  1.00  0.00           O  
ATOM    244  HH  TYR    15      -1.083  -1.769 -33.938  1.00  0.00           H  
ATOM    245  CE2 TYR    15       1.233   0.354 -33.086  1.00  0.00           C  
ATOM    246  HE2 TYR    15       1.370   1.043 -33.906  1.00  0.00           H  
ATOM    247  CD2 TYR    15       1.836   0.677 -31.865  1.00  0.00           C  
ATOM    248  HD2 TYR    15       2.436   1.573 -31.807  1.00  0.00           H  
ATOM    249  C   TYR    15       4.783  -0.138 -30.193  1.00  0.00           C  
ATOM    250  O   TYR    15       5.629   0.775 -30.010  1.00  0.00           O  
ATOM    251  N   LYS    16       4.719  -0.852 -31.292  1.00  0.00           N  
ATOM    252  H   LYS    16       3.943  -1.496 -31.242  1.00  0.00           H  
ATOM    253  CA  LYS    16       5.391  -0.616 -32.594  1.00  0.00           C  
ATOM    254  HA  LYS    16       5.669   0.425 -32.759  1.00  0.00           H  
ATOM    255  CB  LYS    16       6.677  -1.478 -32.660  1.00  0.00           C  
ATOM    256  HB2 LYS    16       6.482  -2.534 -32.477  1.00  0.00           H  
ATOM    257  HB3 LYS    16       7.196  -1.245 -33.590  1.00  0.00           H  
ATOM    258  CG  LYS    16       7.740  -1.061 -31.559  1.00  0.00           C  
ATOM    259  HG2 LYS    16       7.766   0.008 -31.773  1.00  0.00           H  
ATOM    260  HG3 LYS    16       7.237  -1.225 -30.606  1.00  0.00           H  
ATOM    261  CD  LYS    16       9.111  -1.724 -31.697  1.00  0.00           C  
ATOM    262  HD2 LYS    16       8.984  -2.727 -32.105  1.00  0.00           H  
ATOM    263  HD3 LYS    16       9.627  -1.200 -32.502  1.00  0.00           H  
ATOM    264  CE  LYS    16       9.880  -1.676 -30.421  1.00  0.00           C  
ATOM    265  HE2 LYS    16       9.736  -0.782 -29.814  1.00  0.00           H  
ATOM    266  HE3 LYS    16       9.576  -2.483 -29.754  1.00  0.00           H  
ATOM    267  NZ  LYS    16      11.279  -1.873 -30.642  1.00  0.00           N  
ATOM    268  HZ1 LYS    16      11.667  -2.083 -29.734  1.00  0.00           H  
ATOM    269  HZ2 LYS    16      11.537  -2.629 -31.261  1.00  0.00           H  
ATOM    270  HZ3 LYS    16      11.721  -1.073 -31.072  1.00  0.00           H  
ATOM    271  C   LYS    16       4.474  -1.051 -33.798  1.00  0.00           C  
ATOM    272  O   LYS    16       3.632  -1.836 -33.443  1.00  0.00           O  
ATOM    273  N   ASP    17       4.652  -0.608 -35.027  1.00  0.00           N  
ATOM    274  H   ASP    17       5.555  -0.183 -35.184  1.00  0.00           H  
ATOM    275  CA  ASP    17       3.665  -0.835 -36.039  1.00  0.00           C  
ATOM    276  HA  ASP    17       2.749  -0.368 -35.675  1.00  0.00           H  
ATOM    277  CB  ASP    17       4.182  -0.121 -37.294  1.00  0.00           C  
ATOM    278  HB2 ASP    17       5.206  -0.429 -37.507  1.00  0.00           H  
ATOM    279  HB3 ASP    17       3.476  -0.381 -38.082  1.00  0.00           H  
ATOM    280  CG  ASP    17       4.040   1.403 -37.247  1.00  0.00           C  
ATOM    281  OD1 ASP    17       3.244   1.863 -36.394  1.00  0.00           O  
ATOM    282  OD2 ASP    17       4.619   2.118 -38.011  1.00  0.00           O  
ATOM    283  C   ASP    17       3.403  -2.336 -36.378  1.00  0.00           C  
ATOM    284  O   ASP    17       4.330  -3.063 -36.816  1.00  0.00           O  
ATOM    285  N   GLY    18       2.229  -2.826 -35.941  1.00  0.00           N  
ATOM    286  H   GLY    18       1.547  -2.185 -35.559  1.00  0.00           H  
ATOM    287  CA  GLY    18       1.860  -4.192 -36.328  1.00  0.00           C  
ATOM    288  HA2 GLY    18       0.791  -4.393 -36.260  1.00  0.00           H  
ATOM    289  HA3 GLY    18       2.227  -4.387 -37.336  1.00  0.00           H  
ATOM    290  C   GLY    18       2.435  -5.384 -35.523  1.00  0.00           C  
ATOM    291  O   GLY    18       2.268  -6.541 -35.843  1.00  0.00           O  
ATOM    292  N   ILE    19       2.987  -5.025 -34.364  1.00  0.00           N  
ATOM    293  H   ILE    19       3.131  -4.029 -34.284  1.00  0.00           H  
ATOM    294  CA  ILE    19       3.473  -5.885 -33.241  1.00  0.00           C  
ATOM    295  HA  ILE    19       4.385  -6.360 -33.602  1.00  0.00           H  
ATOM    296  CB  ILE    19       3.844  -5.026 -32.059  1.00  0.00           C  
ATOM    297  HB  ILE    19       4.439  -4.206 -32.462  1.00  0.00           H  
ATOM    298  CG2 ILE    19       2.564  -4.356 -31.439  1.00  0.00           C  
ATOM    299 HG21 ILE    19       2.110  -5.162 -30.863  1.00  0.00           H  
ATOM    300 HG22 ILE    19       2.756  -3.491 -30.805  1.00  0.00           H  
ATOM    301 HG23 ILE    19       1.906  -3.997 -32.230  1.00  0.00           H  
ATOM    302  CG1 ILE    19       4.583  -5.770 -30.872  1.00  0.00           C  
ATOM    303 HG12 ILE    19       3.785  -6.208 -30.273  1.00  0.00           H  
ATOM    304 HG13 ILE    19       5.056  -6.669 -31.267  1.00  0.00           H  
ATOM    305  CD1 ILE    19       5.602  -4.830 -30.177  1.00  0.00           C  
ATOM    306 HD11 ILE    19       6.121  -5.380 -29.392  1.00  0.00           H  
ATOM    307 HD12 ILE    19       6.268  -4.460 -30.957  1.00  0.00           H  
ATOM    308 HD13 ILE    19       5.184  -3.988 -29.626  1.00  0.00           H  
ATOM    309  C   ILE    19       2.474  -7.029 -32.909  1.00  0.00           C  
ATOM    310  O   ILE    19       1.210  -6.883 -32.943  1.00  0.00           O  
ATOM    311  N   SER    20       3.056  -8.134 -32.537  1.00  0.00           N  
ATOM    312  H   SER    20       4.062  -8.220 -32.561  1.00  0.00           H  
ATOM    313  CA  SER    20       2.298  -9.240 -32.051  1.00  0.00           C  
ATOM    314  HA  SER    20       1.481  -9.466 -32.737  1.00  0.00           H  
ATOM    315  CB  SER    20       3.180 -10.497 -31.891  1.00  0.00           C  
ATOM    316  HB2 SER    20       3.280 -10.922 -32.890  1.00  0.00           H  
ATOM    317  HB3 SER    20       4.205 -10.190 -31.680  1.00  0.00           H  
ATOM    318  OG  SER    20       2.729 -11.410 -30.949  1.00  0.00           O  
ATOM    319  HG  SER    20       3.185 -12.243 -31.092  1.00  0.00           H  
ATOM    320  C   SER    20       1.803  -8.924 -30.724  1.00  0.00           C  
ATOM    321  O   SER    20       2.404  -8.263 -29.865  1.00  0.00           O  
ATOM    322  N   THR    21       0.576  -9.517 -30.385  1.00  0.00           N  
ATOM    323  H   THR    21       0.138 -10.202 -30.985  1.00  0.00           H  
ATOM    324  CA  THR    21       0.033  -9.346 -29.011  1.00  0.00           C  
ATOM    325  HA  THR    21       0.198  -8.305 -28.733  1.00  0.00           H  
ATOM    326  CB  THR    21      -1.400  -9.883 -28.891  1.00  0.00           C  
ATOM    327  HB  THR    21      -1.840  -9.904 -27.894  1.00  0.00           H  
ATOM    328  CG2 THR    21      -2.330  -9.144 -29.849  1.00  0.00           C  
ATOM    329 HG21 THR    21      -3.166  -9.819 -30.029  1.00  0.00           H  
ATOM    330 HG22 THR    21      -2.666  -8.201 -29.418  1.00  0.00           H  
ATOM    331 HG23 THR    21      -1.913  -9.121 -30.856  1.00  0.00           H  
ATOM    332  OG1 THR    21      -1.474 -11.236 -29.393  1.00  0.00           O  
ATOM    333  HG1 THR    21      -1.460 -11.729 -28.570  1.00  0.00           H  
ATOM    334  C   THR    21       0.912 -10.021 -27.988  1.00  0.00           C  
ATOM    335  O   THR    21       1.306  -9.446 -27.004  1.00  0.00           O  
ATOM    336  N   TYR    22       1.433 -11.182 -28.266  1.00  0.00           N  
ATOM    337  H   TYR    22       1.149 -11.636 -29.122  1.00  0.00           H  
ATOM    338  CA  TYR    22       2.333 -11.876 -27.259  1.00  0.00           C  
ATOM    339  HA  TYR    22       1.780 -11.903 -26.319  1.00  0.00           H  
ATOM    340  CB  TYR    22       2.582 -13.332 -27.648  1.00  0.00           C  
ATOM    341  HB2 TYR    22       3.241 -13.269 -28.514  1.00  0.00           H  
ATOM    342  HB3 TYR    22       3.013 -13.871 -26.804  1.00  0.00           H  
ATOM    343  CG  TYR    22       1.334 -14.142 -28.161  1.00  0.00           C  
ATOM    344  CD1 TYR    22       0.950 -14.221 -29.517  1.00  0.00           C  
ATOM    345  HD1 TYR    22       1.531 -13.612 -30.194  1.00  0.00           H  
ATOM    346  CE1 TYR    22      -0.098 -15.000 -29.902  1.00  0.00           C  
ATOM    347  HE1 TYR    22      -0.381 -14.985 -30.945  1.00  0.00           H  
ATOM    348  CZ  TYR    22      -0.942 -15.564 -28.954  1.00  0.00           C  
ATOM    349  OH  TYR    22      -1.986 -16.298 -29.418  1.00  0.00           O  
ATOM    350  HH  TYR    22      -2.291 -16.991 -28.828  1.00  0.00           H  
ATOM    351  CE2 TYR    22      -0.596 -15.499 -27.581  1.00  0.00           C  
ATOM    352  HE2 TYR    22      -1.255 -15.993 -26.882  1.00  0.00           H  
ATOM    353  CD2 TYR    22       0.566 -14.848 -27.175  1.00  0.00           C  
ATOM    354  HD2 TYR    22       0.888 -14.965 -26.151  1.00  0.00           H  
ATOM    355  C   TYR    22       3.664 -11.085 -27.057  1.00  0.00           C  
ATOM    356  O   TYR    22       4.133 -10.921 -25.924  1.00  0.00           O  
ATOM    357  N   GLU    23       4.177 -10.465 -28.126  1.00  0.00           N  
ATOM    358  H   GLU    23       3.689 -10.598 -29.000  1.00  0.00           H  
ATOM    359  CA  GLU    23       5.306  -9.483 -28.177  1.00  0.00           C  
ATOM    360  HA  GLU    23       6.147  -9.968 -27.682  1.00  0.00           H  
ATOM    361  CB  GLU    23       5.721  -9.128 -29.576  1.00  0.00           C  
ATOM    362  HB2 GLU    23       5.692 -10.000 -30.229  1.00  0.00           H  
ATOM    363  HB3 GLU    23       4.955  -8.440 -29.934  1.00  0.00           H  
ATOM    364  CG  GLU    23       7.056  -8.334 -29.648  1.00  0.00           C  
ATOM    365  HG2 GLU    23       7.140  -7.879 -30.634  1.00  0.00           H  
ATOM    366  HG3 GLU    23       7.019  -7.529 -28.913  1.00  0.00           H  
ATOM    367  CD  GLU    23       8.317  -9.139 -29.451  1.00  0.00           C  
ATOM    368  OE1 GLU    23       9.440  -8.657 -29.302  1.00  0.00           O  
ATOM    369  OE2 GLU    23       8.299 -10.380 -29.340  1.00  0.00           O  
ATOM    370  C   GLU    23       5.067  -8.290 -27.200  1.00  0.00           C  
ATOM    371  O   GLU    23       5.875  -8.058 -26.310  1.00  0.00           O  
ATOM    372  N   PHE    24       3.951  -7.517 -27.378  1.00  0.00           N  
ATOM    373  H   PHE    24       3.312  -7.797 -28.109  1.00  0.00           H  
ATOM    374  CA  PHE    24       3.469  -6.486 -26.510  1.00  0.00           C  
ATOM    375  HA  PHE    24       4.238  -5.719 -26.604  1.00  0.00           H  
ATOM    376  CB  PHE    24       2.211  -5.849 -27.254  1.00  0.00           C  
ATOM    377  HB2 PHE    24       2.497  -5.570 -28.268  1.00  0.00           H  
ATOM    378  HB3 PHE    24       1.504  -6.669 -27.386  1.00  0.00           H  
ATOM    379  CG  PHE    24       1.439  -4.701 -26.641  1.00  0.00           C  
ATOM    380  CD1 PHE    24       1.774  -3.393 -27.032  1.00  0.00           C  
ATOM    381  HD1 PHE    24       2.533  -3.325 -27.797  1.00  0.00           H  
ATOM    382  CE1 PHE    24       1.066  -2.327 -26.518  1.00  0.00           C  
ATOM    383  HE1 PHE    24       1.156  -1.321 -26.899  1.00  0.00           H  
ATOM    384  CZ  PHE    24       0.028  -2.437 -25.526  1.00  0.00           C  
ATOM    385  HZ  PHE    24      -0.502  -1.584 -25.131  1.00  0.00           H  
ATOM    386  CE2 PHE    24      -0.186  -3.713 -25.050  1.00  0.00           C  
ATOM    387  HE2 PHE    24      -0.770  -3.809 -24.146  1.00  0.00           H  
ATOM    388  CD2 PHE    24       0.532  -4.821 -25.593  1.00  0.00           C  
ATOM    389  HD2 PHE    24       0.373  -5.848 -25.301  1.00  0.00           H  
ATOM    390  C   PHE    24       3.201  -6.873 -25.075  1.00  0.00           C  
ATOM    391  O   PHE    24       3.336  -6.008 -24.174  1.00  0.00           O  
ATOM    392  N   VAL    25       2.670  -8.121 -24.879  1.00  0.00           N  
ATOM    393  H   VAL    25       2.495  -8.721 -25.672  1.00  0.00           H  
ATOM    394  CA  VAL    25       2.261  -8.519 -23.486  1.00  0.00           C  
ATOM    395  HA  VAL    25       1.669  -7.762 -22.972  1.00  0.00           H  
ATOM    396  CB  VAL    25       1.426  -9.787 -23.434  1.00  0.00           C  
ATOM    397  HB  VAL    25       1.833 -10.600 -24.035  1.00  0.00           H  
ATOM    398  CG1 VAL    25       1.257 -10.392 -22.043  1.00  0.00           C  
ATOM    399 HG11 VAL    25       0.587 -11.247 -22.130  1.00  0.00           H  
ATOM    400 HG12 VAL    25       2.149 -10.826 -21.592  1.00  0.00           H  
ATOM    401 HG13 VAL    25       0.857  -9.614 -21.393  1.00  0.00           H  
ATOM    402  CG2 VAL    25       0.039  -9.435 -24.011  1.00  0.00           C  
ATOM    403 HG21 VAL    25      -0.418  -8.635 -23.428  1.00  0.00           H  
ATOM    404 HG22 VAL    25       0.135  -9.215 -25.075  1.00  0.00           H  
ATOM    405 HG23 VAL    25      -0.522 -10.352 -23.834  1.00  0.00           H  
ATOM    406  C   VAL    25       3.583  -8.848 -22.706  1.00  0.00           C  
ATOM    407  O   VAL    25       3.749  -8.357 -21.540  1.00  0.00           O  
ATOM    408  N   ARG    26       4.567  -9.519 -23.303  1.00  0.00           N  
ATOM    409  H   ARG    26       4.279  -9.914 -24.187  1.00  0.00           H  
ATOM    410  CA  ARG    26       5.948  -9.608 -22.744  1.00  0.00           C  
ATOM    411  HA  ARG    26       5.855 -10.268 -21.881  1.00  0.00           H  
ATOM    412  CB  ARG    26       6.902 -10.247 -23.730  1.00  0.00           C  
ATOM    413  HB2 ARG    26       6.433 -11.132 -24.161  1.00  0.00           H  
ATOM    414  HB3 ARG    26       7.150  -9.577 -24.554  1.00  0.00           H  
ATOM    415  CG  ARG    26       8.166 -10.670 -22.969  1.00  0.00           C  
ATOM    416  HG2 ARG    26       8.577  -9.919 -22.295  1.00  0.00           H  
ATOM    417  HG3 ARG    26       7.976 -11.525 -22.321  1.00  0.00           H  
ATOM    418  CD  ARG    26       9.322 -10.971 -23.825  1.00  0.00           C  
ATOM    419  HD2 ARG    26      10.176 -11.141 -23.169  1.00  0.00           H  
ATOM    420  HD3 ARG    26       9.212 -11.846 -24.465  1.00  0.00           H  
ATOM    421  NE  ARG    26       9.618  -9.760 -24.606  1.00  0.00           N  
ATOM    422  HE  ARG    26       9.975  -9.033 -24.003  1.00  0.00           H  
ATOM    423  CZ  ARG    26       9.550  -9.705 -25.932  1.00  0.00           C  
ATOM    424  NH1 ARG    26      10.025  -8.643 -26.488  1.00  0.00           N  
ATOM    425 HH11 ARG    26      10.207  -7.858 -25.880  1.00  0.00           H  
ATOM    426 HH12 ARG    26       9.926  -8.507 -27.484  1.00  0.00           H  
ATOM    427  NH2 ARG    26       9.142 -10.693 -26.660  1.00  0.00           N  
ATOM    428 HH21 ARG    26       8.782 -11.547 -26.259  1.00  0.00           H  
ATOM    429 HH22 ARG    26       9.097 -10.623 -27.667  1.00  0.00           H  
ATOM    430  C   ARG    26       6.509  -8.244 -22.477  1.00  0.00           C  
ATOM    431  O   ARG    26       7.015  -8.034 -21.383  1.00  0.00           O  
ATOM    432  N   ALA    27       6.286  -7.313 -23.411  1.00  0.00           N  
ATOM    433  H   ALA    27       5.922  -7.632 -24.297  1.00  0.00           H  
ATOM    434  CA  ALA    27       6.726  -5.918 -23.220  1.00  0.00           C  
ATOM    435  HA  ALA    27       7.791  -5.911 -22.986  1.00  0.00           H  
ATOM    436  CB  ALA    27       6.601  -5.186 -24.617  1.00  0.00           C  
ATOM    437  HB1 ALA    27       7.234  -5.744 -25.307  1.00  0.00           H  
ATOM    438  HB2 ALA    27       5.556  -5.203 -24.927  1.00  0.00           H  
ATOM    439  HB3 ALA    27       6.970  -4.161 -24.624  1.00  0.00           H  
ATOM    440  C   ALA    27       6.075  -5.207 -22.065  1.00  0.00           C  
ATOM    441  O   ALA    27       6.584  -4.201 -21.525  1.00  0.00           O  
ATOM    442  N   THR    28       4.915  -5.684 -21.624  1.00  0.00           N  
ATOM    443  H   THR    28       4.486  -6.467 -22.096  1.00  0.00           H  
ATOM    444  CA  THR    28       4.266  -5.170 -20.350  1.00  0.00           C  
ATOM    445  HA  THR    28       4.461  -4.125 -20.109  1.00  0.00           H  
ATOM    446  CB  THR    28       2.722  -5.240 -20.514  1.00  0.00           C  
ATOM    447  HB  THR    28       2.541  -6.282 -20.775  1.00  0.00           H  
ATOM    448  CG2 THR    28       1.922  -4.820 -19.209  1.00  0.00           C  
ATOM    449 HG21 THR    28       2.124  -5.381 -18.297  1.00  0.00           H  
ATOM    450 HG22 THR    28       2.124  -3.790 -18.915  1.00  0.00           H  
ATOM    451 HG23 THR    28       0.860  -4.988 -19.385  1.00  0.00           H  
ATOM    452  OG1 THR    28       2.326  -4.453 -21.697  1.00  0.00           O  
ATOM    453  HG1 THR    28       2.627  -4.912 -22.485  1.00  0.00           H  
ATOM    454  C   THR    28       4.729  -6.035 -19.131  1.00  0.00           C  
ATOM    455  O   THR    28       5.103  -5.387 -18.148  1.00  0.00           O  
ATOM    456  N   HIE    29       4.925  -7.364 -19.243  1.00  0.00           N  
ATOM    457  H   HIE    29       4.648  -7.772 -20.124  1.00  0.00           H  
ATOM    458  CA  HIE    29       5.491  -8.205 -18.152  1.00  0.00           C  
ATOM    459  HA  HIE    29       4.823  -8.317 -17.297  1.00  0.00           H  
ATOM    460  CB  HIE    29       5.529  -9.696 -18.658  1.00  0.00           C  
ATOM    461  HB2 HIE    29       5.841  -9.712 -19.702  1.00  0.00           H  
ATOM    462  HB3 HIE    29       6.159 -10.331 -18.036  1.00  0.00           H  
ATOM    463  CG  HIE    29       4.198 -10.428 -18.653  1.00  0.00           C  
ATOM    464  ND1 HIE    29       4.120 -11.871 -18.445  1.00  0.00           N  
ATOM    465  CE1 HIE    29       2.768 -12.093 -18.459  1.00  0.00           C  
ATOM    466  HE1 HIE    29       2.305 -13.062 -18.344  1.00  0.00           H  
ATOM    467  NE2 HIE    29       2.108 -10.963 -18.613  1.00  0.00           N  
ATOM    468  HE2 HIE    29       1.109 -11.002 -18.469  1.00  0.00           H  
ATOM    469  CD2 HIE    29       2.946  -9.908 -18.704  1.00  0.00           C  
ATOM    470  HD2 HIE    29       2.642  -8.927 -19.038  1.00  0.00           H  
ATOM    471  C   HIE    29       6.903  -7.767 -17.742  1.00  0.00           C  
ATOM    472  O   HIE    29       7.032  -7.599 -16.510  1.00  0.00           O  
ATOM    473  N   GLU    30       7.780  -7.540 -18.663  1.00  0.00           N  
ATOM    474  H   GLU    30       7.554  -7.671 -19.638  1.00  0.00           H  
ATOM    475  CA  GLU    30       9.204  -7.159 -18.366  1.00  0.00           C  
ATOM    476  HA  GLU    30       9.511  -7.652 -17.444  1.00  0.00           H  
ATOM    477  CB  GLU    30      10.100  -7.842 -19.436  1.00  0.00           C  
ATOM    478  HB2 GLU    30       9.924  -7.234 -20.324  1.00  0.00           H  
ATOM    479  HB3 GLU    30      11.155  -7.654 -19.237  1.00  0.00           H  
ATOM    480  CG  GLU    30       9.932  -9.283 -19.709  1.00  0.00           C  
ATOM    481  HG2 GLU    30       9.053  -9.465 -20.329  1.00  0.00           H  
ATOM    482  HG3 GLU    30      10.808  -9.674 -20.226  1.00  0.00           H  
ATOM    483  CD  GLU    30       9.809 -10.044 -18.409  1.00  0.00           C  
ATOM    484  OE1 GLU    30      10.694  -9.830 -17.553  1.00  0.00           O  
ATOM    485  OE2 GLU    30       8.876 -10.853 -18.353  1.00  0.00           O  
ATOM    486  C   GLU    30       9.418  -5.689 -18.201  1.00  0.00           C  
ATOM    487  O   GLU    30      10.512  -5.175 -18.347  1.00  0.00           O  
ATOM    488  N   ALA    31       8.366  -4.914 -17.879  1.00  0.00           N  
ATOM    489  H   ALA    31       7.473  -5.360 -17.721  1.00  0.00           H  
ATOM    490  CA  ALA    31       8.465  -3.496 -17.539  1.00  0.00           C  
ATOM    491  HA  ALA    31       9.095  -2.952 -18.243  1.00  0.00           H  
ATOM    492  CB  ALA    31       7.067  -2.950 -17.617  1.00  0.00           C  
ATOM    493  HB1 ALA    31       7.175  -1.903 -17.334  1.00  0.00           H  
ATOM    494  HB2 ALA    31       6.669  -3.069 -18.626  1.00  0.00           H  
ATOM    495  HB3 ALA    31       6.441  -3.504 -16.917  1.00  0.00           H  
ATOM    496  C   ALA    31       9.031  -3.246 -16.109  1.00  0.00           C  
ATOM    497  O   ALA    31       9.025  -4.174 -15.336  1.00  0.00           O  
ATOM    498  N   ASP    32       9.359  -2.007 -15.770  1.00  0.00           N  
ATOM    499  H   ASP    32       9.359  -1.363 -16.549  1.00  0.00           H  
ATOM    500  CA  ASP    32       9.716  -1.544 -14.474  1.00  0.00           C  
ATOM    501  HA  ASP    32       9.899  -2.346 -13.759  1.00  0.00           H  
ATOM    502  CB  ASP    32      10.994  -0.698 -14.503  1.00  0.00           C  
ATOM    503  HB2 ASP    32      11.790  -1.394 -14.766  1.00  0.00           H  
ATOM    504  HB3 ASP    32      11.014   0.081 -15.265  1.00  0.00           H  
ATOM    505  CG  ASP    32      11.324  -0.041 -13.225  1.00  0.00           C  
ATOM    506  OD1 ASP    32      11.618  -0.858 -12.291  1.00  0.00           O  
ATOM    507  OD2 ASP    32      11.414   1.236 -13.159  1.00  0.00           O  
ATOM    508  C   ASP    32       8.477  -0.834 -13.919  1.00  0.00           C  
ATOM    509  O   ASP    32       8.023   0.067 -14.560  1.00  0.00           O  
ATOM    510  N   TYR    33       8.028  -1.215 -12.742  1.00  0.00           N  
ATOM    511  H   TYR    33       8.532  -1.911 -12.212  1.00  0.00           H  
ATOM    512  CA  TYR    33       6.769  -0.716 -12.178  1.00  0.00           C  
ATOM    513  HA  TYR    33       6.039  -0.851 -12.976  1.00  0.00           H  
ATOM    514  CB  TYR    33       6.297  -1.497 -10.933  1.00  0.00           C  
ATOM    515  HB2 TYR    33       6.000  -2.483 -11.291  1.00  0.00           H  
ATOM    516  HB3 TYR    33       7.137  -1.838 -10.328  1.00  0.00           H  
ATOM    517  CG  TYR    33       5.150  -0.912 -10.101  1.00  0.00           C  
ATOM    518  CD1 TYR    33       3.920  -1.521 -10.177  1.00  0.00           C  
ATOM    519  HD1 TYR    33       3.818  -2.323 -10.893  1.00  0.00           H  
ATOM    520  CE1 TYR    33       2.840  -1.126  -9.317  1.00  0.00           C  
ATOM    521  HE1 TYR    33       1.869  -1.592  -9.388  1.00  0.00           H  
ATOM    522  CZ  TYR    33       3.108  -0.107  -8.352  1.00  0.00           C  
ATOM    523  OH  TYR    33       2.089   0.307  -7.539  1.00  0.00           O  
ATOM    524  HH  TYR    33       2.483   0.791  -6.811  1.00  0.00           H  
ATOM    525  CE2 TYR    33       4.387   0.394  -8.198  1.00  0.00           C  
ATOM    526  HE2 TYR    33       4.621   1.103  -7.417  1.00  0.00           H  
ATOM    527  CD2 TYR    33       5.434   0.002  -9.114  1.00  0.00           C  
ATOM    528  HD2 TYR    33       6.409   0.411  -8.895  1.00  0.00           H  
ATOM    529  C   TYR    33       6.797   0.768 -11.878  1.00  0.00           C  
ATOM    530  O   TYR    33       5.839   1.473 -12.019  1.00  0.00           O  
ATOM    531  N   ARG    34       7.997   1.241 -11.436  1.00  0.00           N  
ATOM    532  H   ARG    34       8.722   0.548 -11.317  1.00  0.00           H  
ATOM    533  CA  ARG    34       8.194   2.689 -11.220  1.00  0.00           C  
ATOM    534  HA  ARG    34       7.398   2.904 -10.507  1.00  0.00           H  
ATOM    535  CB  ARG    34       9.501   2.953 -10.393  1.00  0.00           C  
ATOM    536  HB2 ARG    34       9.621   2.295  -9.532  1.00  0.00           H  
ATOM    537  HB3 ARG    34      10.349   2.593 -10.975  1.00  0.00           H  
ATOM    538  CG  ARG    34       9.675   4.401 -10.042  1.00  0.00           C  
ATOM    539  HG2 ARG    34       9.849   4.940 -10.973  1.00  0.00           H  
ATOM    540  HG3 ARG    34       8.782   4.748  -9.521  1.00  0.00           H  
ATOM    541  CD  ARG    34      10.886   4.671  -9.132  1.00  0.00           C  
ATOM    542  HD2 ARG    34      10.462   4.542  -8.136  1.00  0.00           H  
ATOM    543  HD3 ARG    34      11.705   3.985  -9.349  1.00  0.00           H  
ATOM    544  NE  ARG    34      11.374   6.159  -9.250  1.00  0.00           N  
ATOM    545  HE  ARG    34      10.735   6.872  -8.928  1.00  0.00           H  
ATOM    546  CZ  ARG    34      12.622   6.614  -9.370  1.00  0.00           C  
ATOM    547  NH1 ARG    34      13.741   5.928  -9.567  1.00  0.00           N  
ATOM    548 HH11 ARG    34      13.637   5.034 -10.025  1.00  0.00           H  
ATOM    549 HH12 ARG    34      14.561   6.485  -9.763  1.00  0.00           H  
ATOM    550  NH2 ARG    34      12.815   7.925  -9.331  1.00  0.00           N  
ATOM    551 HH21 ARG    34      12.045   8.556  -9.160  1.00  0.00           H  
ATOM    552 HH22 ARG    34      13.757   8.266  -9.463  1.00  0.00           H  
ATOM    553  C   ARG    34       8.035   3.562 -12.488  1.00  0.00           C  
ATOM    554  O   ARG    34       7.293   4.510 -12.499  1.00  0.00           O  
ATOM    555  N   THR    35       8.733   3.072 -13.532  1.00  0.00           N  
ATOM    556  H   THR    35       9.340   2.302 -13.290  1.00  0.00           H  
ATOM    557  CA  THR    35       8.753   3.637 -14.908  1.00  0.00           C  
ATOM    558  HA  THR    35       8.975   4.703 -14.856  1.00  0.00           H  
ATOM    559  CB  THR    35       9.841   2.883 -15.760  1.00  0.00           C  
ATOM    560  HB  THR    35       9.507   1.846 -15.787  1.00  0.00           H  
ATOM    561  CG2 THR    35       9.964   3.338 -17.206  1.00  0.00           C  
ATOM    562 HG21 THR    35       9.039   3.031 -17.694  1.00  0.00           H  
ATOM    563 HG22 THR    35      10.172   4.400 -17.335  1.00  0.00           H  
ATOM    564 HG23 THR    35      10.746   2.802 -17.743  1.00  0.00           H  
ATOM    565  OG1 THR    35      11.127   2.901 -15.139  1.00  0.00           O  
ATOM    566  HG1 THR    35      11.205   2.252 -14.437  1.00  0.00           H  
ATOM    567  C   THR    35       7.446   3.512 -15.718  1.00  0.00           C  
ATOM    568  O   THR    35       7.229   4.372 -16.546  1.00  0.00           O  
ATOM    569  N   HIE    36       6.739   2.368 -15.654  1.00  0.00           N  
ATOM    570  H   HIE    36       6.975   1.644 -14.991  1.00  0.00           H  
ATOM    571  CA  HIE    36       5.499   2.040 -16.372  1.00  0.00           C  
ATOM    572  HA  HIE    36       5.538   2.547 -17.336  1.00  0.00           H  
ATOM    573  CB  HIE    36       5.426   0.455 -16.714  1.00  0.00           C  
ATOM    574  HB2 HIE    36       6.350   0.172 -17.219  1.00  0.00           H  
ATOM    575  HB3 HIE    36       5.327  -0.103 -15.782  1.00  0.00           H  
ATOM    576  CG  HIE    36       4.220   0.166 -17.592  1.00  0.00           C  
ATOM    577  ND1 HIE    36       3.986   0.622 -18.882  1.00  0.00           N  
ATOM    578  CE1 HIE    36       2.853   0.067 -19.374  1.00  0.00           C  
ATOM    579  HE1 HIE    36       2.368   0.164 -20.334  1.00  0.00           H  
ATOM    580  NE2 HIE    36       2.369  -0.664 -18.349  1.00  0.00           N  
ATOM    581  HE2 HIE    36       1.494  -1.153 -18.476  1.00  0.00           H  
ATOM    582  CD2 HIE    36       3.201  -0.623 -17.258  1.00  0.00           C  
ATOM    583  HD2 HIE    36       3.151  -1.133 -16.307  1.00  0.00           H  
ATOM    584  C   HIE    36       4.224   2.501 -15.727  1.00  0.00           C  
ATOM    585  O   HIE    36       3.194   2.862 -16.340  1.00  0.00           O  
ATOM    586  N   GLN    37       4.156   2.483 -14.345  1.00  0.00           N  
ATOM    587  H   GLN    37       5.002   2.503 -13.793  1.00  0.00           H  
ATOM    588  CA  GLN    37       2.944   2.711 -13.535  1.00  0.00           C  
ATOM    589  HA  GLN    37       2.155   3.138 -14.154  1.00  0.00           H  
ATOM    590  CB  GLN    37       2.542   1.316 -12.998  1.00  0.00           C  
ATOM    591  HB2 GLN    37       2.155   0.699 -13.810  1.00  0.00           H  
ATOM    592  HB3 GLN    37       3.454   0.812 -12.679  1.00  0.00           H  
ATOM    593  CG  GLN    37       1.420   1.312 -11.913  1.00  0.00           C  
ATOM    594  HG2 GLN    37       1.942   1.591 -10.998  1.00  0.00           H  
ATOM    595  HG3 GLN    37       0.624   2.030 -12.108  1.00  0.00           H  
ATOM    596  CD  GLN    37       0.867  -0.088 -11.675  1.00  0.00           C  
ATOM    597  OE1 GLN    37       1.194  -1.078 -12.298  1.00  0.00           O  
ATOM    598  NE2 GLN    37      -0.049  -0.194 -10.700  1.00  0.00           N  
ATOM    599 HE21 GLN    37      -0.373  -1.095 -10.377  1.00  0.00           H  
ATOM    600 HE22 GLN    37      -0.503   0.640 -10.356  1.00  0.00           H  
ATOM    601  C   GLN    37       3.114   3.769 -12.444  1.00  0.00           C  
ATOM    602  O   GLN    37       2.354   4.734 -12.476  1.00  0.00           O  
ATOM    603  N   ALA    38       4.106   3.710 -11.526  1.00  0.00           N  
ATOM    604  H   ALA    38       4.728   2.914 -11.503  1.00  0.00           H  
ATOM    605  CA  ALA    38       4.095   4.545 -10.302  1.00  0.00           C  
ATOM    606  HA  ALA    38       3.187   4.421  -9.712  1.00  0.00           H  
ATOM    607  CB  ALA    38       5.195   4.065  -9.332  1.00  0.00           C  
ATOM    608  HB1 ALA    38       5.449   3.021  -9.518  1.00  0.00           H  
ATOM    609  HB2 ALA    38       6.140   4.578  -9.514  1.00  0.00           H  
ATOM    610  HB3 ALA    38       4.920   4.369  -8.323  1.00  0.00           H  
ATOM    611  C   ALA    38       4.320   6.027 -10.654  1.00  0.00           C  
ATOM    612  O   ALA    38       3.600   6.845 -10.113  1.00  0.00           O  
ATOM    613  N   GLU    39       5.355   6.399 -11.454  1.00  0.00           N  
ATOM    614  H   GLU    39       5.942   5.666 -11.826  1.00  0.00           H  
ATOM    615  CA  GLU    39       5.616   7.804 -11.770  1.00  0.00           C  
ATOM    616  HA  GLU    39       5.260   8.451 -10.969  1.00  0.00           H  
ATOM    617  CB  GLU    39       7.114   8.088 -11.982  1.00  0.00           C  
ATOM    618  HB2 GLU    39       7.541   7.386 -12.698  1.00  0.00           H  
ATOM    619  HB3 GLU    39       7.268   9.112 -12.323  1.00  0.00           H  
ATOM    620  CG  GLU    39       7.959   7.929 -10.739  1.00  0.00           C  
ATOM    621  HG2 GLU    39       7.433   8.529  -9.996  1.00  0.00           H  
ATOM    622  HG3 GLU    39       8.061   6.879 -10.465  1.00  0.00           H  
ATOM    623  CD  GLU    39       9.475   8.443 -10.791  1.00  0.00           C  
ATOM    624  OE1 GLU    39      10.008   8.525 -11.902  1.00  0.00           O  
ATOM    625  OE2 GLU    39      10.064   8.693  -9.728  1.00  0.00           O  
ATOM    626  C   GLU    39       4.719   8.397 -12.901  1.00  0.00           C  
ATOM    627  O   GLU    39       4.373   9.527 -12.709  1.00  0.00           O  
ATOM    628  N   PRO    40       4.292   7.682 -13.963  1.00  0.00           N  
ATOM    629  CD  PRO    40       4.875   6.445 -14.429  1.00  0.00           C  
ATOM    630  HD2 PRO    40       4.296   5.634 -13.987  1.00  0.00           H  
ATOM    631  HD3 PRO    40       5.922   6.361 -14.138  1.00  0.00           H  
ATOM    632  CG  PRO    40       4.658   6.490 -15.948  1.00  0.00           C  
ATOM    633  HG2 PRO    40       4.697   5.491 -16.382  1.00  0.00           H  
ATOM    634  HG3 PRO    40       5.320   7.196 -16.449  1.00  0.00           H  
ATOM    635  CB  PRO    40       3.274   7.104 -16.013  1.00  0.00           C  
ATOM    636  HB2 PRO    40       2.603   6.293 -15.734  1.00  0.00           H  
ATOM    637  HB3 PRO    40       3.013   7.605 -16.946  1.00  0.00           H  
ATOM    638  CA  PRO    40       3.285   8.105 -14.843  1.00  0.00           C  
ATOM    639  HA  PRO    40       3.511   9.060 -15.316  1.00  0.00           H  
ATOM    640  C   PRO    40       1.829   8.240 -14.301  1.00  0.00           C  
ATOM    641  O   PRO    40       1.199   9.194 -14.704  1.00  0.00           O  
ATOM    642  N   VAL    41       1.331   7.442 -13.388  1.00  0.00           N  
ATOM    643  H   VAL    41       1.881   6.655 -13.072  1.00  0.00           H  
ATOM    644  CA  VAL    41       0.032   7.660 -12.620  1.00  0.00           C  
ATOM    645  HA  VAL    41      -0.576   8.265 -13.293  1.00  0.00           H  
ATOM    646  CB  VAL    41      -0.724   6.318 -12.410  1.00  0.00           C  
ATOM    647  HB  VAL    41      -0.205   5.574 -11.805  1.00  0.00           H  
ATOM    648  CG1 VAL    41      -2.027   6.682 -11.764  1.00  0.00           C  
ATOM    649 HG11 VAL    41      -2.474   7.606 -12.132  1.00  0.00           H  
ATOM    650 HG12 VAL    41      -2.668   5.804 -11.847  1.00  0.00           H  
ATOM    651 HG13 VAL    41      -1.845   6.695 -10.689  1.00  0.00           H  
ATOM    652  CG2 VAL    41      -0.951   5.786 -13.846  1.00  0.00           C  
ATOM    653 HG21 VAL    41      -1.891   5.235 -13.820  1.00  0.00           H  
ATOM    654 HG22 VAL    41      -1.170   6.528 -14.614  1.00  0.00           H  
ATOM    655 HG23 VAL    41      -0.287   4.987 -14.173  1.00  0.00           H  
ATOM    656  C   VAL    41       0.007   8.700 -11.417  1.00  0.00           C  
ATOM    657  O   VAL    41      -0.884   9.511 -11.292  1.00  0.00           O  
ATOM    658  N   ALA    42       1.205   8.791 -10.839  1.00  0.00           N  
ATOM    659  H   ALA    42       1.937   8.106 -10.963  1.00  0.00           H  
ATOM    660  CA  ALA    42       1.503   9.918 -10.004  1.00  0.00           C  
ATOM    661  HA  ALA    42       0.757  10.067  -9.223  1.00  0.00           H  
ATOM    662  CB  ALA    42       2.786   9.732  -9.267  1.00  0.00           C  
ATOM    663  HB1 ALA    42       2.997  10.540  -8.567  1.00  0.00           H  
ATOM    664  HB2 ALA    42       2.657   8.869  -8.614  1.00  0.00           H  
ATOM    665  HB3 ALA    42       3.664   9.766  -9.913  1.00  0.00           H  
ATOM    666  C   ALA    42       1.566  11.230 -10.878  1.00  0.00           C  
ATOM    667  O   ALA    42       1.175  12.307 -10.438  1.00  0.00           O  
ATOM    668  N   GLY    43       2.093  11.065 -12.106  1.00  0.00           N  
ATOM    669  H   GLY    43       2.522  10.202 -12.409  1.00  0.00           H  
ATOM    670  CA  GLY    43       2.118  12.148 -13.125  1.00  0.00           C  
ATOM    671  HA2 GLY    43       1.947  11.683 -14.095  1.00  0.00           H  
ATOM    672  HA3 GLY    43       1.286  12.781 -12.815  1.00  0.00           H  
ATOM    673  C   GLY    43       3.410  12.905 -13.001  1.00  0.00           C  
ATOM    674  O   GLY    43       3.481  13.987 -13.599  1.00  0.00           O  
ATOM    675  N   ARG    44       4.441  12.445 -12.238  1.00  0.00           N  
ATOM    676  H   ARG    44       4.296  11.449 -12.150  1.00  0.00           H  
ATOM    677  CA  ARG    44       5.566  13.190 -11.740  1.00  0.00           C  
ATOM    678  HA  ARG    44       5.950  13.815 -12.546  1.00  0.00           H  
ATOM    679  CB  ARG    44       5.150  14.016 -10.456  1.00  0.00           C  
ATOM    680  HB2 ARG    44       5.852  14.829 -10.267  1.00  0.00           H  
ATOM    681  HB3 ARG    44       4.134  14.391 -10.579  1.00  0.00           H  
ATOM    682  CG  ARG    44       5.081  13.230  -9.165  1.00  0.00           C  
ATOM    683  HG2 ARG    44       4.228  12.556  -9.226  1.00  0.00           H  
ATOM    684  HG3 ARG    44       6.021  12.701  -9.011  1.00  0.00           H  
ATOM    685  CD  ARG    44       4.782  14.113  -7.923  1.00  0.00           C  
ATOM    686  HD2 ARG    44       3.939  14.773  -8.130  1.00  0.00           H  
ATOM    687  HD3 ARG    44       4.537  13.513  -7.047  1.00  0.00           H  
ATOM    688  NE  ARG    44       6.029  14.865  -7.519  1.00  0.00           N  
ATOM    689  HE  ARG    44       6.898  14.531  -7.911  1.00  0.00           H  
ATOM    690  CZ  ARG    44       6.165  15.944  -6.741  1.00  0.00           C  
ATOM    691  NH1 ARG    44       5.243  16.511  -6.068  1.00  0.00           N  
ATOM    692 HH11 ARG    44       4.293  16.178  -6.149  1.00  0.00           H  
ATOM    693 HH12 ARG    44       5.521  17.228  -5.413  1.00  0.00           H  
ATOM    694  NH2 ARG    44       7.369  16.422  -6.557  1.00  0.00           N  
ATOM    695 HH21 ARG    44       8.200  16.131  -7.052  1.00  0.00           H  
ATOM    696 HH22 ARG    44       7.416  17.287  -6.038  1.00  0.00           H  
ATOM    697  C   ARG    44       6.694  12.190 -11.370  1.00  0.00           C  
ATOM    698  O   ARG    44       6.354  11.076 -10.957  1.00  0.00           O  
ATOM    699  N   THR    45       7.971  12.593 -11.320  1.00  0.00           N  
ATOM    700  H   THR    45       8.238  13.523 -11.607  1.00  0.00           H  
ATOM    701  CA  THR    45       9.053  11.829 -10.604  1.00  0.00           C  
ATOM    702  HA  THR    45       8.749  10.786 -10.687  1.00  0.00           H  
ATOM    703  CB  THR    45      10.537  11.982 -11.052  1.00  0.00           C  
ATOM    704  HB  THR    45      10.668  11.894 -12.131  1.00  0.00           H  
ATOM    705  CG2 THR    45      11.267  13.270 -10.622  1.00  0.00           C  
ATOM    706 HG21 THR    45      10.521  14.011 -10.333  1.00  0.00           H  
ATOM    707 HG22 THR    45      11.849  13.010  -9.737  1.00  0.00           H  
ATOM    708 HG23 THR    45      11.934  13.634 -11.403  1.00  0.00           H  
ATOM    709  OG1 THR    45      11.278  10.935 -10.445  1.00  0.00           O  
ATOM    710  HG1 THR    45      10.851  10.101 -10.651  1.00  0.00           H  
ATOM    711  C   THR    45       8.914  12.156  -9.122  1.00  0.00           C  
ATOM    712  O   THR    45       8.556  13.274  -8.683  1.00  0.00           O  
ATOM    713  N   PHE    46       9.295  11.203  -8.269  1.00  0.00           N  
ATOM    714  H   PHE    46       9.617  10.319  -8.637  1.00  0.00           H  
ATOM    715  CA  PHE    46       9.413  11.331  -6.825  1.00  0.00           C  
ATOM    716  HA  PHE    46       9.664  12.379  -6.666  1.00  0.00           H  
ATOM    717  CB  PHE    46       7.986  11.271  -6.253  1.00  0.00           C  
ATOM    718  HB2 PHE    46       8.051  11.412  -5.174  1.00  0.00           H  
ATOM    719  HB3 PHE    46       7.346  12.111  -6.521  1.00  0.00           H  
ATOM    720  CG  PHE    46       7.298   9.949  -6.524  1.00  0.00           C  
ATOM    721  CD1 PHE    46       7.417   8.907  -5.525  1.00  0.00           C  
ATOM    722  HD1 PHE    46       8.031   8.920  -4.637  1.00  0.00           H  
ATOM    723  CE1 PHE    46       6.711   7.672  -5.710  1.00  0.00           C  
ATOM    724  HE1 PHE    46       6.769   6.901  -4.956  1.00  0.00           H  
ATOM    725  CZ  PHE    46       5.977   7.513  -6.884  1.00  0.00           C  
ATOM    726  HZ  PHE    46       5.326   6.662  -7.022  1.00  0.00           H  
ATOM    727  CE2 PHE    46       5.848   8.571  -7.829  1.00  0.00           C  
ATOM    728  HE2 PHE    46       5.134   8.482  -8.634  1.00  0.00           H  
ATOM    729  CD2 PHE    46       6.472   9.823  -7.602  1.00  0.00           C  
ATOM    730  HD2 PHE    46       6.235  10.619  -8.292  1.00  0.00           H  
ATOM    731  C   PHE    46      10.403  10.447  -6.045  1.00  0.00           C  
ATOM    732  O   PHE    46      11.039   9.462  -6.555  1.00  0.00           O  
ATOM    733  N   GLY    47      10.473  10.659  -4.730  1.00  0.00           N  
ATOM    734  H   GLY    47      10.029  11.491  -4.368  1.00  0.00           H  
ATOM    735  CA  GLY    47      11.306   9.838  -3.829  1.00  0.00           C  
ATOM    736  HA2 GLY    47      10.665   9.354  -3.092  1.00  0.00           H  
ATOM    737  HA3 GLY    47      11.844   9.062  -4.375  1.00  0.00           H  
ATOM    738  C   GLY    47      12.353  10.656  -3.061  1.00  0.00           C  
ATOM    739  O   GLY    47      13.247  11.384  -3.573  1.00  0.00           O  
ATOM    740  N   PHE    48      12.489  10.396  -1.800  1.00  0.00           N  
ATOM    741  H   PHE    48      11.775   9.850  -1.339  1.00  0.00           H  
ATOM    742  CA  PHE    48      13.481  11.096  -0.983  1.00  0.00           C  
ATOM    743  HA  PHE    48      13.320  12.136  -1.265  1.00  0.00           H  
ATOM    744  CB  PHE    48      13.017  10.990   0.425  1.00  0.00           C  
ATOM    745  HB2 PHE    48      13.344  11.932   0.865  1.00  0.00           H  
ATOM    746  HB3 PHE    48      11.933  10.912   0.507  1.00  0.00           H  
ATOM    747  CG  PHE    48      13.613   9.853   1.315  1.00  0.00           C  
ATOM    748  CD1 PHE    48      12.834   8.708   1.524  1.00  0.00           C  
ATOM    749  HD1 PHE    48      11.912   8.628   0.968  1.00  0.00           H  
ATOM    750  CE1 PHE    48      13.154   7.725   2.371  1.00  0.00           C  
ATOM    751  HE1 PHE    48      12.573   6.822   2.489  1.00  0.00           H  
ATOM    752  CZ  PHE    48      14.390   7.773   3.045  1.00  0.00           C  
ATOM    753  HZ  PHE    48      14.724   7.022   3.745  1.00  0.00           H  
ATOM    754  CE2 PHE    48      15.287   8.903   2.844  1.00  0.00           C  
ATOM    755  HE2 PHE    48      16.257   8.932   3.319  1.00  0.00           H  
ATOM    756  CD2 PHE    48      14.841   9.922   2.043  1.00  0.00           C  
ATOM    757  HD2 PHE    48      15.604  10.682   1.962  1.00  0.00           H  
ATOM    758  C   PHE    48      14.928  10.713  -1.089  1.00  0.00           C  
ATOM    759  O   PHE    48      15.797  11.365  -0.617  1.00  0.00           O  
ATOM    760  N   ASN    49      15.090   9.531  -1.705  1.00  0.00           N  
ATOM    761  H   ASN    49      14.223   9.165  -2.071  1.00  0.00           H  
ATOM    762  CA  ASN    49      16.221   8.633  -1.619  1.00  0.00           C  
ATOM    763  HA  ASN    49      16.216   8.305  -0.580  1.00  0.00           H  
ATOM    764  CB  ASN    49      16.016   7.293  -2.472  1.00  0.00           C  
ATOM    765  HB2 ASN    49      16.162   7.545  -3.523  1.00  0.00           H  
ATOM    766  HB3 ASN    49      16.872   6.666  -2.221  1.00  0.00           H  
ATOM    767  CG  ASN    49      14.672   6.543  -2.378  1.00  0.00           C  
ATOM    768  OD1 ASN    49      13.653   7.087  -2.164  1.00  0.00           O  
ATOM    769  ND2 ASN    49      14.731   5.287  -2.679  1.00  0.00           N  
ATOM    770 HD21 ASN    49      13.912   4.699  -2.621  1.00  0.00           H  
ATOM    771 HD22 ASN    49      15.654   4.927  -2.485  1.00  0.00           H  
ATOM    772  C   ASN    49      17.554   9.362  -1.865  1.00  0.00           C  
ATOM    773  O   ASN    49      17.763   9.836  -3.041  1.00  0.00           O  
ATOM    774  N   GLY    50      18.371   9.594  -0.791  1.00  0.00           N  
ATOM    775  H   GLY    50      18.035   9.476   0.154  1.00  0.00           H  
ATOM    776  CA  GLY    50      19.873   9.531  -0.963  1.00  0.00           C  
ATOM    777  HA2 GLY    50      20.310   8.686  -0.432  1.00  0.00           H  
ATOM    778  HA3 GLY    50      20.161   9.328  -1.995  1.00  0.00           H  
ATOM    779  C   GLY    50      20.642  10.745  -0.496  1.00  0.00           C  
ATOM    780  O   GLY    50      20.083  11.686   0.098  1.00  0.00           O  
ATOM    781  N   ILE    51      21.936  10.762  -0.814  1.00  0.00           N  
ATOM    782  H   ILE    51      22.346  10.010  -1.349  1.00  0.00           H  
ATOM    783  CA  ILE    51      22.969  11.820  -0.536  1.00  0.00           C  
ATOM    784  HA  ILE    51      22.716  12.272   0.423  1.00  0.00           H  
ATOM    785  CB  ILE    51      24.299  11.034  -0.297  1.00  0.00           C  
ATOM    786  HB  ILE    51      24.102  10.175   0.344  1.00  0.00           H  
ATOM    787  CG2 ILE    51      24.733  10.415  -1.647  1.00  0.00           C  
ATOM    788 HG21 ILE    51      24.951  11.179  -2.394  1.00  0.00           H  
ATOM    789 HG22 ILE    51      25.608   9.778  -1.523  1.00  0.00           H  
ATOM    790 HG23 ILE    51      23.992   9.769  -2.117  1.00  0.00           H  
ATOM    791  CG1 ILE    51      25.448  11.870   0.193  1.00  0.00           C  
ATOM    792 HG12 ILE    51      26.416  11.369   0.174  1.00  0.00           H  
ATOM    793 HG13 ILE    51      25.655  12.770  -0.386  1.00  0.00           H  
ATOM    794  CD1 ILE    51      25.233  12.203   1.635  1.00  0.00           C  
ATOM    795 HD11 ILE    51      24.276  12.712   1.751  1.00  0.00           H  
ATOM    796 HD12 ILE    51      25.020  11.258   2.137  1.00  0.00           H  
ATOM    797 HD13 ILE    51      26.101  12.710   2.057  1.00  0.00           H  
ATOM    798  C   ILE    51      22.879  12.991  -1.507  1.00  0.00           C  
ATOM    799  O   ILE    51      23.643  13.951  -1.209  1.00  0.00           O  
ATOM    800  N   GLY    52      22.050  13.013  -2.568  1.00  0.00           N  
ATOM    801  H   GLY    52      21.525  12.180  -2.793  1.00  0.00           H  
ATOM    802  CA  GLY    52      22.076  14.098  -3.542  1.00  0.00           C  
ATOM    803  HA2 GLY    52      23.105  14.424  -3.692  1.00  0.00           H  
ATOM    804  HA3 GLY    52      21.743  13.742  -4.517  1.00  0.00           H  
ATOM    805  C   GLY    52      21.194  15.292  -3.051  1.00  0.00           C  
ATOM    806  O   GLY    52      20.762  15.348  -1.889  1.00  0.00           O  
ATOM    807  N   ARG    53      20.925  16.334  -3.915  1.00  0.00           N  
ATOM    808  H   ARG    53      21.323  16.331  -4.843  1.00  0.00           H  
ATOM    809  CA  ARG    53      20.179  17.587  -3.595  1.00  0.00           C  
ATOM    810  HA  ARG    53      20.522  17.824  -2.588  1.00  0.00           H  
ATOM    811  CB  ARG    53      20.538  18.671  -4.596  1.00  0.00           C  
ATOM    812  HB2 ARG    53      21.615  18.593  -4.739  1.00  0.00           H  
ATOM    813  HB3 ARG    53      20.087  18.407  -5.553  1.00  0.00           H  
ATOM    814  CG  ARG    53      20.171  20.074  -4.234  1.00  0.00           C  
ATOM    815  HG2 ARG    53      19.129  20.183  -3.936  1.00  0.00           H  
ATOM    816  HG3 ARG    53      20.738  20.422  -3.370  1.00  0.00           H  
ATOM    817  CD  ARG    53      20.301  21.089  -5.404  1.00  0.00           C  
ATOM    818  HD2 ARG    53      19.836  22.019  -5.076  1.00  0.00           H  
ATOM    819  HD3 ARG    53      21.326  21.365  -5.651  1.00  0.00           H  
ATOM    820  NE  ARG    53      19.473  20.743  -6.548  1.00  0.00           N  
ATOM    821  HE  ARG    53      19.740  20.058  -7.239  1.00  0.00           H  
ATOM    822  CZ  ARG    53      18.306  21.243  -6.829  1.00  0.00           C  
ATOM    823  NH1 ARG    53      17.559  22.036  -6.079  1.00  0.00           N  
ATOM    824 HH11 ARG    53      17.987  22.454  -5.265  1.00  0.00           H  
ATOM    825 HH12 ARG    53      16.577  22.251  -6.177  1.00  0.00           H  
ATOM    826  NH2 ARG    53      17.842  21.059  -7.993  1.00  0.00           N  
ATOM    827 HH21 ARG    53      18.340  20.553  -8.711  1.00  0.00           H  
ATOM    828 HH22 ARG    53      16.937  21.492  -8.106  1.00  0.00           H  
ATOM    829  C   ARG    53      18.712  17.352  -3.465  1.00  0.00           C  
ATOM    830  O   ARG    53      17.988  17.002  -4.411  1.00  0.00           O  
ATOM    831  N   LEU    54      18.153  17.582  -2.303  1.00  0.00           N  
ATOM    832  H   LEU    54      18.826  17.872  -1.607  1.00  0.00           H  
ATOM    833  CA  LEU    54      16.750  17.670  -1.983  1.00  0.00           C  
ATOM    834  HA  LEU    54      16.220  16.748  -2.221  1.00  0.00           H  
ATOM    835  CB  LEU    54      16.708  17.794  -0.430  1.00  0.00           C  
ATOM    836  HB2 LEU    54      17.304  16.960  -0.059  1.00  0.00           H  
ATOM    837  HB3 LEU    54      17.242  18.697  -0.131  1.00  0.00           H  
ATOM    838  CG  LEU    54      15.368  17.837   0.311  1.00  0.00           C  
ATOM    839  HG  LEU    54      14.679  18.600  -0.052  1.00  0.00           H  
ATOM    840  CD1 LEU    54      14.499  16.616   0.112  1.00  0.00           C  
ATOM    841 HD11 LEU    54      14.565  16.061  -0.824  1.00  0.00           H  
ATOM    842 HD12 LEU    54      14.761  15.892   0.883  1.00  0.00           H  
ATOM    843 HD13 LEU    54      13.468  16.971   0.118  1.00  0.00           H  
ATOM    844  CD2 LEU    54      15.489  18.169   1.816  1.00  0.00           C  
ATOM    845 HD21 LEU    54      14.581  18.058   2.408  1.00  0.00           H  
ATOM    846 HD22 LEU    54      16.181  17.433   2.227  1.00  0.00           H  
ATOM    847 HD23 LEU    54      15.882  19.186   1.823  1.00  0.00           H  
ATOM    848  C   LEU    54      16.053  18.822  -2.705  1.00  0.00           C  
ATOM    849  O   LEU    54      16.597  19.920  -2.665  1.00  0.00           O  
ATOM    850  N   THR    55      14.843  18.643  -3.296  1.00  0.00           N  
ATOM    851  H   THR    55      14.395  17.744  -3.189  1.00  0.00           H  
ATOM    852  CA  THR    55      14.123  19.663  -3.999  1.00  0.00           C  
ATOM    853  HA  THR    55      14.683  20.596  -4.054  1.00  0.00           H  
ATOM    854  CB  THR    55      13.913  19.196  -5.484  1.00  0.00           C  
ATOM    855  HB  THR    55      13.552  20.036  -6.078  1.00  0.00           H  
ATOM    856  CG2 THR    55      15.095  18.657  -6.401  1.00  0.00           C  
ATOM    857 HG21 THR    55      15.896  19.390  -6.303  1.00  0.00           H  
ATOM    858 HG22 THR    55      15.480  17.714  -6.013  1.00  0.00           H  
ATOM    859 HG23 THR    55      14.701  18.512  -7.407  1.00  0.00           H  
ATOM    860  OG1 THR    55      12.932  18.237  -5.467  1.00  0.00           O  
ATOM    861  HG1 THR    55      12.222  18.531  -6.043  1.00  0.00           H  
ATOM    862  C   THR    55      12.840  19.995  -3.386  1.00  0.00           C  
ATOM    863  O   THR    55      12.464  21.197  -3.488  1.00  0.00           O  
ATOM    864  N   GLU    56      12.107  19.084  -2.740  1.00  0.00           N  
ATOM    865  H   GLU    56      12.403  18.126  -2.862  1.00  0.00           H  
ATOM    866  CA  GLU    56      10.753  19.224  -2.249  1.00  0.00           C  
ATOM    867  HA  GLU    56      10.431  20.256  -2.110  1.00  0.00           H  
ATOM    868  CB  GLU    56       9.778  18.643  -3.310  1.00  0.00           C  
ATOM    869  HB2 GLU    56      10.197  18.918  -4.278  1.00  0.00           H  
ATOM    870  HB3 GLU    56       9.791  17.558  -3.214  1.00  0.00           H  
ATOM    871  CG  GLU    56       8.359  19.029  -3.167  1.00  0.00           C  
ATOM    872  HG2 GLU    56       7.970  18.330  -2.427  1.00  0.00           H  
ATOM    873  HG3 GLU    56       8.283  20.057  -2.812  1.00  0.00           H  
ATOM    874  CD  GLU    56       7.554  18.803  -4.459  1.00  0.00           C  
ATOM    875  OE1 GLU    56       6.374  18.459  -4.449  1.00  0.00           O  
ATOM    876  OE2 GLU    56       8.070  18.904  -5.619  1.00  0.00           O  
ATOM    877  C   GLU    56      10.460  18.554  -0.881  1.00  0.00           C  
ATOM    878  O   GLU    56      10.940  17.458  -0.701  1.00  0.00           O  
ATOM    879  N   VAL    57       9.636  19.220   0.047  1.00  0.00           N  
ATOM    880  H   VAL    57       9.358  20.167  -0.168  1.00  0.00           H  
ATOM    881  CA  VAL    57       9.327  18.774   1.483  1.00  0.00           C  
ATOM    882  HA  VAL    57       9.338  17.687   1.556  1.00  0.00           H  
ATOM    883  CB  VAL    57      10.420  19.221   2.498  1.00  0.00           C  
ATOM    884  HB  VAL    57      10.044  18.844   3.449  1.00  0.00           H  
ATOM    885  CG1 VAL    57      11.885  18.722   2.258  1.00  0.00           C  
ATOM    886 HG11 VAL    57      11.759  17.646   2.141  1.00  0.00           H  
ATOM    887 HG12 VAL    57      12.463  19.068   1.401  1.00  0.00           H  
ATOM    888 HG13 VAL    57      12.427  19.066   3.140  1.00  0.00           H  
ATOM    889  CG2 VAL    57      10.497  20.774   2.626  1.00  0.00           C  
ATOM    890 HG21 VAL    57      11.213  20.909   3.437  1.00  0.00           H  
ATOM    891 HG22 VAL    57      10.819  21.155   1.657  1.00  0.00           H  
ATOM    892 HG23 VAL    57       9.531  21.223   2.859  1.00  0.00           H  
ATOM    893  C   VAL    57       7.935  19.217   1.876  1.00  0.00           C  
ATOM    894  O   VAL    57       7.216  19.865   1.104  1.00  0.00           O  
ATOM    895  N   ALA    58       7.452  18.807   3.045  1.00  0.00           N  
ATOM    896  H   ALA    58       8.015  18.148   3.563  1.00  0.00           H  
ATOM    897  CA  ALA    58       6.181  19.227   3.629  1.00  0.00           C  
ATOM    898  HA  ALA    58       5.925  20.229   3.286  1.00  0.00           H  
ATOM    899  CB  ALA    58       4.969  18.284   3.287  1.00  0.00           C  
ATOM    900  HB1 ALA    58       5.072  18.126   2.214  1.00  0.00           H  
ATOM    901  HB2 ALA    58       5.069  17.306   3.758  1.00  0.00           H  
ATOM    902  HB3 ALA    58       3.944  18.643   3.386  1.00  0.00           H  
ATOM    903  C   ALA    58       6.299  19.379   5.171  1.00  0.00           C  
ATOM    904  O   ALA    58       7.011  18.683   5.884  1.00  0.00           O  
ATOM    905  N   LEU    59       5.530  20.309   5.721  1.00  0.00           N  
ATOM    906  H   LEU    59       4.992  20.832   5.045  1.00  0.00           H  
ATOM    907  CA  LEU    59       5.438  20.628   7.126  1.00  0.00           C  
ATOM    908  HA  LEU    59       5.833  19.839   7.767  1.00  0.00           H  
ATOM    909  CB  LEU    59       6.109  22.004   7.416  1.00  0.00           C  
ATOM    910  HB2 LEU    59       5.687  22.667   6.661  1.00  0.00           H  
ATOM    911  HB3 LEU    59       5.791  22.246   8.430  1.00  0.00           H  
ATOM    912  CG  LEU    59       7.645  21.969   7.307  1.00  0.00           C  
ATOM    913  HG  LEU    59       8.049  20.986   7.549  1.00  0.00           H  
ATOM    914  CD1 LEU    59       8.183  22.486   5.934  1.00  0.00           C  
ATOM    915 HD11 LEU    59       9.264  22.347   5.941  1.00  0.00           H  
ATOM    916 HD12 LEU    59       7.811  21.750   5.222  1.00  0.00           H  
ATOM    917 HD13 LEU    59       7.824  23.454   5.584  1.00  0.00           H  
ATOM    918  CD2 LEU    59       8.205  22.929   8.281  1.00  0.00           C  
ATOM    919 HD21 LEU    59       9.289  22.979   8.173  1.00  0.00           H  
ATOM    920 HD22 LEU    59       7.864  23.944   8.077  1.00  0.00           H  
ATOM    921 HD23 LEU    59       8.045  22.700   9.334  1.00  0.00           H  
ATOM    922  C   LEU    59       3.884  20.744   7.426  1.00  0.00           C  
ATOM    923  O   LEU    59       3.140  20.962   6.537  1.00  0.00           O  
ATOM    924  N   HIE    60       3.487  20.550   8.673  1.00  0.00           N  
ATOM    925  H   HIE    60       4.121  20.489   9.456  1.00  0.00           H  
ATOM    926  CA  HIE    60       2.066  20.451   9.032  1.00  0.00           C  
ATOM    927  HA  HIE    60       1.443  20.612   8.152  1.00  0.00           H  
ATOM    928  CB  HIE    60       1.653  19.115   9.713  1.00  0.00           C  
ATOM    929  HB2 HIE    60       0.579  19.058   9.891  1.00  0.00           H  
ATOM    930  HB3 HIE    60       1.928  18.465   8.883  1.00  0.00           H  
ATOM    931  CG  HIE    60       2.278  18.806  11.050  1.00  0.00           C  
ATOM    932  ND1 HIE    60       3.662  18.661  11.166  1.00  0.00           N  
ATOM    933  CE1 HIE    60       3.797  18.530  12.551  1.00  0.00           C  
ATOM    934  HE1 HIE    60       4.750  18.284  12.996  1.00  0.00           H  
ATOM    935  NE2 HIE    60       2.574  18.469  13.177  1.00  0.00           N  
ATOM    936  HE2 HIE    60       2.339  18.252  14.135  1.00  0.00           H  
ATOM    937  CD2 HIE    60       1.608  18.767  12.283  1.00  0.00           C  
ATOM    938  HD2 HIE    60       0.538  18.723  12.420  1.00  0.00           H  
ATOM    939  C   HIE    60       1.708  21.580   9.986  1.00  0.00           C  
ATOM    940  O   HIE    60       2.604  21.914  10.778  1.00  0.00           O  
ATOM    941  N   MET    61       0.494  22.100   9.939  1.00  0.00           N  
ATOM    942  H   MET    61      -0.244  21.618   9.446  1.00  0.00           H  
ATOM    943  CA  MET    61       0.001  23.138  10.773  1.00  0.00           C  
ATOM    944  HA  MET    61       0.510  24.080  10.569  1.00  0.00           H  
ATOM    945  CB  MET    61      -1.437  23.353  10.310  1.00  0.00           C  
ATOM    946  HB2 MET    61      -1.933  22.383  10.342  1.00  0.00           H  
ATOM    947  HB3 MET    61      -1.850  24.008  11.078  1.00  0.00           H  
ATOM    948  CG  MET    61      -1.676  23.962   8.906  1.00  0.00           C  
ATOM    949  HG2 MET    61      -0.719  23.860   8.394  1.00  0.00           H  
ATOM    950  HG3 MET    61      -2.317  23.296   8.330  1.00  0.00           H  
ATOM    951  SD  MET    61      -2.414  25.631   8.840  1.00  0.00           S  
ATOM    952  CE  MET    61      -1.223  26.522   7.796  1.00  0.00           C  
ATOM    953  HE1 MET    61      -1.124  26.128   6.784  1.00  0.00           H  
ATOM    954  HE2 MET    61      -1.451  27.588   7.805  1.00  0.00           H  
ATOM    955  HE3 MET    61      -0.217  26.507   8.217  1.00  0.00           H  
ATOM    956  C   MET    61       0.050  22.817  12.297  1.00  0.00           C  
ATOM    957  O   MET    61      -0.381  21.723  12.732  1.00  0.00           O  
ATOM    958  N   PRO    62       0.623  23.657  13.126  1.00  0.00           N  
ATOM    959  CD  PRO    62       1.675  24.631  12.817  1.00  0.00           C  
ATOM    960  HD2 PRO    62       1.153  25.548  12.546  1.00  0.00           H  
ATOM    961  HD3 PRO    62       2.386  24.283  12.068  1.00  0.00           H  
ATOM    962  CG  PRO    62       2.495  24.646  14.169  1.00  0.00           C  
ATOM    963  HG2 PRO    62       2.970  25.608  14.357  1.00  0.00           H  
ATOM    964  HG3 PRO    62       3.156  23.780  14.129  1.00  0.00           H  
ATOM    965  CB  PRO    62       1.466  24.618  15.274  1.00  0.00           C  
ATOM    966  HB2 PRO    62       0.942  25.568  15.381  1.00  0.00           H  
ATOM    967  HB3 PRO    62       1.966  24.138  16.115  1.00  0.00           H  
ATOM    968  CA  PRO    62       0.523  23.583  14.591  1.00  0.00           C  
ATOM    969  HA  PRO    62       0.819  22.617  15.000  1.00  0.00           H  
ATOM    970  C   PRO    62      -0.910  23.799  15.081  1.00  0.00           C  
ATOM    971  O   PRO    62      -1.488  24.818  14.872  1.00  0.00           O  
ATOM    972  N   THR    63      -1.433  22.877  15.895  1.00  0.00           N  
ATOM    973  H   THR    63      -0.916  22.052  16.162  1.00  0.00           H  
ATOM    974  CA  THR    63      -2.740  23.036  16.642  1.00  0.00           C  
ATOM    975  HA  THR    63      -3.061  24.076  16.580  1.00  0.00           H  
ATOM    976  CB  THR    63      -3.816  22.259  15.857  1.00  0.00           C  
ATOM    977  HB  THR    63      -4.839  22.547  16.100  1.00  0.00           H  
ATOM    978  CG2 THR    63      -3.778  22.337  14.296  1.00  0.00           C  
ATOM    979 HG21 THR    63      -2.789  22.244  13.849  1.00  0.00           H  
ATOM    980 HG22 THR    63      -4.413  21.542  13.905  1.00  0.00           H  
ATOM    981 HG23 THR    63      -4.260  23.262  13.978  1.00  0.00           H  
ATOM    982  OG1 THR    63      -3.755  20.915  16.186  1.00  0.00           O  
ATOM    983  HG1 THR    63      -3.697  20.371  15.397  1.00  0.00           H  
ATOM    984  C   THR    63      -2.714  22.602  18.081  1.00  0.00           C  
ATOM    985  O   THR    63      -1.748  21.984  18.543  1.00  0.00           O  
ATOM    986  N   ARG    64      -3.754  22.880  18.822  1.00  0.00           N  
ATOM    987  H   ARG    64      -4.402  23.494  18.349  1.00  0.00           H  
ATOM    988  CA  ARG    64      -3.933  22.306  20.128  1.00  0.00           C  
ATOM    989  HA  ARG    64      -3.144  22.709  20.763  1.00  0.00           H  
ATOM    990  CB  ARG    64      -5.331  22.637  20.736  1.00  0.00           C  
ATOM    991  HB2 ARG    64      -5.626  23.682  20.645  1.00  0.00           H  
ATOM    992  HB3 ARG    64      -6.067  22.027  20.211  1.00  0.00           H  
ATOM    993  CG  ARG    64      -5.296  22.218  22.218  1.00  0.00           C  
ATOM    994  HG2 ARG    64      -5.148  21.138  22.238  1.00  0.00           H  
ATOM    995  HG3 ARG    64      -4.443  22.668  22.727  1.00  0.00           H  
ATOM    996  CD  ARG    64      -6.605  22.529  22.895  1.00  0.00           C  
ATOM    997  HD2 ARG    64      -6.600  22.276  23.955  1.00  0.00           H  
ATOM    998  HD3 ARG    64      -6.681  23.616  22.866  1.00  0.00           H  
ATOM    999  NE  ARG    64      -7.780  22.011  22.208  1.00  0.00           N  
ATOM   1000  HE  ARG    64      -8.251  22.697  21.635  1.00  0.00           H  
ATOM   1001  CZ  ARG    64      -8.574  21.077  22.548  1.00  0.00           C  
ATOM   1002  NH1 ARG    64      -8.169  20.199  23.408  1.00  0.00           N  
ATOM   1003 HH11 ARG    64      -7.216  20.237  23.740  1.00  0.00           H  
ATOM   1004 HH12 ARG    64      -8.849  19.527  23.733  1.00  0.00           H  
ATOM   1005  NH2 ARG    64      -9.707  21.055  22.007  1.00  0.00           N  
ATOM   1006 HH21 ARG    64      -9.885  21.797  21.345  1.00  0.00           H  
ATOM   1007 HH22 ARG    64     -10.467  20.479  22.341  1.00  0.00           H  
ATOM   1008  C   ARG    64      -3.691  20.814  20.160  1.00  0.00           C  
ATOM   1009  O   ARG    64      -2.925  20.325  21.031  1.00  0.00           O  
ATOM   1010  N   TYR    65      -4.323  20.086  19.235  1.00  0.00           N  
ATOM   1011  H   TYR    65      -4.723  20.587  18.455  1.00  0.00           H  
ATOM   1012  CA  TYR    65      -4.127  18.646  19.118  1.00  0.00           C  
ATOM   1013  HA  TYR    65      -4.599  18.204  19.995  1.00  0.00           H  
ATOM   1014  CB  TYR    65      -4.994  18.111  17.983  1.00  0.00           C  
ATOM   1015  HB2 TYR    65      -4.418  18.196  17.061  1.00  0.00           H  
ATOM   1016  HB3 TYR    65      -5.180  17.046  18.120  1.00  0.00           H  
ATOM   1017  CG  TYR    65      -6.369  18.773  17.777  1.00  0.00           C  
ATOM   1018  CD1 TYR    65      -7.311  18.718  18.813  1.00  0.00           C  
ATOM   1019  HD1 TYR    65      -7.083  18.217  19.742  1.00  0.00           H  
ATOM   1020  CE1 TYR    65      -8.519  19.358  18.740  1.00  0.00           C  
ATOM   1021  HE1 TYR    65      -9.290  19.405  19.494  1.00  0.00           H  
ATOM   1022  CZ  TYR    65      -8.875  19.981  17.528  1.00  0.00           C  
ATOM   1023  OH  TYR    65     -10.043  20.672  17.495  1.00  0.00           O  
ATOM   1024  HH  TYR    65     -10.187  21.122  16.658  1.00  0.00           H  
ATOM   1025  CE2 TYR    65      -8.008  19.984  16.442  1.00  0.00           C  
ATOM   1026  HE2 TYR    65      -8.321  20.397  15.495  1.00  0.00           H  
ATOM   1027  CD2 TYR    65      -6.732  19.378  16.524  1.00  0.00           C  
ATOM   1028  HD2 TYR    65      -5.998  19.488  15.740  1.00  0.00           H  
ATOM   1029  C   TYR    65      -2.700  18.171  18.930  1.00  0.00           C  
ATOM   1030  O   TYR    65      -2.250  17.138  19.493  1.00  0.00           O  
ATOM   1031  N   THR    66      -1.886  18.884  18.153  1.00  0.00           N  
ATOM   1032  H   THR    66      -2.088  19.826  17.852  1.00  0.00           H  
ATOM   1033  CA  THR    66      -0.462  18.601  17.920  1.00  0.00           C  
ATOM   1034  HA  THR    66      -0.442  17.541  17.668  1.00  0.00           H  
ATOM   1035  CB  THR    66       0.342  19.457  16.963  1.00  0.00           C  
ATOM   1036  HB  THR    66       1.341  19.055  16.798  1.00  0.00           H  
ATOM   1037  CG2 THR    66      -0.277  19.538  15.551  1.00  0.00           C  
ATOM   1038 HG21 THR    66      -0.413  18.487  15.300  1.00  0.00           H  
ATOM   1039 HG22 THR    66      -1.204  20.112  15.584  1.00  0.00           H  
ATOM   1040 HG23 THR    66       0.426  19.990  14.851  1.00  0.00           H  
ATOM   1041  OG1 THR    66       0.380  20.835  17.291  1.00  0.00           O  
ATOM   1042  HG1 THR    66      -0.205  20.974  18.039  1.00  0.00           H  
ATOM   1043  C   THR    66       0.283  18.418  19.234  1.00  0.00           C  
ATOM   1044  O   THR    66       1.245  17.599  19.228  1.00  0.00           O  
ATOM   1045  N   LEU    67       0.045  19.176  20.228  1.00  0.00           N  
ATOM   1046  H   LEU    67      -0.686  19.868  20.146  1.00  0.00           H  
ATOM   1047  CA  LEU    67       0.873  19.143  21.452  1.00  0.00           C  
ATOM   1048  HA  LEU    67       1.889  18.873  21.163  1.00  0.00           H  
ATOM   1049  CB  LEU    67       0.757  20.546  22.172  1.00  0.00           C  
ATOM   1050  HB2 LEU    67      -0.200  20.699  22.671  1.00  0.00           H  
ATOM   1051  HB3 LEU    67       1.473  20.588  22.993  1.00  0.00           H  
ATOM   1052  CG  LEU    67       0.950  21.804  21.333  1.00  0.00           C  
ATOM   1053  HG  LEU    67       0.150  21.788  20.593  1.00  0.00           H  
ATOM   1054  CD1 LEU    67       0.725  23.013  22.345  1.00  0.00           C  
ATOM   1055 HD11 LEU    67       1.508  23.144  23.092  1.00  0.00           H  
ATOM   1056 HD12 LEU    67       0.691  23.932  21.761  1.00  0.00           H  
ATOM   1057 HD13 LEU    67      -0.209  22.858  22.885  1.00  0.00           H  
ATOM   1058  CD2 LEU    67       2.237  21.934  20.617  1.00  0.00           C  
ATOM   1059 HD21 LEU    67       2.345  22.860  20.052  1.00  0.00           H  
ATOM   1060 HD22 LEU    67       3.079  21.863  21.305  1.00  0.00           H  
ATOM   1061 HD23 LEU    67       2.416  21.056  19.997  1.00  0.00           H  
ATOM   1062  C   LEU    67       0.400  17.956  22.308  1.00  0.00           C  
ATOM   1063  O   LEU    67      -0.384  18.169  23.222  1.00  0.00           O  
ATOM   1064  N   HIE    68       0.662  16.745  21.879  1.00  0.00           N  
ATOM   1065  H   HIE    68       1.112  16.681  20.977  1.00  0.00           H  
ATOM   1066  CA  HIE    68       0.076  15.517  22.413  1.00  0.00           C  
ATOM   1067  HA  HIE    68      -0.980  15.643  22.172  1.00  0.00           H  
ATOM   1068  CB  HIE    68       0.554  14.387  21.560  1.00  0.00           C  
ATOM   1069  HB2 HIE    68      -0.001  13.460  21.710  1.00  0.00           H  
ATOM   1070  HB3 HIE    68       0.329  14.736  20.553  1.00  0.00           H  
ATOM   1071  CG  HIE    68       2.026  14.051  21.680  1.00  0.00           C  
ATOM   1072  ND1 HIE    68       3.039  14.628  20.858  1.00  0.00           N  
ATOM   1073  CE1 HIE    68       4.206  14.143  21.279  1.00  0.00           C  
ATOM   1074  HE1 HIE    68       5.163  14.513  20.939  1.00  0.00           H  
ATOM   1075  NE2 HIE    68       3.994  13.308  22.300  1.00  0.00           N  
ATOM   1076  HE2 HIE    68       4.727  12.858  22.829  1.00  0.00           H  
ATOM   1077  CD2 HIE    68       2.636  13.192  22.506  1.00  0.00           C  
ATOM   1078  HD2 HIE    68       2.133  12.627  23.276  1.00  0.00           H  
ATOM   1079  C   HIE    68       0.267  15.169  23.884  1.00  0.00           C  
ATOM   1080  O   HIE    68      -0.499  14.523  24.509  1.00  0.00           O  
ATOM   1081  N   ASP    69       1.364  15.714  24.481  1.00  0.00           N  
ATOM   1082  H   ASP    69       1.973  16.275  23.904  1.00  0.00           H  
ATOM   1083  CA  ASP    69       1.635  15.676  25.898  1.00  0.00           C  
ATOM   1084  HA  ASP    69       1.359  14.676  26.233  1.00  0.00           H  
ATOM   1085  CB  ASP    69       3.114  15.838  26.124  1.00  0.00           C  
ATOM   1086  HB2 ASP    69       3.336  15.567  27.156  1.00  0.00           H  
ATOM   1087  HB3 ASP    69       3.763  15.261  25.465  1.00  0.00           H  
ATOM   1088  CG  ASP    69       3.534  17.302  25.976  1.00  0.00           C  
ATOM   1089  OD1 ASP    69       3.002  17.971  25.086  1.00  0.00           O  
ATOM   1090  OD2 ASP    69       4.285  17.793  26.859  1.00  0.00           O  
ATOM   1091  C   ASP    69       0.801  16.639  26.709  1.00  0.00           C  
ATOM   1092  O   ASP    69       0.884  16.612  27.921  1.00  0.00           O  
ATOM   1093  N   GLN    70      -0.043  17.389  26.020  1.00  0.00           N  
ATOM   1094  H   GLN    70      -0.059  17.367  25.010  1.00  0.00           H  
ATOM   1095  CA  GLN    70      -0.998  18.240  26.733  1.00  0.00           C  
ATOM   1096  HA  GLN    70      -0.746  18.227  27.793  1.00  0.00           H  
ATOM   1097  CB  GLN    70      -0.914  19.736  26.138  1.00  0.00           C  
ATOM   1098  HB2 GLN    70      -1.384  19.754  25.155  1.00  0.00           H  
ATOM   1099  HB3 GLN    70      -1.522  20.315  26.833  1.00  0.00           H  
ATOM   1100  CG  GLN    70       0.526  20.284  26.103  1.00  0.00           C  
ATOM   1101  HG2 GLN    70       1.190  19.666  25.499  1.00  0.00           H  
ATOM   1102  HG3 GLN    70       0.477  21.270  25.641  1.00  0.00           H  
ATOM   1103  CD  GLN    70       1.171  20.338  27.516  1.00  0.00           C  
ATOM   1104  OE1 GLN    70       0.549  20.560  28.554  1.00  0.00           O  
ATOM   1105  NE2 GLN    70       2.230  19.668  27.619  1.00  0.00           N  
ATOM   1106 HE21 GLN    70       2.649  19.425  28.505  1.00  0.00           H  
ATOM   1107 HE22 GLN    70       2.547  19.205  26.780  1.00  0.00           H  
ATOM   1108  C   GLN    70      -2.492  17.648  26.479  1.00  0.00           C  
ATOM   1109  O   GLN    70      -3.457  18.252  26.875  1.00  0.00           O  
ATOM   1110  N   SER    71      -2.568  16.452  25.933  1.00  0.00           N  
ATOM   1111  H   SER    71      -1.760  15.909  25.664  1.00  0.00           H  
ATOM   1112  CA  SER    71      -3.855  15.706  25.798  1.00  0.00           C  
ATOM   1113  HA  SER    71      -4.637  16.349  25.393  1.00  0.00           H  
ATOM   1114  CB  SER    71      -3.763  14.510  24.774  1.00  0.00           C  
ATOM   1115  HB2 SER    71      -4.755  14.188  24.458  1.00  0.00           H  
ATOM   1116  HB3 SER    71      -3.316  14.853  23.841  1.00  0.00           H  
ATOM   1117  OG  SER    71      -2.904  13.473  25.217  1.00  0.00           O  
ATOM   1118  HG  SER    71      -2.005  13.727  24.995  1.00  0.00           H  
ATOM   1119  C   SER    71      -4.324  15.196  27.149  1.00  0.00           C  
ATOM   1120  O   SER    71      -3.610  14.895  28.078  1.00  0.00           O  
ATOM   1121  N   SER    72      -5.597  14.906  27.212  1.00  0.00           N  
ATOM   1122  H   SER    72      -6.237  15.211  26.492  1.00  0.00           H  
ATOM   1123  CA  SER    72      -6.199  14.310  28.415  1.00  0.00           C  
ATOM   1124  HA  SER    72      -6.045  14.882  29.329  1.00  0.00           H  
ATOM   1125  CB  SER    72      -7.660  14.288  28.252  1.00  0.00           C  
ATOM   1126  HB2 SER    72      -7.943  13.769  27.336  1.00  0.00           H  
ATOM   1127  HB3 SER    72      -8.046  13.815  29.155  1.00  0.00           H  
ATOM   1128  OG  SER    72      -8.148  15.584  28.154  1.00  0.00           O  
ATOM   1129  HG  SER    72      -8.000  16.052  28.979  1.00  0.00           H  
ATOM   1130  C   SER    72      -5.690  12.886  28.752  1.00  0.00           C  
ATOM   1131  O   SER    72      -5.517  12.553  29.938  1.00  0.00           O  
ATOM   1132  N   GLN    73      -5.390  12.072  27.710  1.00  0.00           N  
ATOM   1133  H   GLN    73      -5.662  12.322  26.770  1.00  0.00           H  
ATOM   1134  CA  GLN    73      -5.068  10.680  27.929  1.00  0.00           C  
ATOM   1135  HA  GLN    73      -5.860  10.260  28.549  1.00  0.00           H  
ATOM   1136  CB  GLN    73      -5.056   9.971  26.627  1.00  0.00           C  
ATOM   1137  HB2 GLN    73      -6.052   9.953  26.185  1.00  0.00           H  
ATOM   1138  HB3 GLN    73      -4.344  10.499  25.993  1.00  0.00           H  
ATOM   1139  CG  GLN    73      -4.676   8.501  26.664  1.00  0.00           C  
ATOM   1140  HG2 GLN    73      -3.617   8.294  26.816  1.00  0.00           H  
ATOM   1141  HG3 GLN    73      -5.048   7.975  27.544  1.00  0.00           H  
ATOM   1142  CD  GLN    73      -5.199   7.710  25.462  1.00  0.00           C  
ATOM   1143  OE1 GLN    73      -4.662   7.875  24.362  1.00  0.00           O  
ATOM   1144  NE2 GLN    73      -6.167   6.827  25.623  1.00  0.00           N  
ATOM   1145 HE21 GLN    73      -6.409   6.199  24.870  1.00  0.00           H  
ATOM   1146 HE22 GLN    73      -6.706   6.655  26.459  1.00  0.00           H  
ATOM   1147  C   GLN    73      -3.680  10.556  28.561  1.00  0.00           C  
ATOM   1148  O   GLN    73      -3.520   9.886  29.555  1.00  0.00           O  
ATOM   1149  N   TYR    74      -2.754  11.380  28.046  1.00  0.00           N  
ATOM   1150  H   TYR    74      -2.978  11.730  27.125  1.00  0.00           H  
ATOM   1151  CA  TYR    74      -1.397  11.471  28.486  1.00  0.00           C  
ATOM   1152  HA  TYR    74      -0.986  10.469  28.361  1.00  0.00           H  
ATOM   1153  CB  TYR    74      -0.620  12.416  27.517  1.00  0.00           C  
ATOM   1154  HB2 TYR    74      -0.761  12.072  26.493  1.00  0.00           H  
ATOM   1155  HB3 TYR    74      -0.979  13.442  27.606  1.00  0.00           H  
ATOM   1156  CG  TYR    74       0.851  12.396  27.651  1.00  0.00           C  
ATOM   1157  CD1 TYR    74       1.498  13.342  28.540  1.00  0.00           C  
ATOM   1158  HD1 TYR    74       0.847  14.125  28.900  1.00  0.00           H  
ATOM   1159  CE1 TYR    74       2.839  13.353  28.723  1.00  0.00           C  
ATOM   1160  HE1 TYR    74       3.260  14.115  29.362  1.00  0.00           H  
ATOM   1161  CZ  TYR    74       3.686  12.512  27.904  1.00  0.00           C  
ATOM   1162  OH  TYR    74       5.067  12.609  27.911  1.00  0.00           O  
ATOM   1163  HH  TYR    74       5.465  11.920  27.373  1.00  0.00           H  
ATOM   1164  CE2 TYR    74       3.059  11.591  27.012  1.00  0.00           C  
ATOM   1165  HE2 TYR    74       3.680  11.014  26.342  1.00  0.00           H  
ATOM   1166  CD2 TYR    74       1.656  11.484  26.942  1.00  0.00           C  
ATOM   1167  HD2 TYR    74       1.242  10.753  26.263  1.00  0.00           H  
ATOM   1168  C   TYR    74      -1.410  11.910  30.008  1.00  0.00           C  
ATOM   1169  O   TYR    74      -0.799  11.265  30.867  1.00  0.00           O  
ATOM   1170  N   LYS    75      -2.191  12.968  30.366  1.00  0.00           N  
ATOM   1171  H   LYS    75      -2.860  13.288  29.681  1.00  0.00           H  
ATOM   1172  CA  LYS    75      -2.187  13.601  31.718  1.00  0.00           C  
ATOM   1173  HA  LYS    75      -1.139  13.648  32.014  1.00  0.00           H  
ATOM   1174  CB  LYS    75      -2.799  15.037  31.583  1.00  0.00           C  
ATOM   1175  HB2 LYS    75      -3.789  14.959  31.135  1.00  0.00           H  
ATOM   1176  HB3 LYS    75      -2.857  15.445  32.592  1.00  0.00           H  
ATOM   1177  CG  LYS    75      -1.812  15.902  30.747  1.00  0.00           C  
ATOM   1178  HG2 LYS    75      -0.817  15.815  31.184  1.00  0.00           H  
ATOM   1179  HG3 LYS    75      -1.674  15.496  29.745  1.00  0.00           H  
ATOM   1180  CD  LYS    75      -2.215  17.354  30.471  1.00  0.00           C  
ATOM   1181  HD2 LYS    75      -2.199  17.679  31.511  1.00  0.00           H  
ATOM   1182  HD3 LYS    75      -1.453  17.900  29.915  1.00  0.00           H  
ATOM   1183  CE  LYS    75      -3.683  17.418  29.936  1.00  0.00           C  
ATOM   1184  HE2 LYS    75      -3.686  16.910  28.972  1.00  0.00           H  
ATOM   1185  HE3 LYS    75      -4.377  16.864  30.569  1.00  0.00           H  
ATOM   1186  NZ  LYS    75      -4.055  18.803  29.831  1.00  0.00           N  
ATOM   1187  HZ1 LYS    75      -3.330  19.438  29.530  1.00  0.00           H  
ATOM   1188  HZ2 LYS    75      -4.818  18.930  29.182  1.00  0.00           H  
ATOM   1189  HZ3 LYS    75      -4.315  19.165  30.737  1.00  0.00           H  
ATOM   1190  C   LYS    75      -2.909  12.795  32.765  1.00  0.00           C  
ATOM   1191  O   LYS    75      -2.862  13.113  34.001  1.00  0.00           O  
ATOM   1192  N   GLU    76      -3.383  11.666  32.435  1.00  0.00           N  
ATOM   1193  H   GLU    76      -3.388  11.471  31.445  1.00  0.00           H  
ATOM   1194  CA  GLU    76      -3.793  10.603  33.329  1.00  0.00           C  
ATOM   1195  HA  GLU    76      -4.541  10.890  34.067  1.00  0.00           H  
ATOM   1196  CB  GLU    76      -4.512   9.520  32.464  1.00  0.00           C  
ATOM   1197  HB2 GLU    76      -5.119  10.039  31.723  1.00  0.00           H  
ATOM   1198  HB3 GLU    76      -3.869   8.827  31.921  1.00  0.00           H  
ATOM   1199  CG  GLU    76      -5.425   8.553  33.284  1.00  0.00           C  
ATOM   1200  HG2 GLU    76      -5.878   7.884  32.551  1.00  0.00           H  
ATOM   1201  HG3 GLU    76      -4.821   7.988  33.993  1.00  0.00           H  
ATOM   1202  CD  GLU    76      -6.557   9.232  34.004  1.00  0.00           C  
ATOM   1203  OE1 GLU    76      -7.248  10.120  33.385  1.00  0.00           O  
ATOM   1204  OE2 GLU    76      -6.750   8.906  35.202  1.00  0.00           O  
ATOM   1205  C   GLU    76      -2.597   9.958  34.152  1.00  0.00           C  
ATOM   1206  O   GLU    76      -2.742   9.575  35.334  1.00  0.00           O  
ATOM   1207  N   SER    77      -1.402   9.775  33.496  1.00  0.00           N  
ATOM   1208  H   SER    77      -1.359  10.228  32.594  1.00  0.00           H  
ATOM   1209  CA  SER    77      -0.112   9.386  33.992  1.00  0.00           C  
ATOM   1210  HA  SER    77      -0.076   9.933  34.935  1.00  0.00           H  
ATOM   1211  CB  SER    77       0.014   7.869  34.335  1.00  0.00           C  
ATOM   1212  HB2 SER    77      -0.866   7.560  34.900  1.00  0.00           H  
ATOM   1213  HB3 SER    77      -0.058   7.240  33.447  1.00  0.00           H  
ATOM   1214  OG  SER    77       1.293   7.486  34.881  1.00  0.00           O  
ATOM   1215  HG  SER    77       1.363   7.820  35.778  1.00  0.00           H  
ATOM   1216  C   SER    77       1.031   9.823  33.128  1.00  0.00           C  
ATOM   1217  O   SER    77       1.650   8.975  32.434  1.00  0.00           O  
ATOM   1218  N   PRO    78       1.543  11.123  33.211  1.00  0.00           N  
ATOM   1219  CD  PRO    78       0.954  12.254  33.852  1.00  0.00           C  
ATOM   1220  HD2 PRO    78       1.114  12.129  34.923  1.00  0.00           H  
ATOM   1221  HD3 PRO    78      -0.105  12.346  33.610  1.00  0.00           H  
ATOM   1222  CG  PRO    78       1.694  13.512  33.293  1.00  0.00           C  
ATOM   1223  HG2 PRO    78       1.746  14.291  34.054  1.00  0.00           H  
ATOM   1224  HG3 PRO    78       1.139  13.935  32.456  1.00  0.00           H  
ATOM   1225  CB  PRO    78       3.088  12.949  32.935  1.00  0.00           C  
ATOM   1226  HB2 PRO    78       3.627  13.011  33.881  1.00  0.00           H  
ATOM   1227  HB3 PRO    78       3.576  13.557  32.173  1.00  0.00           H  
ATOM   1228  CA  PRO    78       2.741  11.551  32.500  1.00  0.00           C  
ATOM   1229  HA  PRO    78       2.563  11.631  31.428  1.00  0.00           H  
ATOM   1230  C   PRO    78       4.005  10.616  32.607  1.00  0.00           C  
ATOM   1231  O   PRO    78       4.560  10.216  31.617  1.00  0.00           O  
ATOM   1232  N   SER    79       4.160  10.169  33.876  1.00  0.00           N  
ATOM   1233  H   SER    79       3.495  10.438  34.587  1.00  0.00           H  
ATOM   1234  CA  SER    79       5.211   9.239  34.208  1.00  0.00           C  
ATOM   1235  HA  SER    79       6.165   9.687  33.929  1.00  0.00           H  
ATOM   1236  CB  SER    79       5.293   9.011  35.732  1.00  0.00           C  
ATOM   1237  HB2 SER    79       5.539   9.956  36.215  1.00  0.00           H  
ATOM   1238  HB3 SER    79       4.381   8.490  36.021  1.00  0.00           H  
ATOM   1239  OG  SER    79       6.330   8.129  36.233  1.00  0.00           O  
ATOM   1240  HG  SER    79       6.906   8.497  36.907  1.00  0.00           H  
ATOM   1241  C   SER    79       5.043   7.906  33.495  1.00  0.00           C  
ATOM   1242  O   SER    79       6.069   7.364  33.048  1.00  0.00           O  
ATOM   1243  N   PHE    80       3.890   7.347  33.204  1.00  0.00           N  
ATOM   1244  H   PHE    80       3.039   7.872  33.343  1.00  0.00           H  
ATOM   1245  CA  PHE    80       3.724   6.163  32.324  1.00  0.00           C  
ATOM   1246  HA  PHE    80       4.316   5.446  32.893  1.00  0.00           H  
ATOM   1247  CB  PHE    80       2.246   5.727  32.315  1.00  0.00           C  
ATOM   1248  HB2 PHE    80       1.864   5.496  33.309  1.00  0.00           H  
ATOM   1249  HB3 PHE    80       1.679   6.512  31.814  1.00  0.00           H  
ATOM   1250  CG  PHE    80       1.976   4.446  31.494  1.00  0.00           C  
ATOM   1251  CD1 PHE    80       2.517   3.159  31.871  1.00  0.00           C  
ATOM   1252  HD1 PHE    80       3.004   3.069  32.831  1.00  0.00           H  
ATOM   1253  CE1 PHE    80       2.352   2.040  31.082  1.00  0.00           C  
ATOM   1254  HE1 PHE    80       2.914   1.172  31.392  1.00  0.00           H  
ATOM   1255  CZ  PHE    80       1.814   2.141  29.775  1.00  0.00           C  
ATOM   1256  HZ  PHE    80       1.918   1.382  29.014  1.00  0.00           H  
ATOM   1257  CE2 PHE    80       1.258   3.389  29.451  1.00  0.00           C  
ATOM   1258  HE2 PHE    80       0.733   3.346  28.508  1.00  0.00           H  
ATOM   1259  CD2 PHE    80       1.377   4.556  30.231  1.00  0.00           C  
ATOM   1260  HD2 PHE    80       0.934   5.467  29.858  1.00  0.00           H  
ATOM   1261  C   PHE    80       4.302   6.376  30.906  1.00  0.00           C  
ATOM   1262  O   PHE    80       5.184   5.715  30.370  1.00  0.00           O  
ATOM   1263  N   PHE    81       3.713   7.318  30.179  1.00  0.00           N  
ATOM   1264  H   PHE    81       2.938   7.860  30.534  1.00  0.00           H  
ATOM   1265  CA  PHE    81       4.108   7.586  28.823  1.00  0.00           C  
ATOM   1266  HA  PHE    81       4.056   6.627  28.306  1.00  0.00           H  
ATOM   1267  CB  PHE    81       3.157   8.618  28.235  1.00  0.00           C  
ATOM   1268  HB2 PHE    81       3.248   9.614  28.668  1.00  0.00           H  
ATOM   1269  HB3 PHE    81       3.368   8.725  27.171  1.00  0.00           H  
ATOM   1270  CG  PHE    81       1.719   8.147  28.306  1.00  0.00           C  
ATOM   1271  CD1 PHE    81       1.204   7.345  27.273  1.00  0.00           C  
ATOM   1272  HD1 PHE    81       1.880   7.011  26.500  1.00  0.00           H  
ATOM   1273  CE1 PHE    81      -0.207   7.037  27.252  1.00  0.00           C  
ATOM   1274  HE1 PHE    81      -0.533   6.357  26.479  1.00  0.00           H  
ATOM   1275  CZ  PHE    81      -1.034   7.601  28.157  1.00  0.00           C  
ATOM   1276  HZ  PHE    81      -2.074   7.309  28.161  1.00  0.00           H  
ATOM   1277  CE2 PHE    81      -0.544   8.274  29.237  1.00  0.00           C  
ATOM   1278  HE2 PHE    81      -1.186   8.607  30.040  1.00  0.00           H  
ATOM   1279  CD2 PHE    81       0.822   8.578  29.361  1.00  0.00           C  
ATOM   1280  HD2 PHE    81       1.134   9.154  30.220  1.00  0.00           H  
ATOM   1281  C   PHE    81       5.612   8.133  28.646  1.00  0.00           C  
ATOM   1282  O   PHE    81       6.207   7.924  27.588  1.00  0.00           O  
ATOM   1283  N   GLN    82       6.125   8.876  29.661  1.00  0.00           N  
ATOM   1284  H   GLN    82       5.450   9.033  30.396  1.00  0.00           H  
ATOM   1285  CA  GLN    82       7.528   9.231  29.879  1.00  0.00           C  
ATOM   1286  HA  GLN    82       7.820   9.601  28.896  1.00  0.00           H  
ATOM   1287  CB  GLN    82       7.693  10.301  30.939  1.00  0.00           C  
ATOM   1288  HB2 GLN    82       7.172  10.093  31.873  1.00  0.00           H  
ATOM   1289  HB3 GLN    82       8.737  10.330  31.253  1.00  0.00           H  
ATOM   1290  CG  GLN    82       7.115  11.607  30.348  1.00  0.00           C  
ATOM   1291  HG2 GLN    82       7.825  11.742  29.532  1.00  0.00           H  
ATOM   1292  HG3 GLN    82       6.211  11.510  29.746  1.00  0.00           H  
ATOM   1293  CD  GLN    82       7.204  12.828  31.267  1.00  0.00           C  
ATOM   1294  OE1 GLN    82       8.198  13.184  31.904  1.00  0.00           O  
ATOM   1295  NE2 GLN    82       6.061  13.546  31.415  1.00  0.00           N  
ATOM   1296 HE21 GLN    82       6.103  14.375  31.990  1.00  0.00           H  
ATOM   1297 HE22 GLN    82       5.234  13.334  30.876  1.00  0.00           H  
ATOM   1298  C   GLN    82       8.379   8.055  30.168  1.00  0.00           C  
ATOM   1299  O   GLN    82       9.544   8.014  29.740  1.00  0.00           O  
ATOM   1300  N   GLY    83       7.924   7.016  30.815  1.00  0.00           N  
ATOM   1301  H   GLY    83       7.094   7.096  31.385  1.00  0.00           H  
ATOM   1302  CA  GLY    83       8.618   5.717  31.080  1.00  0.00           C  
ATOM   1303  HA2 GLY    83       9.633   5.752  31.474  1.00  0.00           H  
ATOM   1304  HA3 GLY    83       8.159   5.204  31.925  1.00  0.00           H  
ATOM   1305  C   GLY    83       8.548   4.758  29.877  1.00  0.00           C  
ATOM   1306  O   GLY    83       9.351   3.794  29.689  1.00  0.00           O  
ATOM   1307  N   LEU    84       7.651   5.044  28.925  1.00  0.00           N  
ATOM   1308  H   LEU    84       7.083   5.821  29.231  1.00  0.00           H  
ATOM   1309  CA  LEU    84       7.374   4.267  27.668  1.00  0.00           C  
ATOM   1310  HA  LEU    84       7.866   3.308  27.830  1.00  0.00           H  
ATOM   1311  CB  LEU    84       5.856   4.066  27.426  1.00  0.00           C  
ATOM   1312  HB2 LEU    84       5.431   3.495  28.252  1.00  0.00           H  
ATOM   1313  HB3 LEU    84       5.228   4.956  27.453  1.00  0.00           H  
ATOM   1314  CG  LEU    84       5.391   3.433  26.077  1.00  0.00           C  
ATOM   1315  HG  LEU    84       5.783   3.953  25.203  1.00  0.00           H  
ATOM   1316  CD1 LEU    84       5.913   1.965  25.878  1.00  0.00           C  
ATOM   1317 HD11 LEU    84       5.949   1.339  26.770  1.00  0.00           H  
ATOM   1318 HD12 LEU    84       5.533   1.483  24.978  1.00  0.00           H  
ATOM   1319 HD13 LEU    84       6.971   2.039  25.626  1.00  0.00           H  
ATOM   1320  CD2 LEU    84       3.878   3.237  25.962  1.00  0.00           C  
ATOM   1321 HD21 LEU    84       3.577   2.593  26.788  1.00  0.00           H  
ATOM   1322 HD22 LEU    84       3.426   4.221  26.088  1.00  0.00           H  
ATOM   1323 HD23 LEU    84       3.496   2.886  25.003  1.00  0.00           H  
ATOM   1324  C   LEU    84       8.134   4.798  26.446  1.00  0.00           C  
ATOM   1325  O   LEU    84       8.648   4.043  25.628  1.00  0.00           O  
ATOM   1326  N   MET    85       8.165   6.080  26.182  1.00  0.00           N  
ATOM   1327  H   MET    85       7.656   6.741  26.752  1.00  0.00           H  
ATOM   1328  CA  MET    85       9.040   6.740  25.231  1.00  0.00           C  
ATOM   1329  HA  MET    85       9.910   6.084  25.259  1.00  0.00           H  
ATOM   1330  CB  MET    85       8.406   6.676  23.843  1.00  0.00           C  
ATOM   1331  HB2 MET    85       9.108   6.915  23.044  1.00  0.00           H  
ATOM   1332  HB3 MET    85       8.123   5.655  23.589  1.00  0.00           H  
ATOM   1333  CG  MET    85       7.157   7.609  23.702  1.00  0.00           C  
ATOM   1334  HG2 MET    85       6.479   7.451  24.540  1.00  0.00           H  
ATOM   1335  HG3 MET    85       7.619   8.596  23.736  1.00  0.00           H  
ATOM   1336  SD  MET    85       6.347   7.543  22.132  1.00  0.00           S  
ATOM   1337  CE  MET    85       7.688   7.812  20.962  1.00  0.00           C  
ATOM   1338  HE1 MET    85       8.295   6.924  20.789  1.00  0.00           H  
ATOM   1339  HE2 MET    85       7.261   8.007  19.979  1.00  0.00           H  
ATOM   1340  HE3 MET    85       8.190   8.735  21.251  1.00  0.00           H  
ATOM   1341  C   MET    85       9.618   8.048  25.638  1.00  0.00           C  
ATOM   1342  O   MET    85       9.105   8.694  26.538  1.00  0.00           O  
ATOM   1343  N   GLY    86      10.675   8.470  24.938  1.00  0.00           N  
ATOM   1344  H   GLY    86      10.857   7.977  24.076  1.00  0.00           H  
ATOM   1345  CA  GLY    86      11.277   9.778  25.144  1.00  0.00           C  
ATOM   1346  HA2 GLY    86      11.782  10.232  24.292  1.00  0.00           H  
ATOM   1347  HA3 GLY    86      10.514  10.544  25.281  1.00  0.00           H  
ATOM   1348  C   GLY    86      12.282   9.837  26.314  1.00  0.00           C  
ATOM   1349  O   GLY    86      12.434   8.863  26.992  1.00  0.00           O  
ATOM   1350  N   VAL    87      12.822  10.996  26.639  1.00  0.00           N  
ATOM   1351  H   VAL    87      12.817  11.698  25.912  1.00  0.00           H  
ATOM   1352  CA  VAL    87      13.597  11.367  27.882  1.00  0.00           C  
ATOM   1353  HA  VAL    87      13.884  10.493  28.467  1.00  0.00           H  
ATOM   1354  CB  VAL    87      14.909  12.190  27.560  1.00  0.00           C  
ATOM   1355  HB  VAL    87      15.409  12.394  28.507  1.00  0.00           H  
ATOM   1356  CG1 VAL    87      15.827  11.322  26.696  1.00  0.00           C  
ATOM   1357 HG11 VAL    87      16.839  11.716  26.788  1.00  0.00           H  
ATOM   1358 HG12 VAL    87      15.774  10.265  26.954  1.00  0.00           H  
ATOM   1359 HG13 VAL    87      15.570  11.454  25.645  1.00  0.00           H  
ATOM   1360  CG2 VAL    87      14.545  13.506  26.879  1.00  0.00           C  
ATOM   1361 HG21 VAL    87      15.477  13.932  26.510  1.00  0.00           H  
ATOM   1362 HG22 VAL    87      13.980  13.312  25.967  1.00  0.00           H  
ATOM   1363 HG23 VAL    87      14.050  14.100  27.648  1.00  0.00           H  
ATOM   1364  C   VAL    87      12.583  12.077  28.868  1.00  0.00           C  
ATOM   1365  O   VAL    87      11.408  12.181  28.439  1.00  0.00           O  
ATOM   1366  N   PRO    88      12.852  12.516  30.108  1.00  0.00           N  
ATOM   1367  CD  PRO    88      14.013  12.138  30.936  1.00  0.00           C  
ATOM   1368  HD2 PRO    88      14.907  12.709  30.687  1.00  0.00           H  
ATOM   1369  HD3 PRO    88      14.315  11.095  30.842  1.00  0.00           H  
ATOM   1370  CG  PRO    88      13.592  12.425  32.379  1.00  0.00           C  
ATOM   1371  HG2 PRO    88      14.347  12.734  33.102  1.00  0.00           H  
ATOM   1372  HG3 PRO    88      13.067  11.563  32.792  1.00  0.00           H  
ATOM   1373  CB  PRO    88      12.650  13.643  32.184  1.00  0.00           C  
ATOM   1374  HB2 PRO    88      13.270  14.485  31.876  1.00  0.00           H  
ATOM   1375  HB3 PRO    88      12.002  13.732  33.056  1.00  0.00           H  
ATOM   1376  CA  PRO    88      11.843  13.216  30.934  1.00  0.00           C  
ATOM   1377  HA  PRO    88      11.094  12.436  31.066  1.00  0.00           H  
ATOM   1378  C   PRO    88      11.263  14.519  30.247  1.00  0.00           C  
ATOM   1379  O   PRO    88      11.914  15.086  29.348  1.00  0.00           O  
ATOM   1380  N   ASP    89      10.030  14.937  30.587  1.00  0.00           N  
ATOM   1381  H   ASP    89       9.447  14.225  31.004  1.00  0.00           H  
ATOM   1382  CA  ASP    89       9.449  16.218  30.071  1.00  0.00           C  
ATOM   1383  HA  ASP    89       9.122  15.994  29.056  1.00  0.00           H  
ATOM   1384  CB  ASP    89       8.211  16.555  31.004  1.00  0.00           C  
ATOM   1385  HB2 ASP    89       7.701  15.608  31.179  1.00  0.00           H  
ATOM   1386  HB3 ASP    89       8.484  17.105  31.904  1.00  0.00           H  
ATOM   1387  CG  ASP    89       7.226  17.444  30.319  1.00  0.00           C  
ATOM   1388  OD1 ASP    89       6.118  17.768  30.923  1.00  0.00           O  
ATOM   1389  OD2 ASP    89       7.397  17.847  29.230  1.00  0.00           O  
ATOM   1390  C   ASP    89      10.431  17.390  30.003  1.00  0.00           C  
ATOM   1391  O   ASP    89      11.232  17.560  30.961  1.00  0.00           O  
ATOM   1392  N   ARG    90      10.322  18.235  29.008  1.00  0.00           N  
ATOM   1393  H   ARG    90       9.761  17.861  28.256  1.00  0.00           H  
ATOM   1394  CA  ARG    90      10.966  19.549  28.855  1.00  0.00           C  
ATOM   1395  HA  ARG    90      11.683  19.741  29.653  1.00  0.00           H  
ATOM   1396  CB  ARG    90      11.775  19.606  27.549  1.00  0.00           C  
ATOM   1397  HB2 ARG    90      11.131  19.425  26.689  1.00  0.00           H  
ATOM   1398  HB3 ARG    90      12.100  20.637  27.408  1.00  0.00           H  
ATOM   1399  CG  ARG    90      13.092  18.878  27.667  1.00  0.00           C  
ATOM   1400  HG2 ARG    90      13.846  19.597  27.347  1.00  0.00           H  
ATOM   1401  HG3 ARG    90      13.167  18.431  28.658  1.00  0.00           H  
ATOM   1402  CD  ARG    90      13.240  17.753  26.645  1.00  0.00           C  
ATOM   1403  HD2 ARG    90      12.989  18.161  25.667  1.00  0.00           H  
ATOM   1404  HD3 ARG    90      14.259  17.366  26.618  1.00  0.00           H  
ATOM   1405  NE  ARG    90      12.402  16.640  27.046  1.00  0.00           N  
ATOM   1406  HE  ARG    90      12.228  16.469  28.026  1.00  0.00           H  
ATOM   1407  CZ  ARG    90      12.064  15.621  26.222  1.00  0.00           C  
ATOM   1408  NH1 ARG    90      12.441  15.680  25.004  1.00  0.00           N  
ATOM   1409 HH11 ARG    90      13.058  16.358  24.578  1.00  0.00           H  
ATOM   1410 HH12 ARG    90      12.264  14.859  24.443  1.00  0.00           H  
ATOM   1411  NH2 ARG    90      11.419  14.577  26.645  1.00  0.00           N  
ATOM   1412 HH21 ARG    90      11.327  14.301  27.612  1.00  0.00           H  
ATOM   1413 HH22 ARG    90      11.401  13.914  25.884  1.00  0.00           H  
ATOM   1414  C   ARG    90       9.937  20.668  28.939  1.00  0.00           C  
ATOM   1415  O   ARG    90      10.305  21.822  28.806  1.00  0.00           O  
ATOM   1416  N   GLY    91       8.691  20.376  29.219  1.00  0.00           N  
ATOM   1417  H   GLY    91       8.461  19.399  29.337  1.00  0.00           H  
ATOM   1418  CA  GLY    91       7.576  21.387  29.488  1.00  0.00           C  
ATOM   1419  HA2 GLY    91       6.923  21.007  30.274  1.00  0.00           H  
ATOM   1420  HA3 GLY    91       8.103  22.249  29.897  1.00  0.00           H  
ATOM   1421  C   GLY    91       6.755  21.753  28.239  1.00  0.00           C  
ATOM   1422  O   GLY    91       7.129  21.490  27.109  1.00  0.00           O  
ATOM   1423  N   PRO    92       5.564  22.307  28.527  1.00  0.00           N  
ATOM   1424  CD  PRO    92       5.016  22.517  29.822  1.00  0.00           C  
ATOM   1425  HD2 PRO    92       5.678  23.165  30.396  1.00  0.00           H  
ATOM   1426  HD3 PRO    92       4.885  21.519  30.238  1.00  0.00           H  
ATOM   1427  CG  PRO    92       3.622  23.242  29.724  1.00  0.00           C  
ATOM   1428  HG2 PRO    92       3.734  24.220  30.190  1.00  0.00           H  
ATOM   1429  HG3 PRO    92       2.858  22.617  30.186  1.00  0.00           H  
ATOM   1430  CB  PRO    92       3.310  23.363  28.169  1.00  0.00           C  
ATOM   1431  HB2 PRO    92       3.148  24.404  27.887  1.00  0.00           H  
ATOM   1432  HB3 PRO    92       2.412  22.861  27.809  1.00  0.00           H  
ATOM   1433  CA  PRO    92       4.577  22.657  27.554  1.00  0.00           C  
ATOM   1434  HA  PRO    92       4.269  21.775  26.994  1.00  0.00           H  
ATOM   1435  C   PRO    92       5.168  23.633  26.490  1.00  0.00           C  
ATOM   1436  O   PRO    92       5.772  24.630  26.928  1.00  0.00           O  
ATOM   1437  N   VAL    93       4.813  23.534  25.234  1.00  0.00           N  
ATOM   1438  H   VAL    93       4.312  22.677  25.051  1.00  0.00           H  
ATOM   1439  CA  VAL    93       5.007  24.468  24.145  1.00  0.00           C  
ATOM   1440  HA  VAL    93       6.012  24.813  24.391  1.00  0.00           H  
ATOM   1441  CB  VAL    93       4.862  23.734  22.763  1.00  0.00           C  
ATOM   1442  HB  VAL    93       4.019  23.046  22.830  1.00  0.00           H  
ATOM   1443  CG1 VAL    93       4.481  24.550  21.552  1.00  0.00           C  
ATOM   1444 HG11 VAL    93       5.197  25.372  21.591  1.00  0.00           H  
ATOM   1445 HG12 VAL    93       4.529  23.999  20.613  1.00  0.00           H  
ATOM   1446 HG13 VAL    93       3.485  24.961  21.720  1.00  0.00           H  
ATOM   1447  CG2 VAL    93       6.124  22.948  22.396  1.00  0.00           C  
ATOM   1448 HG21 VAL    93       6.988  23.613  22.378  1.00  0.00           H  
ATOM   1449 HG22 VAL    93       6.294  22.294  23.251  1.00  0.00           H  
ATOM   1450 HG23 VAL    93       5.871  22.362  21.513  1.00  0.00           H  
ATOM   1451  C   VAL    93       3.965  25.557  24.209  1.00  0.00           C  
ATOM   1452  O   VAL    93       2.718  25.346  24.310  1.00  0.00           O  
ATOM   1453  N   ASP    94       4.455  26.775  24.096  1.00  0.00           N  
ATOM   1454  H   ASP    94       5.451  26.913  23.999  1.00  0.00           H  
ATOM   1455  CA  ASP    94       3.655  28.030  23.920  1.00  0.00           C  
ATOM   1456  HA  ASP    94       2.763  27.966  24.543  1.00  0.00           H  
ATOM   1457  CB  ASP    94       4.559  29.221  24.280  1.00  0.00           C  
ATOM   1458  HB2 ASP    94       5.267  29.255  23.452  1.00  0.00           H  
ATOM   1459  HB3 ASP    94       4.027  30.172  24.301  1.00  0.00           H  
ATOM   1460  CG  ASP    94       5.372  29.074  25.567  1.00  0.00           C  
ATOM   1461  OD1 ASP    94       4.945  28.497  26.537  1.00  0.00           O  
ATOM   1462  OD2 ASP    94       6.412  29.793  25.616  1.00  0.00           O  
ATOM   1463  C   ASP    94       3.181  28.068  22.438  1.00  0.00           C  
ATOM   1464  O   ASP    94       4.018  28.227  21.522  1.00  0.00           O  
ATOM   1465  N   LEU    95       1.975  27.726  22.184  1.00  0.00           N  
ATOM   1466  H   LEU    95       1.327  27.646  22.955  1.00  0.00           H  
ATOM   1467  CA  LEU    95       1.499  27.373  20.863  1.00  0.00           C  
ATOM   1468  HA  LEU    95       2.037  26.512  20.468  1.00  0.00           H  
ATOM   1469  CB  LEU    95      -0.031  27.035  20.924  1.00  0.00           C  
ATOM   1470  HB2 LEU    95      -0.202  26.047  21.350  1.00  0.00           H  
ATOM   1471  HB3 LEU    95      -0.431  27.806  21.582  1.00  0.00           H  
ATOM   1472  CG  LEU    95      -0.780  26.946  19.521  1.00  0.00           C  
ATOM   1473  HG  LEU    95      -0.636  27.899  19.012  1.00  0.00           H  
ATOM   1474  CD1 LEU    95      -0.395  25.828  18.620  1.00  0.00           C  
ATOM   1475 HD11 LEU    95       0.665  25.913  18.380  1.00  0.00           H  
ATOM   1476 HD12 LEU    95      -0.477  24.865  19.124  1.00  0.00           H  
ATOM   1477 HD13 LEU    95      -0.916  25.872  17.664  1.00  0.00           H  
ATOM   1478  CD2 LEU    95      -2.343  26.887  19.766  1.00  0.00           C  
ATOM   1479 HD21 LEU    95      -2.733  27.723  20.347  1.00  0.00           H  
ATOM   1480 HD22 LEU    95      -2.907  26.849  18.834  1.00  0.00           H  
ATOM   1481 HD23 LEU    95      -2.532  25.947  20.286  1.00  0.00           H  
ATOM   1482  C   LEU    95       1.875  28.507  19.812  1.00  0.00           C  
ATOM   1483  O   LEU    95       2.372  28.201  18.742  1.00  0.00           O  
ATOM   1484  N   ALA    96       1.675  29.859  20.096  1.00  0.00           N  
ATOM   1485  H   ALA    96       1.190  29.988  20.973  1.00  0.00           H  
ATOM   1486  CA  ALA    96       1.933  31.031  19.268  1.00  0.00           C  
ATOM   1487  HA  ALA    96       1.218  31.005  18.446  1.00  0.00           H  
ATOM   1488  CB  ALA    96       1.511  32.240  20.081  1.00  0.00           C  
ATOM   1489  HB1 ALA    96       1.574  33.157  19.496  1.00  0.00           H  
ATOM   1490  HB2 ALA    96       0.562  32.091  20.596  1.00  0.00           H  
ATOM   1491  HB3 ALA    96       2.253  32.390  20.865  1.00  0.00           H  
ATOM   1492  C   ALA    96       3.404  31.107  18.763  1.00  0.00           C  
ATOM   1493  O   ALA    96       3.680  31.386  17.655  1.00  0.00           O  
ATOM   1494  N   ALA    97       4.332  30.786  19.708  1.00  0.00           N  
ATOM   1495  H   ALA    97       3.917  30.296  20.488  1.00  0.00           H  
ATOM   1496  CA  ALA    97       5.750  30.734  19.358  1.00  0.00           C  
ATOM   1497  HA  ALA    97       6.063  31.632  18.825  1.00  0.00           H  
ATOM   1498  CB  ALA    97       6.432  30.487  20.734  1.00  0.00           C  
ATOM   1499  HB1 ALA    97       7.503  30.324  20.617  1.00  0.00           H  
ATOM   1500  HB2 ALA    97       6.187  31.282  21.438  1.00  0.00           H  
ATOM   1501  HB3 ALA    97       6.137  29.512  21.121  1.00  0.00           H  
ATOM   1502  C   ALA    97       6.036  29.566  18.428  1.00  0.00           C  
ATOM   1503  O   ALA    97       6.860  29.599  17.555  1.00  0.00           O  
ATOM   1504  N   PHE    98       5.368  28.445  18.567  1.00  0.00           N  
ATOM   1505  H   PHE    98       4.702  28.375  19.324  1.00  0.00           H  
ATOM   1506  CA  PHE    98       5.512  27.275  17.655  1.00  0.00           C  
ATOM   1507  HA  PHE    98       6.558  26.975  17.587  1.00  0.00           H  
ATOM   1508  CB  PHE    98       4.812  26.143  18.291  1.00  0.00           C  
ATOM   1509  HB2 PHE    98       5.180  26.033  19.311  1.00  0.00           H  
ATOM   1510  HB3 PHE    98       3.732  26.290  18.279  1.00  0.00           H  
ATOM   1511  CG  PHE    98       5.006  24.799  17.606  1.00  0.00           C  
ATOM   1512  CD1 PHE    98       6.100  24.395  16.829  1.00  0.00           C  
ATOM   1513  HD1 PHE    98       6.924  25.068  16.648  1.00  0.00           H  
ATOM   1514  CE1 PHE    98       6.060  23.227  16.050  1.00  0.00           C  
ATOM   1515  HE1 PHE    98       6.981  22.928  15.572  1.00  0.00           H  
ATOM   1516  CZ  PHE    98       5.003  22.313  16.175  1.00  0.00           C  
ATOM   1517  HZ  PHE    98       5.095  21.410  15.589  1.00  0.00           H  
ATOM   1518  CE2 PHE    98       3.953  22.622  17.020  1.00  0.00           C  
ATOM   1519  HE2 PHE    98       3.032  22.061  17.071  1.00  0.00           H  
ATOM   1520  CD2 PHE    98       3.950  23.871  17.680  1.00  0.00           C  
ATOM   1521  HD2 PHE    98       3.065  24.217  18.194  1.00  0.00           H  
ATOM   1522  C   PHE    98       4.966  27.531  16.195  1.00  0.00           C  
ATOM   1523  O   PHE    98       5.596  27.030  15.259  1.00  0.00           O  
ATOM   1524  N   GLN    99       3.953  28.404  16.117  1.00  0.00           N  
ATOM   1525  H   GLN    99       3.714  28.802  17.014  1.00  0.00           H  
ATOM   1526  CA  GLN    99       3.440  28.797  14.764  1.00  0.00           C  
ATOM   1527  HA  GLN    99       3.274  27.915  14.145  1.00  0.00           H  
ATOM   1528  CB  GLN    99       2.091  29.402  15.035  1.00  0.00           C  
ATOM   1529  HB2 GLN    99       2.223  29.969  15.957  1.00  0.00           H  
ATOM   1530  HB3 GLN    99       1.775  29.996  14.177  1.00  0.00           H  
ATOM   1531  CG  GLN    99       0.973  28.351  15.326  1.00  0.00           C  
ATOM   1532  HG2 GLN    99       0.676  27.887  14.385  1.00  0.00           H  
ATOM   1533  HG3 GLN    99       1.331  27.668  16.096  1.00  0.00           H  
ATOM   1534  CD  GLN    99      -0.259  29.049  15.847  1.00  0.00           C  
ATOM   1535  OE1 GLN    99      -0.374  30.255  16.055  1.00  0.00           O  
ATOM   1536  NE2 GLN    99      -1.324  28.219  15.968  1.00  0.00           N  
ATOM   1537 HE21 GLN    99      -2.233  28.558  16.250  1.00  0.00           H  
ATOM   1538 HE22 GLN    99      -1.174  27.247  15.737  1.00  0.00           H  
ATOM   1539  C   GLN    99       4.377  29.738  14.018  1.00  0.00           C  
ATOM   1540  O   GLN    99       4.658  29.586  12.840  1.00  0.00           O  
ATOM   1541  N   ARG   100       5.051  30.642  14.736  1.00  0.00           N  
ATOM   1542  H   ARG   100       4.684  30.911  15.637  1.00  0.00           H  
ATOM   1543  CA  ARG   100       6.165  31.523  14.254  1.00  0.00           C  
ATOM   1544  HA  ARG   100       5.840  31.909  13.288  1.00  0.00           H  
ATOM   1545  CB  ARG   100       6.298  32.765  15.180  1.00  0.00           C  
ATOM   1546  HB2 ARG   100       5.391  33.370  15.182  1.00  0.00           H  
ATOM   1547  HB3 ARG   100       6.352  32.427  16.215  1.00  0.00           H  
ATOM   1548  CG  ARG   100       7.493  33.610  14.709  1.00  0.00           C  
ATOM   1549  HG2 ARG   100       8.403  33.042  14.521  1.00  0.00           H  
ATOM   1550  HG3 ARG   100       7.241  33.913  13.693  1.00  0.00           H  
ATOM   1551  CD  ARG   100       7.843  34.720  15.727  1.00  0.00           C  
ATOM   1552  HD2 ARG   100       8.396  35.567  15.321  1.00  0.00           H  
ATOM   1553  HD3 ARG   100       6.873  35.055  16.094  1.00  0.00           H  
ATOM   1554  NE  ARG   100       8.581  34.146  16.834  1.00  0.00           N  
ATOM   1555  HE  ARG   100       9.572  33.998  16.704  1.00  0.00           H  
ATOM   1556  CZ  ARG   100       8.210  34.042  18.047  1.00  0.00           C  
ATOM   1557  NH1 ARG   100       7.088  34.447  18.599  1.00  0.00           N  
ATOM   1558 HH11 ARG   100       6.389  34.919  18.043  1.00  0.00           H  
ATOM   1559 HH12 ARG   100       6.901  34.205  19.562  1.00  0.00           H  
ATOM   1560  NH2 ARG   100       9.056  33.525  18.909  1.00  0.00           N  
ATOM   1561 HH21 ARG   100       9.798  32.943  18.548  1.00  0.00           H  
ATOM   1562 HH22 ARG   100       8.666  33.394  19.832  1.00  0.00           H  
ATOM   1563  C   ARG   100       7.473  30.732  13.946  1.00  0.00           C  
ATOM   1564  O   ARG   100       8.119  30.883  12.936  1.00  0.00           O  
ATOM   1565  N   GLU   101       7.864  29.896  14.875  1.00  0.00           N  
ATOM   1566  H   GLU   101       7.373  29.741  15.744  1.00  0.00           H  
ATOM   1567  CA  GLU   101       9.092  29.094  14.719  1.00  0.00           C  
ATOM   1568  HA  GLU   101       9.877  29.832  14.554  1.00  0.00           H  
ATOM   1569  CB  GLU   101       9.299  28.378  16.065  1.00  0.00           C  
ATOM   1570  HB2 GLU   101       9.298  29.045  16.928  1.00  0.00           H  
ATOM   1571  HB3 GLU   101       8.614  27.542  16.207  1.00  0.00           H  
ATOM   1572  CG  GLU   101      10.615  27.579  16.090  1.00  0.00           C  
ATOM   1573  HG2 GLU   101      10.514  26.873  15.266  1.00  0.00           H  
ATOM   1574  HG3 GLU   101      11.379  28.306  15.812  1.00  0.00           H  
ATOM   1575  CD  GLU   101      10.863  27.020  17.472  1.00  0.00           C  
ATOM   1576  OE1 GLU   101      10.556  27.696  18.451  1.00  0.00           O  
ATOM   1577  OE2 GLU   101      11.407  25.920  17.574  1.00  0.00           O  
ATOM   1578  C   GLU   101       9.035  28.095  13.553  1.00  0.00           C  
ATOM   1579  O   GLU   101      10.055  27.832  12.857  1.00  0.00           O  
ATOM   1580  N   THR   102       7.836  27.583  13.200  1.00  0.00           N  
ATOM   1581  H   THR   102       7.118  27.837  13.864  1.00  0.00           H  
ATOM   1582  CA  THR   102       7.536  26.702  12.029  1.00  0.00           C  
ATOM   1583  HA  THR   102       8.167  25.817  12.103  1.00  0.00           H  
ATOM   1584  CB  THR   102       6.085  26.246  12.037  1.00  0.00           C  
ATOM   1585  HB  THR   102       5.385  27.070  12.177  1.00  0.00           H  
ATOM   1586  CG2 THR   102       5.671  25.449  10.794  1.00  0.00           C  
ATOM   1587 HG21 THR   102       4.780  24.854  10.993  1.00  0.00           H  
ATOM   1588 HG22 THR   102       5.293  26.141  10.042  1.00  0.00           H  
ATOM   1589 HG23 THR   102       6.444  24.843  10.320  1.00  0.00           H  
ATOM   1590  OG1 THR   102       6.002  25.274  13.084  1.00  0.00           O  
ATOM   1591  HG1 THR   102       5.876  25.708  13.931  1.00  0.00           H  
ATOM   1592  C   THR   102       7.791  27.485  10.694  1.00  0.00           C  
ATOM   1593  O   THR   102       8.308  27.003   9.727  1.00  0.00           O  
ATOM   1594  N   GLU   103       7.593  28.774  10.755  1.00  0.00           N  
ATOM   1595  H   GLU   103       7.254  29.187  11.613  1.00  0.00           H  
ATOM   1596  CA  GLU   103       7.958  29.707   9.702  1.00  0.00           C  
ATOM   1597  HA  GLU   103       7.665  29.298   8.735  1.00  0.00           H  
ATOM   1598  CB  GLU   103       7.050  31.004   9.825  1.00  0.00           C  
ATOM   1599  HB2 GLU   103       6.122  30.587  10.217  1.00  0.00           H  
ATOM   1600  HB3 GLU   103       7.406  31.684  10.599  1.00  0.00           H  
ATOM   1601  CG  GLU   103       6.880  31.802   8.527  1.00  0.00           C  
ATOM   1602  HG2 GLU   103       6.312  32.707   8.747  1.00  0.00           H  
ATOM   1603  HG3 GLU   103       7.888  32.056   8.201  1.00  0.00           H  
ATOM   1604  CD  GLU   103       6.275  30.973   7.333  1.00  0.00           C  
ATOM   1605  OE1 GLU   103       5.466  30.016   7.441  1.00  0.00           O  
ATOM   1606  OE2 GLU   103       6.683  31.258   6.197  1.00  0.00           O  
ATOM   1607  C   GLU   103       9.382  30.095   9.618  1.00  0.00           C  
ATOM   1608  O   GLU   103       9.897  30.195   8.493  1.00  0.00           O  
ATOM   1609  N   GLU   104      10.107  30.328  10.753  1.00  0.00           N  
ATOM   1610  H   GLU   104       9.539  30.421  11.583  1.00  0.00           H  
ATOM   1611  CA  GLU   104      11.548  30.421  10.746  1.00  0.00           C  
ATOM   1612  HA  GLU   104      11.795  31.295  10.143  1.00  0.00           H  
ATOM   1613  CB  GLU   104      12.014  30.731  12.172  1.00  0.00           C  
ATOM   1614  HB2 GLU   104      11.518  31.679  12.381  1.00  0.00           H  
ATOM   1615  HB3 GLU   104      11.615  30.062  12.935  1.00  0.00           H  
ATOM   1616  CG  GLU   104      13.569  30.906  12.396  1.00  0.00           C  
ATOM   1617  HG2 GLU   104      13.911  30.679  13.406  1.00  0.00           H  
ATOM   1618  HG3 GLU   104      14.072  30.295  11.647  1.00  0.00           H  
ATOM   1619  CD  GLU   104      13.937  32.293  11.941  1.00  0.00           C  
ATOM   1620  OE1 GLU   104      13.482  33.293  12.554  1.00  0.00           O  
ATOM   1621  OE2 GLU   104      14.807  32.434  11.029  1.00  0.00           O  
ATOM   1622  C   GLU   104      12.150  29.168  10.109  1.00  0.00           C  
ATOM   1623  O   GLU   104      13.035  29.308   9.249  1.00  0.00           O  
ATOM   1624  N   LEU   105      11.679  27.935  10.495  1.00  0.00           N  
ATOM   1625  H   LEU   105      10.891  27.825  11.117  1.00  0.00           H  
ATOM   1626  CA  LEU   105      12.175  26.757   9.783  1.00  0.00           C  
ATOM   1627  HA  LEU   105      13.265  26.739   9.781  1.00  0.00           H  
ATOM   1628  CB  LEU   105      11.759  25.529  10.597  1.00  0.00           C  
ATOM   1629  HB2 LEU   105      12.376  25.563  11.495  1.00  0.00           H  
ATOM   1630  HB3 LEU   105      10.675  25.565  10.702  1.00  0.00           H  
ATOM   1631  CG  LEU   105      12.030  24.241   9.796  1.00  0.00           C  
ATOM   1632  HG  LEU   105      11.609  24.179   8.792  1.00  0.00           H  
ATOM   1633  CD1 LEU   105      13.500  23.991   9.669  1.00  0.00           C  
ATOM   1634 HD11 LEU   105      14.076  24.161  10.579  1.00  0.00           H  
ATOM   1635 HD12 LEU   105      13.679  23.004   9.242  1.00  0.00           H  
ATOM   1636 HD13 LEU   105      13.915  24.696   8.950  1.00  0.00           H  
ATOM   1637  CD2 LEU   105      11.386  22.972  10.488  1.00  0.00           C  
ATOM   1638 HD21 LEU   105      10.298  22.927  10.443  1.00  0.00           H  
ATOM   1639 HD22 LEU   105      11.853  22.065  10.105  1.00  0.00           H  
ATOM   1640 HD23 LEU   105      11.708  23.078  11.524  1.00  0.00           H  
ATOM   1641  C   LEU   105      11.807  26.709   8.325  1.00  0.00           C  
ATOM   1642  O   LEU   105      12.697  26.486   7.571  1.00  0.00           O  
ATOM   1643  N   ALA   106      10.597  27.110   7.948  1.00  0.00           N  
ATOM   1644  H   ALA   106       9.961  27.479   8.641  1.00  0.00           H  
ATOM   1645  CA  ALA   106      10.210  27.054   6.519  1.00  0.00           C  
ATOM   1646  HA  ALA   106      10.523  26.088   6.121  1.00  0.00           H  
ATOM   1647  CB  ALA   106       8.685  27.075   6.481  1.00  0.00           C  
ATOM   1648  HB1 ALA   106       8.232  26.451   7.250  1.00  0.00           H  
ATOM   1649  HB2 ALA   106       8.330  28.059   6.786  1.00  0.00           H  
ATOM   1650  HB3 ALA   106       8.373  26.986   5.440  1.00  0.00           H  
ATOM   1651  C   ALA   106      10.918  28.174   5.640  1.00  0.00           C  
ATOM   1652  O   ALA   106      11.125  28.009   4.429  1.00  0.00           O  
ATOM   1653  N   THR   107      11.311  29.348   6.254  1.00  0.00           N  
ATOM   1654  H   THR   107      11.236  29.437   7.257  1.00  0.00           H  
ATOM   1655  CA  THR   107      12.181  30.285   5.611  1.00  0.00           C  
ATOM   1656  HA  THR   107      11.780  30.655   4.667  1.00  0.00           H  
ATOM   1657  CB  THR   107      12.395  31.542   6.547  1.00  0.00           C  
ATOM   1658  HB  THR   107      13.001  31.239   7.401  1.00  0.00           H  
ATOM   1659  CG2 THR   107      13.007  32.673   5.839  1.00  0.00           C  
ATOM   1660 HG21 THR   107      13.144  33.414   6.626  1.00  0.00           H  
ATOM   1661 HG22 THR   107      13.983  32.489   5.389  1.00  0.00           H  
ATOM   1662 HG23 THR   107      12.406  33.102   5.037  1.00  0.00           H  
ATOM   1663  OG1 THR   107      11.211  32.136   7.010  1.00  0.00           O  
ATOM   1664  HG1 THR   107      10.790  31.392   7.448  1.00  0.00           H  
ATOM   1665  C   THR   107      13.653  29.776   5.378  1.00  0.00           C  
ATOM   1666  O   THR   107      14.322  30.207   4.440  1.00  0.00           O  
ATOM   1667  N   ALA   108      14.122  28.936   6.232  1.00  0.00           N  
ATOM   1668  H   ALA   108      13.572  28.490   6.952  1.00  0.00           H  
ATOM   1669  CA  ALA   108      15.429  28.351   6.060  1.00  0.00           C  
ATOM   1670  HA  ALA   108      16.141  29.153   5.864  1.00  0.00           H  
ATOM   1671  CB  ALA   108      15.776  27.518   7.351  1.00  0.00           C  
ATOM   1672  HB1 ALA   108      15.233  26.575   7.283  1.00  0.00           H  
ATOM   1673  HB2 ALA   108      16.865  27.476   7.351  1.00  0.00           H  
ATOM   1674  HB3 ALA   108      15.459  28.058   8.243  1.00  0.00           H  
ATOM   1675  C   ALA   108      15.432  27.423   4.828  1.00  0.00           C  
ATOM   1676  O   ALA   108      16.332  27.439   3.995  1.00  0.00           O  
ATOM   1677  N   PHE   109      14.374  26.598   4.672  1.00  0.00           N  
ATOM   1678  H   PHE   109      13.813  26.428   5.495  1.00  0.00           H  
ATOM   1679  CA  PHE   109      14.212  25.731   3.451  1.00  0.00           C  
ATOM   1680  HA  PHE   109      15.078  25.099   3.255  1.00  0.00           H  
ATOM   1681  CB  PHE   109      13.063  24.817   3.573  1.00  0.00           C  
ATOM   1682  HB2 PHE   109      12.186  25.405   3.844  1.00  0.00           H  
ATOM   1683  HB3 PHE   109      13.013  24.365   2.582  1.00  0.00           H  
ATOM   1684  CG  PHE   109      13.187  23.703   4.650  1.00  0.00           C  
ATOM   1685  CD1 PHE   109      12.226  23.494   5.726  1.00  0.00           C  
ATOM   1686  HD1 PHE   109      11.345  24.095   5.893  1.00  0.00           H  
ATOM   1687  CE1 PHE   109      12.402  22.386   6.587  1.00  0.00           C  
ATOM   1688  HE1 PHE   109      11.674  22.183   7.358  1.00  0.00           H  
ATOM   1689  CZ  PHE   109      13.561  21.568   6.404  1.00  0.00           C  
ATOM   1690  HZ  PHE   109      13.689  20.805   7.157  1.00  0.00           H  
ATOM   1691  CE2 PHE   109      14.491  21.781   5.364  1.00  0.00           C  
ATOM   1692  HE2 PHE   109      15.410  21.218   5.294  1.00  0.00           H  
ATOM   1693  CD2 PHE   109      14.197  22.811   4.476  1.00  0.00           C  
ATOM   1694  HD2 PHE   109      14.950  22.984   3.722  1.00  0.00           H  
ATOM   1695  C   PHE   109      14.024  26.676   2.229  1.00  0.00           C  
ATOM   1696  O   PHE   109      14.725  26.419   1.227  1.00  0.00           O  
ATOM   1697  N   GLU   110      13.212  27.705   2.260  1.00  0.00           N  
ATOM   1698  H   GLU   110      12.640  27.873   3.075  1.00  0.00           H  
ATOM   1699  CA  GLU   110      13.032  28.755   1.174  1.00  0.00           C  
ATOM   1700  HA  GLU   110      12.609  28.171   0.358  1.00  0.00           H  
ATOM   1701  CB  GLU   110      11.975  29.825   1.622  1.00  0.00           C  
ATOM   1702  HB2 GLU   110      11.008  29.322   1.630  1.00  0.00           H  
ATOM   1703  HB3 GLU   110      12.164  30.119   2.655  1.00  0.00           H  
ATOM   1704  CG  GLU   110      11.668  31.065   0.765  1.00  0.00           C  
ATOM   1705  HG2 GLU   110      10.805  31.604   1.155  1.00  0.00           H  
ATOM   1706  HG3 GLU   110      12.525  31.725   0.902  1.00  0.00           H  
ATOM   1707  CD  GLU   110      11.344  30.855  -0.740  1.00  0.00           C  
ATOM   1708  OE1 GLU   110      11.611  31.754  -1.560  1.00  0.00           O  
ATOM   1709  OE2 GLU   110      10.826  29.698  -1.039  1.00  0.00           O  
ATOM   1710  C   GLU   110      14.297  29.494   0.694  1.00  0.00           C  
ATOM   1711  O   GLU   110      14.534  29.573  -0.550  1.00  0.00           O  
ATOM   1712  N   ASN   111      15.210  29.806   1.667  1.00  0.00           N  
ATOM   1713  H   ASN   111      15.003  29.582   2.629  1.00  0.00           H  
ATOM   1714  CA  ASN   111      16.580  30.234   1.401  1.00  0.00           C  
ATOM   1715  HA  ASN   111      16.518  31.076   0.711  1.00  0.00           H  
ATOM   1716  CB  ASN   111      17.091  30.719   2.766  1.00  0.00           C  
ATOM   1717  HB2 ASN   111      16.370  31.091   3.493  1.00  0.00           H  
ATOM   1718  HB3 ASN   111      17.461  29.839   3.292  1.00  0.00           H  
ATOM   1719  CG  ASN   111      18.178  31.720   2.568  1.00  0.00           C  
ATOM   1720  OD1 ASN   111      18.305  32.417   1.552  1.00  0.00           O  
ATOM   1721  ND2 ASN   111      19.008  31.869   3.490  1.00  0.00           N  
ATOM   1722 HD21 ASN   111      19.716  32.537   3.223  1.00  0.00           H  
ATOM   1723 HD22 ASN   111      19.015  31.219   4.263  1.00  0.00           H  
ATOM   1724  C   ASN   111      17.574  29.248   0.696  1.00  0.00           C  
ATOM   1725  O   ASN   111      18.489  29.716   0.011  1.00  0.00           O  
ATOM   1726  N   ASN   112      17.266  27.961   0.722  1.00  0.00           N  
ATOM   1727  H   ASN   112      16.386  27.732   1.161  1.00  0.00           H  
ATOM   1728  CA  ASN   112      17.955  26.884   0.042  1.00  0.00           C  
ATOM   1729  HA  ASN   112      18.919  27.289  -0.266  1.00  0.00           H  
ATOM   1730  CB  ASN   112      18.301  25.700   0.982  1.00  0.00           C  
ATOM   1731  HB2 ASN   112      17.355  25.349   1.395  1.00  0.00           H  
ATOM   1732  HB3 ASN   112      18.732  24.890   0.394  1.00  0.00           H  
ATOM   1733  CG  ASN   112      19.300  26.154   2.035  1.00  0.00           C  
ATOM   1734  OD1 ASN   112      20.498  26.112   1.813  1.00  0.00           O  
ATOM   1735  ND2 ASN   112      18.804  26.630   3.139  1.00  0.00           N  
ATOM   1736 HD21 ASN   112      19.325  27.431   3.469  1.00  0.00           H  
ATOM   1737 HD22 ASN   112      17.805  26.684   3.275  1.00  0.00           H  
ATOM   1738  C   ASN   112      17.333  26.486  -1.326  1.00  0.00           C  
ATOM   1739  O   ASN   112      17.874  25.581  -2.005  1.00  0.00           O  
ATOM   1740  N   GLY   113      16.279  27.156  -1.707  1.00  0.00           N  
ATOM   1741  H   GLY   113      15.922  27.845  -1.060  1.00  0.00           H  
ATOM   1742  CA  GLY   113      15.630  26.962  -3.013  1.00  0.00           C  
ATOM   1743  HA2 GLY   113      14.950  27.782  -3.243  1.00  0.00           H  
ATOM   1744  HA3 GLY   113      16.265  26.899  -3.896  1.00  0.00           H  
ATOM   1745  C   GLY   113      14.795  25.727  -2.966  1.00  0.00           C  
ATOM   1746  O   GLY   113      14.512  25.189  -4.081  1.00  0.00           O  
ATOM   1747  N   ILE   114      14.355  25.179  -1.819  1.00  0.00           N  
ATOM   1748  H   ILE   114      14.514  25.635  -0.932  1.00  0.00           H  
ATOM   1749  CA  ILE   114      13.562  23.934  -1.696  1.00  0.00           C  
ATOM   1750  HA  ILE   114      13.738  23.306  -2.569  1.00  0.00           H  
ATOM   1751  CB  ILE   114      14.023  23.107  -0.531  1.00  0.00           C  
ATOM   1752  HB  ILE   114      14.194  23.782   0.308  1.00  0.00           H  
ATOM   1753  CG2 ILE   114      12.930  22.211   0.130  1.00  0.00           C  
ATOM   1754 HG21 ILE   114      12.363  21.557  -0.532  1.00  0.00           H  
ATOM   1755 HG22 ILE   114      13.339  21.594   0.931  1.00  0.00           H  
ATOM   1756 HG23 ILE   114      12.180  22.849   0.598  1.00  0.00           H  
ATOM   1757  CG1 ILE   114      15.270  22.252  -0.859  1.00  0.00           C  
ATOM   1758 HG12 ILE   114      14.836  21.257  -0.962  1.00  0.00           H  
ATOM   1759 HG13 ILE   114      15.697  22.620  -1.792  1.00  0.00           H  
ATOM   1760  CD1 ILE   114      16.373  22.265   0.264  1.00  0.00           C  
ATOM   1761 HD11 ILE   114      16.775  23.271   0.147  1.00  0.00           H  
ATOM   1762 HD12 ILE   114      15.901  22.069   1.227  1.00  0.00           H  
ATOM   1763 HD13 ILE   114      17.139  21.506   0.102  1.00  0.00           H  
ATOM   1764  C   ILE   114      12.080  24.294  -1.634  1.00  0.00           C  
ATOM   1765  O   ILE   114      11.721  25.269  -0.936  1.00  0.00           O  
ATOM   1766  N   LYS   115      11.221  23.409  -2.233  1.00  0.00           N  
ATOM   1767  H   LYS   115      11.515  22.618  -2.788  1.00  0.00           H  
ATOM   1768  CA  LYS   115       9.701  23.632  -2.143  1.00  0.00           C  
ATOM   1769  HA  LYS   115       9.608  24.716  -2.071  1.00  0.00           H  
ATOM   1770  CB  LYS   115       9.018  23.029  -3.365  1.00  0.00           C  
ATOM   1771  HB2 LYS   115       9.327  23.597  -4.242  1.00  0.00           H  
ATOM   1772  HB3 LYS   115       9.378  22.027  -3.602  1.00  0.00           H  
ATOM   1773  CG  LYS   115       7.454  22.871  -3.380  1.00  0.00           C  
ATOM   1774  HG2 LYS   115       7.117  22.200  -4.170  1.00  0.00           H  
ATOM   1775  HG3 LYS   115       7.206  22.473  -2.396  1.00  0.00           H  
ATOM   1776  CD  LYS   115       6.677  24.152  -3.613  1.00  0.00           C  
ATOM   1777  HD2 LYS   115       6.634  24.806  -2.742  1.00  0.00           H  
ATOM   1778  HD3 LYS   115       7.072  24.545  -4.549  1.00  0.00           H  
ATOM   1779  CE  LYS   115       5.211  23.868  -3.812  1.00  0.00           C  
ATOM   1780  HE2 LYS   115       5.060  23.259  -4.703  1.00  0.00           H  
ATOM   1781  HE3 LYS   115       4.637  23.418  -3.001  1.00  0.00           H  
ATOM   1782  NZ  LYS   115       4.389  25.086  -4.016  1.00  0.00           N  
ATOM   1783  HZ1 LYS   115       4.546  25.744  -3.266  1.00  0.00           H  
ATOM   1784  HZ2 LYS   115       4.535  25.522  -4.916  1.00  0.00           H  
ATOM   1785  HZ3 LYS   115       3.434  24.771  -3.922  1.00  0.00           H  
ATOM   1786  C   LYS   115       9.024  23.182  -0.788  1.00  0.00           C  
ATOM   1787  O   LYS   115       9.282  22.055  -0.400  1.00  0.00           O  
ATOM   1788  N   VAL   116       8.283  24.081  -0.165  1.00  0.00           N  
ATOM   1789  H   VAL   116       8.117  24.992  -0.568  1.00  0.00           H  
ATOM   1790  CA  VAL   116       7.496  23.665   1.007  1.00  0.00           C  
ATOM   1791  HA  VAL   116       7.860  22.714   1.397  1.00  0.00           H  
ATOM   1792  CB  VAL   116       7.547  24.672   2.217  1.00  0.00           C  
ATOM   1793  HB  VAL   116       7.487  25.658   1.755  1.00  0.00           H  
ATOM   1794  CG1 VAL   116       6.401  24.613   3.275  1.00  0.00           C  
ATOM   1795 HG11 VAL   116       6.507  25.428   3.991  1.00  0.00           H  
ATOM   1796 HG12 VAL   116       5.417  24.835   2.859  1.00  0.00           H  
ATOM   1797 HG13 VAL   116       6.353  23.620   3.720  1.00  0.00           H  
ATOM   1798  CG2 VAL   116       8.969  24.497   2.903  1.00  0.00           C  
ATOM   1799 HG21 VAL   116       9.155  25.283   3.635  1.00  0.00           H  
ATOM   1800 HG22 VAL   116       8.952  23.533   3.414  1.00  0.00           H  
ATOM   1801 HG23 VAL   116       9.784  24.455   2.181  1.00  0.00           H  
ATOM   1802  C   VAL   116       6.023  23.377   0.603  1.00  0.00           C  
ATOM   1803  O   VAL   116       5.451  24.117  -0.205  1.00  0.00           O  
ATOM   1804  N   HIE   117       5.369  22.328   1.085  1.00  0.00           N  
ATOM   1805  H   HIE   117       5.944  21.527   1.304  1.00  0.00           H  
ATOM   1806  CA  HIE   117       3.923  22.111   1.167  1.00  0.00           C  
ATOM   1807  HA  HIE   117       3.487  22.886   0.538  1.00  0.00           H  
ATOM   1808  CB  HIE   117       3.606  20.809   0.451  1.00  0.00           C  
ATOM   1809  HB2 HIE   117       4.274  20.066   0.886  1.00  0.00           H  
ATOM   1810  HB3 HIE   117       2.535  20.678   0.600  1.00  0.00           H  
ATOM   1811  CG  HIE   117       3.876  20.651  -1.001  1.00  0.00           C  
ATOM   1812  ND1 HIE   117       3.027  21.115  -1.966  1.00  0.00           N  
ATOM   1813  CE1 HIE   117       3.419  20.546  -3.101  1.00  0.00           C  
ATOM   1814  HE1 HIE   117       2.979  20.732  -4.070  1.00  0.00           H  
ATOM   1815  NE2 HIE   117       4.500  19.792  -2.870  1.00  0.00           N  
ATOM   1816  HE2 HIE   117       5.053  19.292  -3.552  1.00  0.00           H  
ATOM   1817  CD2 HIE   117       4.777  19.847  -1.557  1.00  0.00           C  
ATOM   1818  HD2 HIE   117       5.592  19.399  -1.007  1.00  0.00           H  
ATOM   1819  C   HIE   117       3.449  22.024   2.626  1.00  0.00           C  
ATOM   1820  O   HIE   117       4.206  21.703   3.518  1.00  0.00           O  
ATOM   1821  N   TRP   118       2.113  22.099   2.794  1.00  0.00           N  
ATOM   1822  H   TRP   118       1.595  22.398   1.981  1.00  0.00           H  
ATOM   1823  CA  TRP   118       1.347  22.150   4.032  1.00  0.00           C  
ATOM   1824  HA  TRP   118       2.060  22.047   4.850  1.00  0.00           H  
ATOM   1825  CB  TRP   118       0.728  23.512   4.204  1.00  0.00           C  
ATOM   1826  HB2 TRP   118       0.157  23.666   3.288  1.00  0.00           H  
ATOM   1827  HB3 TRP   118      -0.018  23.648   4.987  1.00  0.00           H  
ATOM   1828  CG  TRP   118       1.816  24.600   4.354  1.00  0.00           C  
ATOM   1829  CD1 TRP   118       2.093  25.539   3.420  1.00  0.00           C  
ATOM   1830  HD1 TRP   118       1.529  25.626   2.503  1.00  0.00           H  
ATOM   1831  NE1 TRP   118       3.176  26.322   3.731  1.00  0.00           N  
ATOM   1832  HE1 TRP   118       3.504  27.072   3.139  1.00  0.00           H  
ATOM   1833  CE2 TRP   118       3.626  26.026   4.999  1.00  0.00           C  
ATOM   1834  CZ2 TRP   118       4.653  26.505   5.746  1.00  0.00           C  
ATOM   1835  HZ2 TRP   118       5.160  27.394   5.402  1.00  0.00           H  
ATOM   1836  CH2 TRP   118       4.960  25.915   7.003  1.00  0.00           C  
ATOM   1837  HH2 TRP   118       5.726  26.316   7.651  1.00  0.00           H  
ATOM   1838  CZ3 TRP   118       4.154  24.851   7.441  1.00  0.00           C  
ATOM   1839  HZ3 TRP   118       4.414  24.491   8.426  1.00  0.00           H  
ATOM   1840  CE3 TRP   118       3.087  24.344   6.701  1.00  0.00           C  
ATOM   1841  HE3 TRP   118       2.515  23.551   7.160  1.00  0.00           H  
ATOM   1842  CD2 TRP   118       2.778  24.964   5.465  1.00  0.00           C  
ATOM   1843  C   TRP   118       0.332  21.043   4.238  1.00  0.00           C  
ATOM   1844  O   TRP   118      -0.622  20.918   3.456  1.00  0.00           O  
ATOM   1845  N   VAL   119       0.431  20.292   5.305  1.00  0.00           N  
ATOM   1846  H   VAL   119       1.250  20.448   5.874  1.00  0.00           H  
ATOM   1847  CA  VAL   119      -0.430  19.202   5.779  1.00  0.00           C  
ATOM   1848  HA  VAL   119      -1.055  18.857   4.955  1.00  0.00           H  
ATOM   1849  CB  VAL   119       0.440  17.941   6.173  1.00  0.00           C  
ATOM   1850  HB  VAL   119       1.403  18.319   6.516  1.00  0.00           H  
ATOM   1851  CG1 VAL   119      -0.163  17.048   7.298  1.00  0.00           C  
ATOM   1852 HG11 VAL   119       0.515  16.253   7.609  1.00  0.00           H  
ATOM   1853 HG12 VAL   119      -0.459  17.630   8.171  1.00  0.00           H  
ATOM   1854 HG13 VAL   119      -1.110  16.655   6.931  1.00  0.00           H  
ATOM   1855  CG2 VAL   119       0.703  17.111   4.947  1.00  0.00           C  
ATOM   1856 HG21 VAL   119       1.392  16.275   5.058  1.00  0.00           H  
ATOM   1857 HG22 VAL   119      -0.213  16.782   4.455  1.00  0.00           H  
ATOM   1858 HG23 VAL   119       1.173  17.760   4.208  1.00  0.00           H  
ATOM   1859  C   VAL   119      -1.274  19.820   6.919  1.00  0.00           C  
ATOM   1860  O   VAL   119      -0.784  20.562   7.797  1.00  0.00           O  
ATOM   1861  N   ASP   120      -2.514  19.403   6.951  1.00  0.00           N  
ATOM   1862  H   ASP   120      -2.848  18.823   6.194  1.00  0.00           H  
ATOM   1863  CA  ASP   120      -3.515  19.949   7.841  1.00  0.00           C  
ATOM   1864  HA  ASP   120      -3.047  20.217   8.788  1.00  0.00           H  
ATOM   1865  CB  ASP   120      -4.166  21.191   7.200  1.00  0.00           C  
ATOM   1866  HB2 ASP   120      -3.375  21.864   6.868  1.00  0.00           H  
ATOM   1867  HB3 ASP   120      -4.865  20.878   6.423  1.00  0.00           H  
ATOM   1868  CG  ASP   120      -5.088  21.960   8.158  1.00  0.00           C  
ATOM   1869  OD1 ASP   120      -5.305  23.149   7.892  1.00  0.00           O  
ATOM   1870  OD2 ASP   120      -5.703  21.415   9.089  1.00  0.00           O  
ATOM   1871  C   ASP   120      -4.464  18.794   8.221  1.00  0.00           C  
ATOM   1872  O   ASP   120      -5.183  18.313   7.326  1.00  0.00           O  
ATOM   1873  N   TYR   121      -4.452  18.392   9.464  1.00  0.00           N  
ATOM   1874  H   TYR   121      -4.007  18.987  10.149  1.00  0.00           H  
ATOM   1875  CA  TYR   121      -5.260  17.313  10.025  1.00  0.00           C  
ATOM   1876  HA  TYR   121      -5.141  16.439   9.385  1.00  0.00           H  
ATOM   1877  CB  TYR   121      -4.626  16.984  11.415  1.00  0.00           C  
ATOM   1878  HB2 TYR   121      -4.183  17.824  11.950  1.00  0.00           H  
ATOM   1879  HB3 TYR   121      -5.368  16.538  12.077  1.00  0.00           H  
ATOM   1880  CG  TYR   121      -3.513  15.988  11.294  1.00  0.00           C  
ATOM   1881  CD1 TYR   121      -3.813  14.628  11.396  1.00  0.00           C  
ATOM   1882  HD1 TYR   121      -4.833  14.348  11.613  1.00  0.00           H  
ATOM   1883  CE1 TYR   121      -2.794  13.690  11.379  1.00  0.00           C  
ATOM   1884  HE1 TYR   121      -2.938  12.621  11.441  1.00  0.00           H  
ATOM   1885  CZ  TYR   121      -1.480  14.039  11.141  1.00  0.00           C  
ATOM   1886  OH  TYR   121      -0.521  13.168  11.118  1.00  0.00           O  
ATOM   1887  HH  TYR   121       0.368  13.523  11.047  1.00  0.00           H  
ATOM   1888  CE2 TYR   121      -1.196  15.416  10.909  1.00  0.00           C  
ATOM   1889  HE2 TYR   121      -0.182  15.710  10.681  1.00  0.00           H  
ATOM   1890  CD2 TYR   121      -2.176  16.401  10.965  1.00  0.00           C  
ATOM   1891  HD2 TYR   121      -1.812  17.383  10.700  1.00  0.00           H  
ATOM   1892  C   TYR   121      -6.695  17.687  10.307  1.00  0.00           C  
ATOM   1893  O   TYR   121      -7.028  18.904  10.276  1.00  0.00           O  
ATOM   1894  N   PRO   122      -7.654  16.785  10.545  1.00  0.00           N  
ATOM   1895  CD  PRO   122      -7.481  15.399  10.208  1.00  0.00           C  
ATOM   1896  HD2 PRO   122      -6.544  14.979  10.574  1.00  0.00           H  
ATOM   1897  HD3 PRO   122      -7.590  15.357   9.124  1.00  0.00           H  
ATOM   1898  CG  PRO   122      -8.647  14.757  10.967  1.00  0.00           C  
ATOM   1899  HG2 PRO   122      -8.487  14.389  11.981  1.00  0.00           H  
ATOM   1900  HG3 PRO   122      -8.872  13.856  10.397  1.00  0.00           H  
ATOM   1901  CB  PRO   122      -9.761  15.790  10.805  1.00  0.00           C  
ATOM   1902  HB2 PRO   122     -10.501  15.740  11.603  1.00  0.00           H  
ATOM   1903  HB3 PRO   122     -10.309  15.684   9.869  1.00  0.00           H  
ATOM   1904  CA  PRO   122      -9.043  17.154  10.856  1.00  0.00           C  
ATOM   1905  HA  PRO   122      -9.578  17.817  10.175  1.00  0.00           H  
ATOM   1906  C   PRO   122      -9.133  17.651  12.351  1.00  0.00           C  
ATOM   1907  O   PRO   122      -8.104  17.651  13.028  1.00  0.00           O  
ATOM   1908  N   GLU   123     -10.282  18.051  12.825  1.00  0.00           N  
ATOM   1909  H   GLU   123     -11.054  18.281  12.216  1.00  0.00           H  
ATOM   1910  CA  GLU   123     -10.530  18.325  14.233  1.00  0.00           C  
ATOM   1911  HA  GLU   123      -9.770  18.987  14.649  1.00  0.00           H  
ATOM   1912  CB  GLU   123     -11.937  18.976  14.368  1.00  0.00           C  
ATOM   1913  HB2 GLU   123     -12.652  18.217  14.052  1.00  0.00           H  
ATOM   1914  HB3 GLU   123     -12.177  19.078  15.426  1.00  0.00           H  
ATOM   1915  CG  GLU   123     -12.105  20.423  13.812  1.00  0.00           C  
ATOM   1916  HG2 GLU   123     -12.193  20.332  12.730  1.00  0.00           H  
ATOM   1917  HG3 GLU   123     -13.057  20.813  14.172  1.00  0.00           H  
ATOM   1918  CD  GLU   123     -10.942  21.341  14.143  1.00  0.00           C  
ATOM   1919  OE1 GLU   123     -10.841  21.800  15.354  1.00  0.00           O  
ATOM   1920  OE2 GLU   123     -10.112  21.587  13.249  1.00  0.00           O  
ATOM   1921  C   GLU   123     -10.504  16.967  15.044  1.00  0.00           C  
ATOM   1922  O   GLU   123     -11.009  15.962  14.549  1.00  0.00           O  
ATOM   1923  N   GLU   124      -9.973  16.967  16.247  1.00  0.00           N  
ATOM   1924  H   GLU   124      -9.579  17.865  16.486  1.00  0.00           H  
ATOM   1925  CA  GLU   124     -10.024  15.892  17.265  1.00  0.00           C  
ATOM   1926  HA  GLU   124      -9.297  16.109  18.048  1.00  0.00           H  
ATOM   1927  CB  GLU   124     -11.440  15.891  17.882  1.00  0.00           C  
ATOM   1928  HB2 GLU   124     -12.158  15.553  17.135  1.00  0.00           H  
ATOM   1929  HB3 GLU   124     -11.535  15.056  18.576  1.00  0.00           H  
ATOM   1930  CG  GLU   124     -11.771  17.246  18.479  1.00  0.00           C  
ATOM   1931  HG2 GLU   124     -11.039  17.641  19.184  1.00  0.00           H  
ATOM   1932  HG3 GLU   124     -11.953  17.947  17.665  1.00  0.00           H  
ATOM   1933  CD  GLU   124     -12.963  17.131  19.399  1.00  0.00           C  
ATOM   1934  OE1 GLU   124     -12.869  16.566  20.509  1.00  0.00           O  
ATOM   1935  OE2 GLU   124     -14.092  17.584  19.010  1.00  0.00           O  
ATOM   1936  C   GLU   124      -9.608  14.520  16.722  1.00  0.00           C  
ATOM   1937  O   GLU   124     -10.285  13.497  16.847  1.00  0.00           O  
ATOM   1938  N   PRO   125      -8.453  14.409  15.979  1.00  0.00           N  
ATOM   1939  CD  PRO   125      -7.533  15.443  15.750  1.00  0.00           C  
ATOM   1940  HD2 PRO   125      -7.146  15.915  16.654  1.00  0.00           H  
ATOM   1941  HD3 PRO   125      -7.965  16.163  15.056  1.00  0.00           H  
ATOM   1942  CG  PRO   125      -6.422  14.788  14.968  1.00  0.00           C  
ATOM   1943  HG2 PRO   125      -5.620  14.516  15.655  1.00  0.00           H  
ATOM   1944  HG3 PRO   125      -6.095  15.386  14.118  1.00  0.00           H  
ATOM   1945  CB  PRO   125      -6.917  13.515  14.447  1.00  0.00           C  
ATOM   1946  HB2 PRO   125      -6.186  12.709  14.506  1.00  0.00           H  
ATOM   1947  HB3 PRO   125      -7.228  13.720  13.423  1.00  0.00           H  
ATOM   1948  CA  PRO   125      -8.067  13.151  15.317  1.00  0.00           C  
ATOM   1949  HA  PRO   125      -8.890  12.777  14.708  1.00  0.00           H  
ATOM   1950  C   PRO   125      -7.737  12.118  16.432  1.00  0.00           C  
ATOM   1951  O   PRO   125      -6.827  12.268  17.253  1.00  0.00           O  
ATOM   1952  N   ALA   126      -8.464  10.975  16.444  1.00  0.00           N  
ATOM   1953  H   ALA   126      -9.274  10.950  15.841  1.00  0.00           H  
ATOM   1954  CA  ALA   126      -8.343   9.803  17.361  1.00  0.00           C  
ATOM   1955  HA  ALA   126      -7.387   9.814  17.885  1.00  0.00           H  
ATOM   1956  CB  ALA   126      -9.285  10.030  18.516  1.00  0.00           C  
ATOM   1957  HB1 ALA   126      -8.991  11.030  18.837  1.00  0.00           H  
ATOM   1958  HB2 ALA   126     -10.311  10.223  18.204  1.00  0.00           H  
ATOM   1959  HB3 ALA   126      -9.171   9.271  19.290  1.00  0.00           H  
ATOM   1960  C   ALA   126      -8.690   8.415  16.776  1.00  0.00           C  
ATOM   1961  O   ALA   126      -9.677   8.178  16.084  1.00  0.00           O  
ATOM   1962  N   ASN   127      -7.909   7.359  17.102  1.00  0.00           N  
ATOM   1963  H   ASN   127      -7.195   7.461  17.808  1.00  0.00           H  
ATOM   1964  CA  ASN   127      -8.275   5.925  16.926  1.00  0.00           C  
ATOM   1965  HA  ASN   127      -8.795   5.699  15.995  1.00  0.00           H  
ATOM   1966  CB  ASN   127      -6.981   5.052  16.917  1.00  0.00           C  
ATOM   1967  HB2 ASN   127      -6.571   5.269  17.904  1.00  0.00           H  
ATOM   1968  HB3 ASN   127      -7.127   3.982  16.770  1.00  0.00           H  
ATOM   1969  CG  ASN   127      -6.024   5.358  15.811  1.00  0.00           C  
ATOM   1970  OD1 ASN   127      -6.256   5.128  14.653  1.00  0.00           O  
ATOM   1971  ND2 ASN   127      -4.836   5.838  16.043  1.00  0.00           N  
ATOM   1972 HD21 ASN   127      -4.275   5.989  15.217  1.00  0.00           H  
ATOM   1973 HD22 ASN   127      -4.568   6.116  16.976  1.00  0.00           H  
ATOM   1974  C   ASN   127      -9.316   5.694  18.086  1.00  0.00           C  
ATOM   1975  O   ASN   127      -9.327   6.362  19.132  1.00  0.00           O  
ATOM   1976  N   PRO   128     -10.109   4.609  18.105  1.00  0.00           N  
ATOM   1977  CD  PRO   128     -10.334   3.768  16.922  1.00  0.00           C  
ATOM   1978  HD2 PRO   128      -9.551   3.014  17.002  1.00  0.00           H  
ATOM   1979  HD3 PRO   128     -10.263   4.325  15.988  1.00  0.00           H  
ATOM   1980  CG  PRO   128     -11.750   3.222  17.031  1.00  0.00           C  
ATOM   1981  HG2 PRO   128     -11.848   2.362  16.369  1.00  0.00           H  
ATOM   1982  HG3 PRO   128     -12.498   3.993  16.849  1.00  0.00           H  
ATOM   1983  CB  PRO   128     -11.953   2.959  18.543  1.00  0.00           C  
ATOM   1984  HB2 PRO   128     -11.447   2.027  18.799  1.00  0.00           H  
ATOM   1985  HB3 PRO   128     -12.996   2.867  18.845  1.00  0.00           H  
ATOM   1986  CA  PRO   128     -11.132   4.179  19.089  1.00  0.00           C  
ATOM   1987  HA  PRO   128     -11.829   5.011  19.188  1.00  0.00           H  
ATOM   1988  C   PRO   128     -10.589   3.767  20.487  1.00  0.00           C  
ATOM   1989  O   PRO   128     -11.282   3.107  21.246  1.00  0.00           O  
ATOM   1990  N   TYR   129      -9.358   4.228  20.756  1.00  0.00           N  
ATOM   1991  H   TYR   129      -8.854   4.687  20.010  1.00  0.00           H  
ATOM   1992  CA  TYR   129      -8.638   4.173  22.038  1.00  0.00           C  
ATOM   1993  HA  TYR   129      -9.221   3.949  22.931  1.00  0.00           H  
ATOM   1994  CB  TYR   129      -7.666   2.964  21.941  1.00  0.00           C  
ATOM   1995  HB2 TYR   129      -7.122   2.969  22.885  1.00  0.00           H  
ATOM   1996  HB3 TYR   129      -8.214   2.025  21.871  1.00  0.00           H  
ATOM   1997  CG  TYR   129      -6.728   2.914  20.796  1.00  0.00           C  
ATOM   1998  CD1 TYR   129      -6.881   2.037  19.693  1.00  0.00           C  
ATOM   1999  HD1 TYR   129      -7.735   1.400  19.517  1.00  0.00           H  
ATOM   2000  CE1 TYR   129      -5.927   1.999  18.685  1.00  0.00           C  
ATOM   2001  HE1 TYR   129      -6.001   1.297  17.867  1.00  0.00           H  
ATOM   2002  CZ  TYR   129      -4.860   2.909  18.807  1.00  0.00           C  
ATOM   2003  OH  TYR   129      -3.955   2.786  17.845  1.00  0.00           O  
ATOM   2004  HH  TYR   129      -3.202   3.378  17.908  1.00  0.00           H  
ATOM   2005  CE2 TYR   129      -4.585   3.697  19.944  1.00  0.00           C  
ATOM   2006  HE2 TYR   129      -3.663   4.249  20.054  1.00  0.00           H  
ATOM   2007  CD2 TYR   129      -5.598   3.743  20.898  1.00  0.00           C  
ATOM   2008  HD2 TYR   129      -5.423   4.334  21.785  1.00  0.00           H  
ATOM   2009  C   TYR   129      -7.804   5.399  22.376  1.00  0.00           C  
ATOM   2010  O   TYR   129      -7.240   5.367  23.480  1.00  0.00           O  
ATOM   2011  N   GLY   130      -7.747   6.479  21.573  1.00  0.00           N  
ATOM   2012  H   GLY   130      -8.361   6.606  20.781  1.00  0.00           H  
ATOM   2013  CA  GLY   130      -6.909   7.641  22.035  1.00  0.00           C  
ATOM   2014  HA2 GLY   130      -7.429   8.116  22.867  1.00  0.00           H  
ATOM   2015  HA3 GLY   130      -5.974   7.170  22.338  1.00  0.00           H  
ATOM   2016  C   GLY   130      -6.617   8.556  20.855  1.00  0.00           C  
ATOM   2017  O   GLY   130      -6.647   8.143  19.676  1.00  0.00           O  
ATOM   2018  N   PRO   131      -6.196   9.817  21.165  1.00  0.00           N  
ATOM   2019  CD  PRO   131      -5.987  10.383  22.523  1.00  0.00           C  
ATOM   2020  HD2 PRO   131      -5.434   9.627  23.080  1.00  0.00           H  
ATOM   2021  HD3 PRO   131      -6.998  10.657  22.823  1.00  0.00           H  
ATOM   2022  CG  PRO   131      -5.262  11.761  22.375  1.00  0.00           C  
ATOM   2023  HG2 PRO   131      -4.181  11.691  22.257  1.00  0.00           H  
ATOM   2024  HG3 PRO   131      -5.586  12.514  23.093  1.00  0.00           H  
ATOM   2025  CB  PRO   131      -5.768  12.066  20.961  1.00  0.00           C  
ATOM   2026  HB2 PRO   131      -5.247  12.795  20.339  1.00  0.00           H  
ATOM   2027  HB3 PRO   131      -6.733  12.522  21.182  1.00  0.00           H  
ATOM   2028  CA  PRO   131      -5.836  10.792  20.159  1.00  0.00           C  
ATOM   2029  HA  PRO   131      -6.594  10.908  19.384  1.00  0.00           H  
ATOM   2030  C   PRO   131      -4.487  10.460  19.496  1.00  0.00           C  
ATOM   2031  O   PRO   131      -3.726   9.621  19.954  1.00  0.00           O  
ATOM   2032  N   LEU   132      -4.042  11.287  18.551  1.00  0.00           N  
ATOM   2033  H   LEU   132      -4.624  12.070  18.290  1.00  0.00           H  
ATOM   2034  CA  LEU   132      -2.737  11.142  17.862  1.00  0.00           C  
ATOM   2035  HA  LEU   132      -2.515  10.097  17.645  1.00  0.00           H  
ATOM   2036  CB  LEU   132      -2.668  11.881  16.521  1.00  0.00           C  
ATOM   2037  HB2 LEU   132      -2.866  12.948  16.626  1.00  0.00           H  
ATOM   2038  HB3 LEU   132      -1.691  11.612  16.121  1.00  0.00           H  
ATOM   2039  CG  LEU   132      -3.630  11.328  15.538  1.00  0.00           C  
ATOM   2040  HG  LEU   132      -4.666  11.541  15.801  1.00  0.00           H  
ATOM   2041  CD1 LEU   132      -3.305  11.914  14.172  1.00  0.00           C  
ATOM   2042 HD11 LEU   132      -3.311  12.990  14.349  1.00  0.00           H  
ATOM   2043 HD12 LEU   132      -2.253  11.684  14.002  1.00  0.00           H  
ATOM   2044 HD13 LEU   132      -3.927  11.559  13.351  1.00  0.00           H  
ATOM   2045  CD2 LEU   132      -3.526   9.800  15.197  1.00  0.00           C  
ATOM   2046 HD21 LEU   132      -3.782   9.219  16.084  1.00  0.00           H  
ATOM   2047 HD22 LEU   132      -4.178   9.545  14.361  1.00  0.00           H  
ATOM   2048 HD23 LEU   132      -2.488   9.587  14.942  1.00  0.00           H  
ATOM   2049  C   LEU   132      -1.518  11.516  18.771  1.00  0.00           C  
ATOM   2050  O   LEU   132      -1.470  12.603  19.359  1.00  0.00           O  
ATOM   2051  N   MET   133      -0.572  10.587  18.765  1.00  0.00           N  
ATOM   2052  H   MET   133      -0.628   9.754  18.196  1.00  0.00           H  
ATOM   2053  CA  MET   133       0.626  10.722  19.590  1.00  0.00           C  
ATOM   2054  HA  MET   133       0.431  11.542  20.282  1.00  0.00           H  
ATOM   2055  CB  MET   133       0.968   9.554  20.554  1.00  0.00           C  
ATOM   2056  HB2 MET   133       1.041   8.641  19.962  1.00  0.00           H  
ATOM   2057  HB3 MET   133       1.981   9.690  20.931  1.00  0.00           H  
ATOM   2058  CG  MET   133      -0.061   9.352  21.720  1.00  0.00           C  
ATOM   2059  HG2 MET   133      -1.061   9.263  21.295  1.00  0.00           H  
ATOM   2060  HG3 MET   133       0.242   8.383  22.117  1.00  0.00           H  
ATOM   2061  SD  MET   133      -0.047  10.644  23.023  1.00  0.00           S  
ATOM   2062  CE  MET   133      -1.526  10.060  23.935  1.00  0.00           C  
ATOM   2063  HE1 MET   133      -1.062   9.439  24.701  1.00  0.00           H  
ATOM   2064  HE2 MET   133      -2.099  10.879  24.370  1.00  0.00           H  
ATOM   2065  HE3 MET   133      -2.141   9.548  23.195  1.00  0.00           H  
ATOM   2066  C   MET   133       1.833  11.119  18.690  1.00  0.00           C  
ATOM   2067  O   MET   133       1.926  10.679  17.573  1.00  0.00           O  
ATOM   2068  N   GLY   134       2.830  11.889  19.163  1.00  0.00           N  
ATOM   2069  H   GLY   134       2.878  12.002  20.165  1.00  0.00           H  
ATOM   2070  CA  GLY   134       4.092  12.303  18.448  1.00  0.00           C  
ATOM   2071  HA2 GLY   134       4.689  12.749  19.243  1.00  0.00           H  
ATOM   2072  HA3 GLY   134       4.668  11.474  18.038  1.00  0.00           H  
ATOM   2073  C   GLY   134       3.724  13.288  17.348  1.00  0.00           C  
ATOM   2074  O   GLY   134       4.527  13.731  16.554  1.00  0.00           O  
ATOM   2075  N   HIE   135       2.611  13.956  17.581  1.00  0.00           N  
ATOM   2076  H   HIE   135       2.121  13.722  18.432  1.00  0.00           H  
ATOM   2077  CA  HIE   135       1.824  14.661  16.530  1.00  0.00           C  
ATOM   2078  HA  HIE   135       2.005  14.033  15.657  1.00  0.00           H  
ATOM   2079  CB  HIE   135       0.307  14.476  16.765  1.00  0.00           C  
ATOM   2080  HB2 HIE   135       0.112  13.423  16.965  1.00  0.00           H  
ATOM   2081  HB3 HIE   135      -0.018  15.031  17.645  1.00  0.00           H  
ATOM   2082  CG  HIE   135      -0.720  15.050  15.739  1.00  0.00           C  
ATOM   2083  ND1 HIE   135      -1.819  15.852  16.044  1.00  0.00           N  
ATOM   2084  CE1 HIE   135      -2.538  16.028  14.919  1.00  0.00           C  
ATOM   2085  HE1 HIE   135      -3.475  16.563  14.875  1.00  0.00           H  
ATOM   2086  NE2 HIE   135      -1.869  15.437  13.962  1.00  0.00           N  
ATOM   2087  HE2 HIE   135      -2.209  15.316  13.018  1.00  0.00           H  
ATOM   2088  CD2 HIE   135      -0.759  14.795  14.411  1.00  0.00           C  
ATOM   2089  HD2 HIE   135      -0.118  14.093  13.897  1.00  0.00           H  
ATOM   2090  C   HIE   135       2.354  16.096  16.230  1.00  0.00           C  
ATOM   2091  O   HIE   135       1.884  16.772  15.360  1.00  0.00           O  
ATOM   2092  N   VAL   136       3.363  16.488  16.964  1.00  0.00           N  
ATOM   2093  H   VAL   136       3.777  15.791  17.566  1.00  0.00           H  
ATOM   2094  CA  VAL   136       4.189  17.649  16.667  1.00  0.00           C  
ATOM   2095  HA  VAL   136       3.507  18.452  16.389  1.00  0.00           H  
ATOM   2096  CB  VAL   136       4.928  18.206  17.959  1.00  0.00           C  
ATOM   2097  HB  VAL   136       5.912  18.561  17.653  1.00  0.00           H  
ATOM   2098  CG1 VAL   136       4.252  19.459  18.567  1.00  0.00           C  
ATOM   2099 HG11 VAL   136       4.463  20.257  17.855  1.00  0.00           H  
ATOM   2100 HG12 VAL   136       3.176  19.323  18.672  1.00  0.00           H  
ATOM   2101 HG13 VAL   136       4.737  19.766  19.494  1.00  0.00           H  
ATOM   2102  CG2 VAL   136       5.247  17.202  19.123  1.00  0.00           C  
ATOM   2103 HG21 VAL   136       5.765  16.352  18.678  1.00  0.00           H  
ATOM   2104 HG22 VAL   136       5.802  17.781  19.861  1.00  0.00           H  
ATOM   2105 HG23 VAL   136       4.349  16.817  19.606  1.00  0.00           H  
ATOM   2106  C   VAL   136       5.220  17.500  15.528  1.00  0.00           C  
ATOM   2107  O   VAL   136       5.587  18.551  14.960  1.00  0.00           O  
ATOM   2108  N   PHE   137       5.757  16.273  15.278  1.00  0.00           N  
ATOM   2109  H   PHE   137       5.316  15.490  15.738  1.00  0.00           H  
ATOM   2110  CA  PHE   137       6.522  15.793  14.149  1.00  0.00           C  
ATOM   2111  HA  PHE   137       7.003  16.649  13.674  1.00  0.00           H  
ATOM   2112  CB  PHE   137       7.591  14.891  14.730  1.00  0.00           C  
ATOM   2113  HB2 PHE   137       7.152  14.002  15.183  1.00  0.00           H  
ATOM   2114  HB3 PHE   137       8.382  14.524  14.076  1.00  0.00           H  
ATOM   2115  CG  PHE   137       8.333  15.524  15.868  1.00  0.00           C  
ATOM   2116  CD1 PHE   137       9.147  16.586  15.530  1.00  0.00           C  
ATOM   2117  HD1 PHE   137       9.040  17.023  14.549  1.00  0.00           H  
ATOM   2118  CE1 PHE   137       9.984  17.209  16.490  1.00  0.00           C  
ATOM   2119  HE1 PHE   137      10.558  18.065  16.167  1.00  0.00           H  
ATOM   2120  CZ  PHE   137      10.144  16.633  17.787  1.00  0.00           C  
ATOM   2121  HZ  PHE   137      10.703  17.095  18.587  1.00  0.00           H  
ATOM   2122  CE2 PHE   137       9.336  15.561  18.108  1.00  0.00           C  
ATOM   2123  HE2 PHE   137       9.368  15.182  19.119  1.00  0.00           H  
ATOM   2124  CD2 PHE   137       8.540  14.947  17.095  1.00  0.00           C  
ATOM   2125  HD2 PHE   137       7.872  14.147  17.379  1.00  0.00           H  
ATOM   2126  C   PHE   137       5.746  15.058  12.967  1.00  0.00           C  
ATOM   2127  O   PHE   137       4.541  14.785  13.153  1.00  0.00           O  
ATOM   2128  N   LEU   138       6.475  14.684  11.899  1.00  0.00           N  
ATOM   2129  H   LEU   138       7.457  14.913  11.841  1.00  0.00           H  
ATOM   2130  CA  LEU   138       5.706  13.996  10.767  1.00  0.00           C  
ATOM   2131  HA  LEU   138       5.173  13.156  11.212  1.00  0.00           H  
ATOM   2132  CB  LEU   138       4.714  14.954  10.012  1.00  0.00           C  
ATOM   2133  HB2 LEU   138       4.069  14.334   9.388  1.00  0.00           H  
ATOM   2134  HB3 LEU   138       4.170  15.426  10.830  1.00  0.00           H  
ATOM   2135  CG  LEU   138       5.417  15.855   8.932  1.00  0.00           C  
ATOM   2136  HG  LEU   138       5.942  15.213   8.225  1.00  0.00           H  
ATOM   2137  CD1 LEU   138       4.444  16.641   8.103  1.00  0.00           C  
ATOM   2138 HD11 LEU   138       4.871  17.103   7.214  1.00  0.00           H  
ATOM   2139 HD12 LEU   138       3.580  16.056   7.788  1.00  0.00           H  
ATOM   2140 HD13 LEU   138       4.122  17.502   8.689  1.00  0.00           H  
ATOM   2141  CD2 LEU   138       6.389  16.786   9.592  1.00  0.00           C  
ATOM   2142 HD21 LEU   138       6.596  17.650   8.961  1.00  0.00           H  
ATOM   2143 HD22 LEU   138       5.964  17.093  10.548  1.00  0.00           H  
ATOM   2144 HD23 LEU   138       7.297  16.203   9.745  1.00  0.00           H  
ATOM   2145  C   LEU   138       6.729  13.400   9.779  1.00  0.00           C  
ATOM   2146  O   LEU   138       6.201  12.837   8.770  1.00  0.00           O  
ATOM   2147  N   SER   139       8.059  13.359   9.961  1.00  0.00           N  
ATOM   2148  H   SER   139       8.372  13.624  10.883  1.00  0.00           H  
ATOM   2149  CA  SER   139       9.012  12.988   8.976  1.00  0.00           C  
ATOM   2150  HA  SER   139       8.964  13.566   8.054  1.00  0.00           H  
ATOM   2151  CB  SER   139      10.433  13.139   9.538  1.00  0.00           C  
ATOM   2152  HB2 SER   139      11.223  12.966   8.807  1.00  0.00           H  
ATOM   2153  HB3 SER   139      10.579  14.116   9.999  1.00  0.00           H  
ATOM   2154  OG  SER   139      10.740  12.176  10.563  1.00  0.00           O  
ATOM   2155  HG  SER   139      10.072  12.128  11.251  1.00  0.00           H  
ATOM   2156  C   SER   139       8.901  11.432   8.551  1.00  0.00           C  
ATOM   2157  O   SER   139       9.343  11.082   7.478  1.00  0.00           O  
ATOM   2158  N   TRP   140       8.329  10.530   9.371  1.00  0.00           N  
ATOM   2159  H   TRP   140       8.011  10.866  10.269  1.00  0.00           H  
ATOM   2160  CA  TRP   140       8.004   9.161   8.915  1.00  0.00           C  
ATOM   2161  HA  TRP   140       8.889   8.540   8.772  1.00  0.00           H  
ATOM   2162  CB  TRP   140       7.206   8.398   9.975  1.00  0.00           C  
ATOM   2163  HB2 TRP   140       6.218   8.851  10.057  1.00  0.00           H  
ATOM   2164  HB3 TRP   140       7.121   7.372   9.617  1.00  0.00           H  
ATOM   2165  CG  TRP   140       7.816   8.384  11.336  1.00  0.00           C  
ATOM   2166  CD1 TRP   140       8.906   7.643  11.726  1.00  0.00           C  
ATOM   2167  HD1 TRP   140       9.462   6.997  11.064  1.00  0.00           H  
ATOM   2168  NE1 TRP   140       9.132   7.950  13.052  1.00  0.00           N  
ATOM   2169  HE1 TRP   140       9.538   7.235  13.638  1.00  0.00           H  
ATOM   2170  CE2 TRP   140       8.341   8.991  13.510  1.00  0.00           C  
ATOM   2171  CZ2 TRP   140       8.228   9.660  14.759  1.00  0.00           C  
ATOM   2172  HZ2 TRP   140       8.914   9.451  15.566  1.00  0.00           H  
ATOM   2173  CH2 TRP   140       7.227  10.612  14.940  1.00  0.00           C  
ATOM   2174  HH2 TRP   140       7.173  11.166  15.865  1.00  0.00           H  
ATOM   2175  CZ3 TRP   140       6.372  10.890  13.848  1.00  0.00           C  
ATOM   2176  HZ3 TRP   140       5.544  11.565  14.008  1.00  0.00           H  
ATOM   2177  CE3 TRP   140       6.390  10.151  12.663  1.00  0.00           C  
ATOM   2178  HE3 TRP   140       5.672  10.304  11.871  1.00  0.00           H  
ATOM   2179  CD2 TRP   140       7.427   9.221  12.468  1.00  0.00           C  
ATOM   2180  C   TRP   140       7.245   9.158   7.539  1.00  0.00           C  
ATOM   2181  O   TRP   140       7.225   8.118   6.881  1.00  0.00           O  
ATOM   2182  N   GLY   141       6.647  10.253   7.208  1.00  0.00           N  
ATOM   2183  H   GLY   141       6.469  11.053   7.799  1.00  0.00           H  
ATOM   2184  CA  GLY   141       5.999  10.396   5.915  1.00  0.00           C  
ATOM   2185  HA2 GLY   141       5.381   9.529   5.684  1.00  0.00           H  
ATOM   2186  HA3 GLY   141       5.404  11.308   5.861  1.00  0.00           H  
ATOM   2187  C   GLY   141       6.944  10.380   4.738  1.00  0.00           C  
ATOM   2188  O   GLY   141       6.422  10.223   3.628  1.00  0.00           O  
ATOM   2189  N   SER   142       8.219  10.548   4.889  1.00  0.00           N  
ATOM   2190  H   SER   142       8.574  10.725   5.818  1.00  0.00           H  
ATOM   2191  CA  SER   142       9.130  10.677   3.776  1.00  0.00           C  
ATOM   2192  HA  SER   142       8.860  11.632   3.325  1.00  0.00           H  
ATOM   2193  CB  SER   142      10.546  10.920   4.174  1.00  0.00           C  
ATOM   2194  HB2 SER   142      10.959   9.981   4.543  1.00  0.00           H  
ATOM   2195  HB3 SER   142      11.013  11.234   3.240  1.00  0.00           H  
ATOM   2196  OG  SER   142      10.795  11.991   5.066  1.00  0.00           O  
ATOM   2197  HG  SER   142      11.311  11.434   5.654  1.00  0.00           H  
ATOM   2198  C   SER   142       9.013   9.512   2.743  1.00  0.00           C  
ATOM   2199  O   SER   142       9.233   8.355   3.098  1.00  0.00           O  
ATOM   2200  N   ILE   143       8.753   9.840   1.497  1.00  0.00           N  
ATOM   2201  H   ILE   143       8.675  10.847   1.460  1.00  0.00           H  
ATOM   2202  CA  ILE   143       8.247   9.026   0.368  1.00  0.00           C  
ATOM   2203  HA  ILE   143       7.516   8.304   0.731  1.00  0.00           H  
ATOM   2204  CB  ILE   143       7.449  10.028  -0.531  1.00  0.00           C  
ATOM   2205  HB  ILE   143       7.922  11.006  -0.444  1.00  0.00           H  
ATOM   2206  CG2 ILE   143       7.381   9.599  -1.981  1.00  0.00           C  
ATOM   2207 HG21 ILE   143       7.042   8.579  -2.162  1.00  0.00           H  
ATOM   2208 HG22 ILE   143       6.823  10.355  -2.534  1.00  0.00           H  
ATOM   2209 HG23 ILE   143       8.353   9.551  -2.472  1.00  0.00           H  
ATOM   2210  CG1 ILE   143       5.963  10.187  -0.009  1.00  0.00           C  
ATOM   2211 HG12 ILE   143       5.333   9.329  -0.244  1.00  0.00           H  
ATOM   2212 HG13 ILE   143       5.993  10.247   1.079  1.00  0.00           H  
ATOM   2213  CD1 ILE   143       5.382  11.530  -0.503  1.00  0.00           C  
ATOM   2214 HD11 ILE   143       5.593  11.723  -1.555  1.00  0.00           H  
ATOM   2215 HD12 ILE   143       4.303  11.642  -0.397  1.00  0.00           H  
ATOM   2216 HD13 ILE   143       5.853  12.334   0.062  1.00  0.00           H  
ATOM   2217  C   ILE   143       9.443   8.368  -0.281  1.00  0.00           C  
ATOM   2218  O   ILE   143      10.391   9.052  -0.709  1.00  0.00           O  
ATOM   2219  N   TRP   144       9.337   7.048  -0.399  1.00  0.00           N  
ATOM   2220  H   TRP   144       8.466   6.597  -0.156  1.00  0.00           H  
ATOM   2221  CA  TRP   144      10.269   6.232  -1.183  1.00  0.00           C  
ATOM   2222  HA  TRP   144      11.257   6.602  -0.910  1.00  0.00           H  
ATOM   2223  CB  TRP   144      10.217   4.748  -0.741  1.00  0.00           C  
ATOM   2224  HB2 TRP   144       9.197   4.366  -0.721  1.00  0.00           H  
ATOM   2225  HB3 TRP   144      10.816   4.223  -1.486  1.00  0.00           H  
ATOM   2226  CG  TRP   144      10.798   4.637   0.665  1.00  0.00           C  
ATOM   2227  CD1 TRP   144      10.077   4.725   1.840  1.00  0.00           C  
ATOM   2228  HD1 TRP   144       9.033   4.953   1.994  1.00  0.00           H  
ATOM   2229  NE1 TRP   144      10.839   4.468   2.932  1.00  0.00           N  
ATOM   2230  HE1 TRP   144      10.521   4.543   3.888  1.00  0.00           H  
ATOM   2231  CE2 TRP   144      12.175   4.348   2.521  1.00  0.00           C  
ATOM   2232  CZ2 TRP   144      13.379   4.428   3.264  1.00  0.00           C  
ATOM   2233  HZ2 TRP   144      13.289   4.428   4.341  1.00  0.00           H  
ATOM   2234  CH2 TRP   144      14.632   4.437   2.591  1.00  0.00           C  
ATOM   2235  HH2 TRP   144      15.521   4.512   3.200  1.00  0.00           H  
ATOM   2236  CZ3 TRP   144      14.659   4.434   1.144  1.00  0.00           C  
ATOM   2237  HZ3 TRP   144      15.585   4.381   0.591  1.00  0.00           H  
ATOM   2238  CE3 TRP   144      13.444   4.536   0.428  1.00  0.00           C  
ATOM   2239  HE3 TRP   144      13.393   4.563  -0.650  1.00  0.00           H  
ATOM   2240  CD2 TRP   144      12.202   4.518   1.060  1.00  0.00           C  
ATOM   2241  C   TRP   144      10.016   6.399  -2.683  1.00  0.00           C  
ATOM   2242  O   TRP   144       8.870   6.559  -3.115  1.00  0.00           O  
ATOM   2243  N   ARG   145      11.114   6.229  -3.492  1.00  0.00           N  
ATOM   2244  H   ARG   145      12.080   6.265  -3.201  1.00  0.00           H  
ATOM   2245  CA  ARG   145      10.908   5.986  -4.937  1.00  0.00           C  
ATOM   2246  HA  ARG   145      10.456   6.828  -5.461  1.00  0.00           H  
ATOM   2247  CB  ARG   145      12.225   5.638  -5.615  1.00  0.00           C  
ATOM   2248  HB2 ARG   145      12.746   4.828  -5.102  1.00  0.00           H  
ATOM   2249  HB3 ARG   145      12.056   5.363  -6.656  1.00  0.00           H  
ATOM   2250  CG  ARG   145      13.345   6.734  -5.696  1.00  0.00           C  
ATOM   2251  HG2 ARG   145      13.063   7.505  -6.413  1.00  0.00           H  
ATOM   2252  HG3 ARG   145      13.453   7.191  -4.712  1.00  0.00           H  
ATOM   2253  CD  ARG   145      14.708   6.174  -6.010  1.00  0.00           C  
ATOM   2254  HD2 ARG   145      14.969   5.401  -5.286  1.00  0.00           H  
ATOM   2255  HD3 ARG   145      14.620   5.740  -7.006  1.00  0.00           H  
ATOM   2256  NE  ARG   145      15.642   7.240  -6.152  1.00  0.00           N  
ATOM   2257  HE  ARG   145      15.260   8.136  -5.887  1.00  0.00           H  
ATOM   2258  CZ  ARG   145      16.945   7.101  -6.112  1.00  0.00           C  
ATOM   2259  NH1 ARG   145      17.509   5.941  -6.250  1.00  0.00           N  
ATOM   2260 HH11 ARG   145      17.018   5.089  -6.478  1.00  0.00           H  
ATOM   2261 HH12 ARG   145      18.496   5.956  -6.035  1.00  0.00           H  
ATOM   2262  NH2 ARG   145      17.658   8.111  -5.978  1.00  0.00           N  
ATOM   2263 HH21 ARG   145      17.223   9.012  -5.845  1.00  0.00           H  
ATOM   2264 HH22 ARG   145      18.661   8.002  -6.013  1.00  0.00           H  
ATOM   2265  C   ARG   145       9.960   4.804  -5.091  1.00  0.00           C  
ATOM   2266  O   ARG   145      10.104   3.721  -4.417  1.00  0.00           O  
ATOM   2267  N   GLY   146       8.968   5.135  -5.910  1.00  0.00           N  
ATOM   2268  H   GLY   146       8.889   6.033  -6.364  1.00  0.00           H  
ATOM   2269  CA  GLY   146       7.834   4.170  -6.060  1.00  0.00           C  
ATOM   2270  HA2 GLY   146       7.381   4.352  -7.034  1.00  0.00           H  
ATOM   2271  HA3 GLY   146       8.335   3.211  -6.193  1.00  0.00           H  
ATOM   2272  C   GLY   146       6.721   3.991  -5.033  1.00  0.00           C  
ATOM   2273  O   GLY   146       5.655   3.375  -5.364  1.00  0.00           O  
ATOM   2274  N   GLY   147       6.912   4.695  -3.832  1.00  0.00           N  
ATOM   2275  H   GLY   147       7.829   5.018  -3.558  1.00  0.00           H  
ATOM   2276  CA  GLY   147       5.700   5.035  -3.046  1.00  0.00           C  
ATOM   2277  HA2 GLY   147       5.297   5.934  -3.511  1.00  0.00           H  
ATOM   2278  HA3 GLY   147       5.017   4.186  -3.080  1.00  0.00           H  
ATOM   2279  C   GLY   147       5.856   5.424  -1.545  1.00  0.00           C  
ATOM   2280  O   GLY   147       6.965   5.281  -0.991  1.00  0.00           O  
ATOM   2281  N   SER   148       4.838   5.967  -0.942  1.00  0.00           N  
ATOM   2282  H   SER   148       4.084   6.119  -1.596  1.00  0.00           H  
ATOM   2283  CA  SER   148       4.741   6.216   0.459  1.00  0.00           C  
ATOM   2284  HA  SER   148       5.696   6.598   0.818  1.00  0.00           H  
ATOM   2285  CB  SER   148       3.644   7.115   0.863  1.00  0.00           C  
ATOM   2286  HB2 SER   148       3.793   7.164   1.942  1.00  0.00           H  
ATOM   2287  HB3 SER   148       3.818   8.118   0.474  1.00  0.00           H  
ATOM   2288  OG  SER   148       2.405   6.552   0.574  1.00  0.00           O  
ATOM   2289  HG  SER   148       1.794   7.241   0.305  1.00  0.00           H  
ATOM   2290  C   SER   148       4.574   4.862   1.133  1.00  0.00           C  
ATOM   2291  O   SER   148       4.238   3.852   0.541  1.00  0.00           O  
ATOM   2292  N   VAL   149       4.793   4.902   2.459  1.00  0.00           N  
ATOM   2293  H   VAL   149       4.967   5.837   2.799  1.00  0.00           H  
ATOM   2294  CA  VAL   149       4.741   3.827   3.448  1.00  0.00           C  
ATOM   2295  HA  VAL   149       4.368   2.923   2.966  1.00  0.00           H  
ATOM   2296  CB  VAL   149       6.216   3.545   3.850  1.00  0.00           C  
ATOM   2297  HB  VAL   149       6.607   4.438   4.338  1.00  0.00           H  
ATOM   2298  CG1 VAL   149       6.259   2.286   4.779  1.00  0.00           C  
ATOM   2299 HG11 VAL   149       7.262   1.867   4.861  1.00  0.00           H  
ATOM   2300 HG12 VAL   149       6.049   2.565   5.811  1.00  0.00           H  
ATOM   2301 HG13 VAL   149       5.565   1.538   4.394  1.00  0.00           H  
ATOM   2302  CG2 VAL   149       6.987   3.082   2.619  1.00  0.00           C  
ATOM   2303 HG21 VAL   149       7.162   3.924   1.948  1.00  0.00           H  
ATOM   2304 HG22 VAL   149       7.937   2.636   2.909  1.00  0.00           H  
ATOM   2305 HG23 VAL   149       6.523   2.286   2.037  1.00  0.00           H  
ATOM   2306  C   VAL   149       3.795   4.119   4.654  1.00  0.00           C  
ATOM   2307  O   VAL   149       3.700   5.257   5.140  1.00  0.00           O  
ATOM   2308  N   ILE   150       3.136   2.994   5.074  1.00  0.00           N  
ATOM   2309  H   ILE   150       3.423   2.143   4.612  1.00  0.00           H  
ATOM   2310  CA  ILE   150       2.475   2.904   6.349  1.00  0.00           C  
ATOM   2311  HA  ILE   150       2.193   3.908   6.667  1.00  0.00           H  
ATOM   2312  CB  ILE   150       1.082   2.187   6.272  1.00  0.00           C  
ATOM   2313  HB  ILE   150       1.183   1.250   5.723  1.00  0.00           H  
ATOM   2314  CG2 ILE   150       0.576   1.792   7.722  1.00  0.00           C  
ATOM   2315 HG21 ILE   150      -0.434   1.389   7.801  1.00  0.00           H  
ATOM   2316 HG22 ILE   150       1.117   0.955   8.161  1.00  0.00           H  
ATOM   2317 HG23 ILE   150       0.797   2.622   8.393  1.00  0.00           H  
ATOM   2318  CG1 ILE   150       0.143   3.098   5.486  1.00  0.00           C  
ATOM   2319 HG12 ILE   150       0.190   4.136   5.817  1.00  0.00           H  
ATOM   2320 HG13 ILE   150       0.598   3.185   4.499  1.00  0.00           H  
ATOM   2321  CD1 ILE   150      -1.254   2.462   5.249  1.00  0.00           C  
ATOM   2322 HD11 ILE   150      -1.802   3.147   4.602  1.00  0.00           H  
ATOM   2323 HD12 ILE   150      -1.166   1.443   4.872  1.00  0.00           H  
ATOM   2324 HD13 ILE   150      -1.719   2.568   6.229  1.00  0.00           H  
ATOM   2325  C   ILE   150       3.620   2.397   7.298  1.00  0.00           C  
ATOM   2326  O   ILE   150       4.140   1.271   7.074  1.00  0.00           O  
ATOM   2327  N   SER   151       4.052   3.297   8.208  1.00  0.00           N  
ATOM   2328  H   SER   151       3.645   4.221   8.210  1.00  0.00           H  
ATOM   2329  CA  SER   151       4.992   2.950   9.259  1.00  0.00           C  
ATOM   2330  HA  SER   151       5.894   2.494   8.851  1.00  0.00           H  
ATOM   2331  CB  SER   151       5.296   4.314   9.881  1.00  0.00           C  
ATOM   2332  HB2 SER   151       5.861   4.884   9.143  1.00  0.00           H  
ATOM   2333  HB3 SER   151       4.497   4.836  10.407  1.00  0.00           H  
ATOM   2334  OG  SER   151       6.277   4.142  10.941  1.00  0.00           O  
ATOM   2335  HG  SER   151       5.918   4.485  11.762  1.00  0.00           H  
ATOM   2336  C   SER   151       4.378   2.010  10.280  1.00  0.00           C  
ATOM   2337  O   SER   151       3.231   2.231  10.616  1.00  0.00           O  
ATOM   2338  N   ARG   152       5.167   1.156  10.962  1.00  0.00           N  
ATOM   2339  H   ARG   152       6.141   1.133  10.697  1.00  0.00           H  
ATOM   2340  CA  ARG   152       4.821   0.333  12.103  1.00  0.00           C  
ATOM   2341  HA  ARG   152       3.758   0.503  12.273  1.00  0.00           H  
ATOM   2342  CB  ARG   152       4.940  -1.117  11.656  1.00  0.00           C  
ATOM   2343  HB2 ARG   152       4.502  -1.188  10.661  1.00  0.00           H  
ATOM   2344  HB3 ARG   152       5.946  -1.515  11.519  1.00  0.00           H  
ATOM   2345  CG  ARG   152       4.257  -2.217  12.490  1.00  0.00           C  
ATOM   2346  HG2 ARG   152       4.488  -3.125  11.934  1.00  0.00           H  
ATOM   2347  HG3 ARG   152       4.682  -2.190  13.494  1.00  0.00           H  
ATOM   2348  CD  ARG   152       2.729  -2.070  12.690  1.00  0.00           C  
ATOM   2349  HD2 ARG   152       2.560  -1.230  13.365  1.00  0.00           H  
ATOM   2350  HD3 ARG   152       2.328  -2.044  11.677  1.00  0.00           H  
ATOM   2351  NE  ARG   152       2.119  -3.164  13.365  1.00  0.00           N  
ATOM   2352  HE  ARG   152       1.946  -3.039  14.353  1.00  0.00           H  
ATOM   2353  CZ  ARG   152       1.684  -4.332  12.840  1.00  0.00           C  
ATOM   2354  NH1 ARG   152       1.698  -4.550  11.512  1.00  0.00           N  
ATOM   2355 HH11 ARG   152       2.280  -3.969  10.925  1.00  0.00           H  
ATOM   2356 HH12 ARG   152       1.450  -5.489  11.236  1.00  0.00           H  
ATOM   2357  NH2 ARG   152       1.279  -5.263  13.674  1.00  0.00           N  
ATOM   2358 HH21 ARG   152       1.537  -5.208  14.649  1.00  0.00           H  
ATOM   2359 HH22 ARG   152       0.954  -6.103  13.215  1.00  0.00           H  
ATOM   2360  C   ARG   152       5.567   0.780  13.356  1.00  0.00           C  
ATOM   2361  O   ARG   152       6.670   0.298  13.693  1.00  0.00           O  
ATOM   2362  N   PHE   153       4.810   1.656  14.057  1.00  0.00           N  
ATOM   2363  H   PHE   153       4.014   2.092  13.615  1.00  0.00           H  
ATOM   2364  CA  PHE   153       5.322   2.346  15.151  1.00  0.00           C  
ATOM   2365  HA  PHE   153       6.184   2.945  14.859  1.00  0.00           H  
ATOM   2366  CB  PHE   153       4.278   3.332  15.641  1.00  0.00           C  
ATOM   2367  HB2 PHE   153       3.404   2.762  15.956  1.00  0.00           H  
ATOM   2368  HB3 PHE   153       4.650   3.834  16.534  1.00  0.00           H  
ATOM   2369  CG  PHE   153       4.032   4.441  14.682  1.00  0.00           C  
ATOM   2370  CD1 PHE   153       5.068   5.389  14.458  1.00  0.00           C  
ATOM   2371  HD1 PHE   153       5.947   5.377  15.087  1.00  0.00           H  
ATOM   2372  CE1 PHE   153       5.037   6.396  13.460  1.00  0.00           C  
ATOM   2373  HE1 PHE   153       5.924   6.995  13.320  1.00  0.00           H  
ATOM   2374  CZ  PHE   153       3.858   6.484  12.681  1.00  0.00           C  
ATOM   2375  HZ  PHE   153       3.833   7.233  11.903  1.00  0.00           H  
ATOM   2376  CE2 PHE   153       2.798   5.639  12.917  1.00  0.00           C  
ATOM   2377  HE2 PHE   153       1.914   5.711  12.301  1.00  0.00           H  
ATOM   2378  CD2 PHE   153       2.898   4.579  13.892  1.00  0.00           C  
ATOM   2379  HD2 PHE   153       2.207   3.749  13.893  1.00  0.00           H  
ATOM   2380  C   PHE   153       5.604   1.472  16.350  1.00  0.00           C  
ATOM   2381  O   PHE   153       4.814   0.564  16.705  1.00  0.00           O  
ATOM   2382  N   GLY   154       6.781   1.743  16.929  1.00  0.00           N  
ATOM   2383  H   GLY   154       7.425   2.428  16.559  1.00  0.00           H  
ATOM   2384  CA  GLY   154       7.382   0.826  17.954  1.00  0.00           C  
ATOM   2385  HA2 GLY   154       7.372  -0.221  17.648  1.00  0.00           H  
ATOM   2386  HA3 GLY   154       8.431   1.094  18.081  1.00  0.00           H  
ATOM   2387  C   GLY   154       6.889   0.875  19.417  1.00  0.00           C  
ATOM   2388  O   GLY   154       6.726  -0.067  20.130  1.00  0.00           O  
ATOM   2389  N   PHE   155       6.718   2.107  19.918  1.00  0.00           N  
ATOM   2390  H   PHE   155       6.776   2.877  19.267  1.00  0.00           H  
ATOM   2391  CA  PHE   155       6.400   2.408  21.337  1.00  0.00           C  
ATOM   2392  HA  PHE   155       6.774   1.532  21.865  1.00  0.00           H  
ATOM   2393  CB  PHE   155       7.265   3.576  21.704  1.00  0.00           C  
ATOM   2394  HB2 PHE   155       6.970   4.429  21.094  1.00  0.00           H  
ATOM   2395  HB3 PHE   155       6.985   3.791  22.736  1.00  0.00           H  
ATOM   2396  CG  PHE   155       8.788   3.353  21.741  1.00  0.00           C  
ATOM   2397  CD1 PHE   155       9.597   4.029  20.799  1.00  0.00           C  
ATOM   2398  HD1 PHE   155       9.109   4.677  20.085  1.00  0.00           H  
ATOM   2399  CE1 PHE   155      11.018   3.887  20.826  1.00  0.00           C  
ATOM   2400  HE1 PHE   155      11.621   4.406  20.095  1.00  0.00           H  
ATOM   2401  CZ  PHE   155      11.631   3.253  21.891  1.00  0.00           C  
ATOM   2402  HZ  PHE   155      12.711   3.241  21.865  1.00  0.00           H  
ATOM   2403  CE2 PHE   155      10.770   2.581  22.825  1.00  0.00           C  
ATOM   2404  HE2 PHE   155      11.229   2.021  23.626  1.00  0.00           H  
ATOM   2405  CD2 PHE   155       9.314   2.663  22.762  1.00  0.00           C  
ATOM   2406  HD2 PHE   155       8.812   2.169  23.581  1.00  0.00           H  
ATOM   2407  C   PHE   155       4.913   2.643  21.704  1.00  0.00           C  
ATOM   2408  O   PHE   155       4.472   2.093  22.694  1.00  0.00           O  
ATOM   2409  N   LEU   156       4.257   3.546  20.997  1.00  0.00           N  
ATOM   2410  H   LEU   156       4.888   3.953  20.321  1.00  0.00           H  
ATOM   2411  CA  LEU   156       3.027   4.220  21.430  1.00  0.00           C  
ATOM   2412  HA  LEU   156       2.633   3.701  22.304  1.00  0.00           H  
ATOM   2413  CB  LEU   156       3.459   5.675  21.709  1.00  0.00           C  
ATOM   2414  HB2 LEU   156       4.326   5.591  22.365  1.00  0.00           H  
ATOM   2415  HB3 LEU   156       3.736   6.112  20.750  1.00  0.00           H  
ATOM   2416  CG  LEU   156       2.456   6.537  22.429  1.00  0.00           C  
ATOM   2417  HG  LEU   156       1.808   6.950  21.657  1.00  0.00           H  
ATOM   2418  CD1 LEU   156       1.560   5.815  23.436  1.00  0.00           C  
ATOM   2419 HD11 LEU   156       2.205   5.222  24.083  1.00  0.00           H  
ATOM   2420 HD12 LEU   156       0.858   6.414  24.017  1.00  0.00           H  
ATOM   2421 HD13 LEU   156       0.934   5.107  22.893  1.00  0.00           H  
ATOM   2422  CD2 LEU   156       3.018   7.771  23.140  1.00  0.00           C  
ATOM   2423 HD21 LEU   156       2.367   8.646  23.171  1.00  0.00           H  
ATOM   2424 HD22 LEU   156       3.381   7.421  24.106  1.00  0.00           H  
ATOM   2425 HD23 LEU   156       3.824   8.152  22.514  1.00  0.00           H  
ATOM   2426  C   LEU   156       2.030   4.089  20.211  1.00  0.00           C  
ATOM   2427  O   LEU   156       2.306   4.845  19.259  1.00  0.00           O  
ATOM   2428  N   PRO   157       1.035   3.187  20.240  1.00  0.00           N  
ATOM   2429  CD  PRO   157       0.548   2.440  21.368  1.00  0.00           C  
ATOM   2430  HD2 PRO   157       0.395   3.018  22.279  1.00  0.00           H  
ATOM   2431  HD3 PRO   157       1.176   1.554  21.460  1.00  0.00           H  
ATOM   2432  CG  PRO   157      -0.815   1.885  20.988  1.00  0.00           C  
ATOM   2433  HG2 PRO   157      -1.571   2.591  21.331  1.00  0.00           H  
ATOM   2434  HG3 PRO   157      -0.880   0.907  21.466  1.00  0.00           H  
ATOM   2435  CB  PRO   157      -0.653   1.784  19.516  1.00  0.00           C  
ATOM   2436  HB2 PRO   157      -1.634   1.786  19.039  1.00  0.00           H  
ATOM   2437  HB3 PRO   157      -0.034   0.901  19.358  1.00  0.00           H  
ATOM   2438  CA  PRO   157       0.101   3.059  19.123  1.00  0.00           C  
ATOM   2439  HA  PRO   157       0.748   2.854  18.270  1.00  0.00           H  
ATOM   2440  C   PRO   157      -0.847   4.235  18.904  1.00  0.00           C  
ATOM   2441  O   PRO   157      -1.554   4.314  17.915  1.00  0.00           O  
ATOM   2442  N   GLY   158      -0.793   5.161  19.830  1.00  0.00           N  
ATOM   2443  H   GLY   158      -0.253   4.974  20.663  1.00  0.00           H  
ATOM   2444  CA  GLY   158      -1.283   6.511  19.588  1.00  0.00           C  
ATOM   2445  HA2 GLY   158      -2.373   6.533  19.560  1.00  0.00           H  
ATOM   2446  HA3 GLY   158      -1.089   7.132  20.462  1.00  0.00           H  
ATOM   2447  C   GLY   158      -0.767   7.197  18.297  1.00  0.00           C  
ATOM   2448  O   GLY   158      -1.459   8.008  17.708  1.00  0.00           O  
ATOM   2449  N   MET   159       0.470   6.836  17.792  1.00  0.00           N  
ATOM   2450  H   MET   159       1.149   6.253  18.260  1.00  0.00           H  
ATOM   2451  CA  MET   159       1.022   7.324  16.491  1.00  0.00           C  
ATOM   2452  HA  MET   159       0.982   8.412  16.460  1.00  0.00           H  
ATOM   2453  CB  MET   159       2.498   6.848  16.513  1.00  0.00           C  
ATOM   2454  HB2 MET   159       2.632   5.782  16.696  1.00  0.00           H  
ATOM   2455  HB3 MET   159       2.953   7.021  15.538  1.00  0.00           H  
ATOM   2456  CG  MET   159       3.229   7.620  17.574  1.00  0.00           C  
ATOM   2457  HG2 MET   159       3.397   8.618  17.170  1.00  0.00           H  
ATOM   2458  HG3 MET   159       2.644   7.535  18.490  1.00  0.00           H  
ATOM   2459  SD  MET   159       4.897   6.958  18.032  1.00  0.00           S  
ATOM   2460  CE  MET   159       5.870   7.772  16.686  1.00  0.00           C  
ATOM   2461  HE1 MET   159       6.237   8.750  16.997  1.00  0.00           H  
ATOM   2462  HE2 MET   159       6.712   7.107  16.491  1.00  0.00           H  
ATOM   2463  HE3 MET   159       5.227   7.834  15.808  1.00  0.00           H  
ATOM   2464  C   MET   159       0.283   6.789  15.219  1.00  0.00           C  
ATOM   2465  O   MET   159       0.614   7.245  14.131  1.00  0.00           O  
ATOM   2466  N   VAL   160      -0.696   5.857  15.368  1.00  0.00           N  
ATOM   2467  H   VAL   160      -0.851   5.523  16.308  1.00  0.00           H  
ATOM   2468  CA  VAL   160      -1.388   5.242  14.206  1.00  0.00           C  
ATOM   2469  HA  VAL   160      -0.720   4.896  13.417  1.00  0.00           H  
ATOM   2470  CB  VAL   160      -2.150   3.899  14.652  1.00  0.00           C  
ATOM   2471  HB  VAL   160      -2.748   4.131  15.533  1.00  0.00           H  
ATOM   2472  CG1 VAL   160      -3.135   3.444  13.610  1.00  0.00           C  
ATOM   2473 HG11 VAL   160      -2.686   3.332  12.623  1.00  0.00           H  
ATOM   2474 HG12 VAL   160      -3.355   2.428  13.937  1.00  0.00           H  
ATOM   2475 HG13 VAL   160      -4.037   4.056  13.640  1.00  0.00           H  
ATOM   2476  CG2 VAL   160      -1.061   2.827  14.946  1.00  0.00           C  
ATOM   2477 HG21 VAL   160      -0.472   3.201  15.784  1.00  0.00           H  
ATOM   2478 HG22 VAL   160      -1.482   1.863  15.232  1.00  0.00           H  
ATOM   2479 HG23 VAL   160      -0.457   2.664  14.054  1.00  0.00           H  
ATOM   2480  C   VAL   160      -2.293   6.254  13.569  1.00  0.00           C  
ATOM   2481  O   VAL   160      -3.230   6.709  14.155  1.00  0.00           O  
ATOM   2482  N   GLY   161      -1.961   6.611  12.337  1.00  0.00           N  
ATOM   2483  H   GLY   161      -1.208   6.094  11.906  1.00  0.00           H  
ATOM   2484  CA  GLY   161      -2.598   7.772  11.612  1.00  0.00           C  
ATOM   2485  HA2 GLY   161      -3.186   7.481  10.741  1.00  0.00           H  
ATOM   2486  HA3 GLY   161      -3.269   8.363  12.234  1.00  0.00           H  
ATOM   2487  C   GLY   161      -1.542   8.749  11.225  1.00  0.00           C  
ATOM   2488  O   GLY   161      -1.692   9.420  10.256  1.00  0.00           O  
ATOM   2489  N   VAL   162      -0.461   8.866  12.047  1.00  0.00           N  
ATOM   2490  H   VAL   162      -0.446   8.316  12.893  1.00  0.00           H  
ATOM   2491  CA  VAL   162       0.671   9.891  11.831  1.00  0.00           C  
ATOM   2492  HA  VAL   162       0.255  10.888  11.684  1.00  0.00           H  
ATOM   2493  CB  VAL   162       1.508  10.001  13.132  1.00  0.00           C  
ATOM   2494  HB  VAL   162       2.010   9.058  13.351  1.00  0.00           H  
ATOM   2495  CG1 VAL   162       2.625  11.042  12.931  1.00  0.00           C  
ATOM   2496 HG11 VAL   162       3.273  10.667  12.139  1.00  0.00           H  
ATOM   2497 HG12 VAL   162       2.207  12.008  12.650  1.00  0.00           H  
ATOM   2498 HG13 VAL   162       3.267  11.123  13.809  1.00  0.00           H  
ATOM   2499  CG2 VAL   162       0.458  10.376  14.278  1.00  0.00           C  
ATOM   2500 HG21 VAL   162       0.987  10.238  15.221  1.00  0.00           H  
ATOM   2501 HG22 VAL   162       0.276  11.450  14.319  1.00  0.00           H  
ATOM   2502 HG23 VAL   162      -0.415   9.723  14.262  1.00  0.00           H  
ATOM   2503  C   VAL   162       1.533   9.657  10.547  1.00  0.00           C  
ATOM   2504  O   VAL   162       1.976  10.615   9.942  1.00  0.00           O  
ATOM   2505  N   SER   163       1.756   8.470  10.061  1.00  0.00           N  
ATOM   2506  H   SER   163       1.555   7.696  10.678  1.00  0.00           H  
ATOM   2507  CA  SER   163       2.202   8.156   8.689  1.00  0.00           C  
ATOM   2508  HA  SER   163       2.855   8.973   8.383  1.00  0.00           H  
ATOM   2509  CB  SER   163       3.161   6.910   8.761  1.00  0.00           C  
ATOM   2510  HB2 SER   163       3.847   7.010   7.920  1.00  0.00           H  
ATOM   2511  HB3 SER   163       3.884   7.090   9.557  1.00  0.00           H  
ATOM   2512  OG  SER   163       2.526   5.672   8.897  1.00  0.00           O  
ATOM   2513  HG  SER   163       1.704   5.767   9.383  1.00  0.00           H  
ATOM   2514  C   SER   163       1.104   8.009   7.588  1.00  0.00           C  
ATOM   2515  O   SER   163       1.329   8.308   6.377  1.00  0.00           O  
ATOM   2516  N   GLU   164      -0.048   7.547   8.044  1.00  0.00           N  
ATOM   2517  H   GLU   164      -0.131   7.343   9.030  1.00  0.00           H  
ATOM   2518  CA  GLU   164      -1.071   7.000   7.157  1.00  0.00           C  
ATOM   2519  HA  GLU   164      -0.580   6.495   6.326  1.00  0.00           H  
ATOM   2520  CB  GLU   164      -1.946   6.089   8.014  1.00  0.00           C  
ATOM   2521  HB2 GLU   164      -2.263   6.673   8.877  1.00  0.00           H  
ATOM   2522  HB3 GLU   164      -2.770   5.712   7.407  1.00  0.00           H  
ATOM   2523  CG  GLU   164      -1.187   4.835   8.587  1.00  0.00           C  
ATOM   2524  HG2 GLU   164      -1.915   4.024   8.592  1.00  0.00           H  
ATOM   2525  HG3 GLU   164      -0.351   4.700   7.901  1.00  0.00           H  
ATOM   2526  CD  GLU   164      -0.625   5.043   9.975  1.00  0.00           C  
ATOM   2527  OE1 GLU   164       0.251   5.949  10.250  1.00  0.00           O  
ATOM   2528  OE2 GLU   164      -1.052   4.364  10.923  1.00  0.00           O  
ATOM   2529  C   GLU   164      -1.930   8.204   6.583  1.00  0.00           C  
ATOM   2530  O   GLU   164      -2.134   8.280   5.368  1.00  0.00           O  
ATOM   2531  N   TYR   165      -2.256   9.168   7.452  1.00  0.00           N  
ATOM   2532  H   TYR   165      -2.057   9.044   8.434  1.00  0.00           H  
ATOM   2533  CA  TYR   165      -2.775  10.495   6.954  1.00  0.00           C  
ATOM   2534  HA  TYR   165      -3.748  10.356   6.483  1.00  0.00           H  
ATOM   2535  CB  TYR   165      -3.040  11.289   8.197  1.00  0.00           C  
ATOM   2536  HB2 TYR   165      -3.655  10.819   8.964  1.00  0.00           H  
ATOM   2537  HB3 TYR   165      -2.145  11.631   8.718  1.00  0.00           H  
ATOM   2538  CG  TYR   165      -3.916  12.471   7.912  1.00  0.00           C  
ATOM   2539  CD1 TYR   165      -5.292  12.343   7.998  1.00  0.00           C  
ATOM   2540  HD1 TYR   165      -5.748  11.385   8.202  1.00  0.00           H  
ATOM   2541  CE1 TYR   165      -6.072  13.428   7.621  1.00  0.00           C  
ATOM   2542  HE1 TYR   165      -7.145  13.413   7.494  1.00  0.00           H  
ATOM   2543  CZ  TYR   165      -5.512  14.726   7.420  1.00  0.00           C  
ATOM   2544  OH  TYR   165      -6.345  15.732   7.006  1.00  0.00           O  
ATOM   2545  HH  TYR   165      -5.924  16.572   6.809  1.00  0.00           H  
ATOM   2546  CE2 TYR   165      -4.114  14.912   7.423  1.00  0.00           C  
ATOM   2547  HE2 TYR   165      -3.706  15.882   7.177  1.00  0.00           H  
ATOM   2548  CD2 TYR   165      -3.350  13.751   7.669  1.00  0.00           C  
ATOM   2549  HD2 TYR   165      -2.276  13.724   7.560  1.00  0.00           H  
ATOM   2550  C   TYR   165      -1.924  11.300   5.992  1.00  0.00           C  
ATOM   2551  O   TYR   165      -2.437  12.046   5.123  1.00  0.00           O  
ATOM   2552  N   LEU   166      -0.624  11.157   5.974  1.00  0.00           N  
ATOM   2553  H   LEU   166      -0.197  10.505   6.617  1.00  0.00           H  
ATOM   2554  CA  LEU   166       0.352  11.760   5.015  1.00  0.00           C  
ATOM   2555  HA  LEU   166       0.016  12.754   4.721  1.00  0.00           H  
ATOM   2556  CB  LEU   166       1.771  11.752   5.585  1.00  0.00           C  
ATOM   2557  HB2 LEU   166       1.989  10.685   5.612  1.00  0.00           H  
ATOM   2558  HB3 LEU   166       2.450  12.201   4.860  1.00  0.00           H  
ATOM   2559  CG  LEU   166       1.923  12.357   7.027  1.00  0.00           C  
ATOM   2560  HG  LEU   166       1.311  11.823   7.753  1.00  0.00           H  
ATOM   2561  CD1 LEU   166       3.341  12.209   7.539  1.00  0.00           C  
ATOM   2562 HD11 LEU   166       3.690  11.180   7.454  1.00  0.00           H  
ATOM   2563 HD12 LEU   166       3.912  12.967   7.003  1.00  0.00           H  
ATOM   2564 HD13 LEU   166       3.463  12.547   8.568  1.00  0.00           H  
ATOM   2565  CD2 LEU   166       1.583  13.864   7.098  1.00  0.00           C  
ATOM   2566 HD21 LEU   166       1.755  14.322   8.073  1.00  0.00           H  
ATOM   2567 HD22 LEU   166       2.161  14.417   6.359  1.00  0.00           H  
ATOM   2568 HD23 LEU   166       0.534  14.108   6.935  1.00  0.00           H  
ATOM   2569  C   LEU   166       0.344  10.950   3.728  1.00  0.00           C  
ATOM   2570  O   LEU   166       0.434  11.538   2.632  1.00  0.00           O  
ATOM   2571  N   ALA   167       0.278   9.602   3.817  1.00  0.00           N  
ATOM   2572  H   ALA   167       0.404   9.128   4.699  1.00  0.00           H  
ATOM   2573  CA  ALA   167       0.063   8.687   2.635  1.00  0.00           C  
ATOM   2574  HA  ALA   167       0.801   8.771   1.837  1.00  0.00           H  
ATOM   2575  CB  ALA   167       0.081   7.226   3.125  1.00  0.00           C  
ATOM   2576  HB1 ALA   167      -0.027   6.607   2.234  1.00  0.00           H  
ATOM   2577  HB2 ALA   167       1.065   6.945   3.500  1.00  0.00           H  
ATOM   2578  HB3 ALA   167      -0.639   7.119   3.936  1.00  0.00           H  
ATOM   2579  C   ALA   167      -1.308   8.982   1.947  1.00  0.00           C  
ATOM   2580  O   ALA   167      -1.418   9.141   0.736  1.00  0.00           O  
ATOM   2581  N   LYS   168      -2.340   9.117   2.766  1.00  0.00           N  
ATOM   2582  H   LYS   168      -2.018   8.811   3.674  1.00  0.00           H  
ATOM   2583  CA  LYS   168      -3.669   9.620   2.318  1.00  0.00           C  
ATOM   2584  HA  LYS   168      -3.967   8.903   1.553  1.00  0.00           H  
ATOM   2585  CB  LYS   168      -4.605   9.564   3.545  1.00  0.00           C  
ATOM   2586  HB2 LYS   168      -4.644   8.568   3.986  1.00  0.00           H  
ATOM   2587  HB3 LYS   168      -4.191  10.192   4.334  1.00  0.00           H  
ATOM   2588  CG  LYS   168      -6.047  10.156   3.073  1.00  0.00           C  
ATOM   2589  HG2 LYS   168      -5.982  11.227   2.880  1.00  0.00           H  
ATOM   2590  HG3 LYS   168      -6.414   9.664   2.172  1.00  0.00           H  
ATOM   2591  CD  LYS   168      -6.996  10.042   4.272  1.00  0.00           C  
ATOM   2592  HD2 LYS   168      -7.111   8.962   4.369  1.00  0.00           H  
ATOM   2593  HD3 LYS   168      -6.616  10.543   5.162  1.00  0.00           H  
ATOM   2594  CE  LYS   168      -8.357  10.615   4.084  1.00  0.00           C  
ATOM   2595  HE2 LYS   168      -8.342  11.686   4.285  1.00  0.00           H  
ATOM   2596  HE3 LYS   168      -8.593  10.398   3.042  1.00  0.00           H  
ATOM   2597  NZ  LYS   168      -9.360   9.986   4.979  1.00  0.00           N  
ATOM   2598  HZ1 LYS   168      -9.278   8.986   4.862  1.00  0.00           H  
ATOM   2599  HZ2 LYS   168      -9.171  10.107   5.963  1.00  0.00           H  
ATOM   2600  HZ3 LYS   168     -10.330  10.223   4.828  1.00  0.00           H  
ATOM   2601  C   LYS   168      -3.665  10.996   1.695  1.00  0.00           C  
ATOM   2602  O   LYS   168      -4.137  11.248   0.585  1.00  0.00           O  
ATOM   2603  N   TRP   169      -3.030  11.951   2.310  1.00  0.00           N  
ATOM   2604  H   TRP   169      -2.668  11.744   3.230  1.00  0.00           H  
ATOM   2605  CA  TRP   169      -2.763  13.313   1.742  1.00  0.00           C  
ATOM   2606  HA  TRP   169      -3.753  13.723   1.542  1.00  0.00           H  
ATOM   2607  CB  TRP   169      -2.051  14.246   2.735  1.00  0.00           C  
ATOM   2608  HB2 TRP   169      -2.733  14.359   3.577  1.00  0.00           H  
ATOM   2609  HB3 TRP   169      -1.123  13.732   2.988  1.00  0.00           H  
ATOM   2610  CG  TRP   169      -1.656  15.591   2.246  1.00  0.00           C  
ATOM   2611  CD1 TRP   169      -2.422  16.717   2.127  1.00  0.00           C  
ATOM   2612  HD1 TRP   169      -3.450  16.843   2.434  1.00  0.00           H  
ATOM   2613  NE1 TRP   169      -1.664  17.697   1.505  1.00  0.00           N  
ATOM   2614  HE1 TRP   169      -2.056  18.627   1.540  1.00  0.00           H  
ATOM   2615  CE2 TRP   169      -0.376  17.386   1.317  1.00  0.00           C  
ATOM   2616  CZ2 TRP   169       0.779  18.150   0.898  1.00  0.00           C  
ATOM   2617  HZ2 TRP   169       0.663  19.138   0.479  1.00  0.00           H  
ATOM   2618  CH2 TRP   169       2.038  17.616   0.912  1.00  0.00           C  
ATOM   2619  HH2 TRP   169       2.900  18.163   0.560  1.00  0.00           H  
ATOM   2620  CZ3 TRP   169       2.168  16.231   1.253  1.00  0.00           C  
ATOM   2621  HZ3 TRP   169       3.189  15.888   1.170  1.00  0.00           H  
ATOM   2622  CE3 TRP   169       1.047  15.479   1.741  1.00  0.00           C  
ATOM   2623  HE3 TRP   169       1.073  14.511   2.221  1.00  0.00           H  
ATOM   2624  CD2 TRP   169      -0.280  16.052   1.845  1.00  0.00           C  
ATOM   2625  C   TRP   169      -1.992  13.366   0.400  1.00  0.00           C  
ATOM   2626  O   TRP   169      -2.482  13.863  -0.635  1.00  0.00           O  
ATOM   2627  N   ALA   170      -0.906  12.629   0.279  1.00  0.00           N  
ATOM   2628  H   ALA   170      -0.576  12.173   1.117  1.00  0.00           H  
ATOM   2629  CA  ALA   170      -0.029  12.517  -0.909  1.00  0.00           C  
ATOM   2630  HA  ALA   170       0.098  13.573  -1.147  1.00  0.00           H  
ATOM   2631  CB  ALA   170       1.363  11.993  -0.531  1.00  0.00           C  
ATOM   2632  HB1 ALA   170       1.324  10.987  -0.113  1.00  0.00           H  
ATOM   2633  HB2 ALA   170       2.045  12.001  -1.382  1.00  0.00           H  
ATOM   2634  HB3 ALA   170       1.672  12.576   0.336  1.00  0.00           H  
ATOM   2635  C   ALA   170      -0.582  11.793  -2.180  1.00  0.00           C  
ATOM   2636  O   ALA   170      -0.317  12.221  -3.316  1.00  0.00           O  
ATOM   2637  N   TRP   171      -1.474  10.824  -2.025  1.00  0.00           N  
ATOM   2638  H   TRP   171      -1.549  10.549  -1.056  1.00  0.00           H  
ATOM   2639  CA  TRP   171      -2.158  10.212  -3.144  1.00  0.00           C  
ATOM   2640  HA  TRP   171      -1.420  10.052  -3.930  1.00  0.00           H  
ATOM   2641  CB  TRP   171      -2.730   8.874  -2.745  1.00  0.00           C  
ATOM   2642  HB2 TRP   171      -2.113   8.424  -1.967  1.00  0.00           H  
ATOM   2643  HB3 TRP   171      -3.681   8.999  -2.227  1.00  0.00           H  
ATOM   2644  CG  TRP   171      -3.095   7.830  -3.810  1.00  0.00           C  
ATOM   2645  CD1 TRP   171      -3.046   7.962  -5.137  1.00  0.00           C  
ATOM   2646  HD1 TRP   171      -2.697   8.866  -5.613  1.00  0.00           H  
ATOM   2647  NE1 TRP   171      -3.029   6.778  -5.753  1.00  0.00           N  
ATOM   2648  HE1 TRP   171      -2.814   6.673  -6.734  1.00  0.00           H  
ATOM   2649  CE2 TRP   171      -3.279   5.795  -4.824  1.00  0.00           C  
ATOM   2650  CZ2 TRP   171      -3.343   4.423  -4.874  1.00  0.00           C  
ATOM   2651  HZ2 TRP   171      -3.043   3.876  -5.756  1.00  0.00           H  
ATOM   2652  CH2 TRP   171      -3.621   3.644  -3.743  1.00  0.00           C  
ATOM   2653  HH2 TRP   171      -3.582   2.565  -3.740  1.00  0.00           H  
ATOM   2654  CZ3 TRP   171      -3.774   4.275  -2.475  1.00  0.00           C  
ATOM   2655  HZ3 TRP   171      -3.864   3.671  -1.584  1.00  0.00           H  
ATOM   2656  CE3 TRP   171      -3.659   5.687  -2.361  1.00  0.00           C  
ATOM   2657  HE3 TRP   171      -3.613   6.059  -1.349  1.00  0.00           H  
ATOM   2658  CD2 TRP   171      -3.502   6.444  -3.555  1.00  0.00           C  
ATOM   2659  C   TRP   171      -3.294  11.094  -3.726  1.00  0.00           C  
ATOM   2660  O   TRP   171      -3.597  10.932  -4.869  1.00  0.00           O  
ATOM   2661  N   ASN   172      -3.951  11.997  -2.923  1.00  0.00           N  
ATOM   2662  H   ASN   172      -3.705  12.059  -1.945  1.00  0.00           H  
ATOM   2663  CA  ASN   172      -4.827  13.027  -3.464  1.00  0.00           C  
ATOM   2664  HA  ASN   172      -5.218  12.562  -4.369  1.00  0.00           H  
ATOM   2665  CB  ASN   172      -5.892  13.260  -2.414  1.00  0.00           C  
ATOM   2666  HB2 ASN   172      -5.388  13.592  -1.506  1.00  0.00           H  
ATOM   2667  HB3 ASN   172      -6.603  14.012  -2.755  1.00  0.00           H  
ATOM   2668  CG  ASN   172      -6.707  11.963  -2.201  1.00  0.00           C  
ATOM   2669  OD1 ASN   172      -7.385  11.452  -3.089  1.00  0.00           O  
ATOM   2670  ND2 ASN   172      -6.498  11.390  -1.113  1.00  0.00           N  
ATOM   2671 HD21 ASN   172      -6.864  10.455  -1.010  1.00  0.00           H  
ATOM   2672 HD22 ASN   172      -5.838  11.770  -0.449  1.00  0.00           H  
ATOM   2673  C   ASN   172      -4.156  14.304  -3.949  1.00  0.00           C  
ATOM   2674  O   ASN   172      -4.347  14.743  -5.040  1.00  0.00           O  
ATOM   2675  N   THR   173      -3.310  14.975  -3.160  1.00  0.00           N  
ATOM   2676  H   THR   173      -3.278  14.533  -2.252  1.00  0.00           H  
ATOM   2677  CA  THR   173      -2.648  16.291  -3.389  1.00  0.00           C  
ATOM   2678  HA  THR   173      -3.340  17.012  -3.823  1.00  0.00           H  
ATOM   2679  CB  THR   173      -2.073  16.875  -2.074  1.00  0.00           C  
ATOM   2680  HB  THR   173      -1.205  16.341  -1.688  1.00  0.00           H  
ATOM   2681  CG2 THR   173      -1.732  18.337  -2.143  1.00  0.00           C  
ATOM   2682 HG21 THR   173      -1.422  18.666  -1.151  1.00  0.00           H  
ATOM   2683 HG22 THR   173      -0.916  18.545  -2.836  1.00  0.00           H  
ATOM   2684 HG23 THR   173      -2.570  18.934  -2.502  1.00  0.00           H  
ATOM   2685  OG1 THR   173      -3.070  16.808  -1.060  1.00  0.00           O  
ATOM   2686  HG1 THR   173      -2.622  16.842  -0.211  1.00  0.00           H  
ATOM   2687  C   THR   173      -1.549  16.213  -4.429  1.00  0.00           C  
ATOM   2688  O   THR   173      -1.329  17.243  -5.093  1.00  0.00           O  
ATOM   2689  N   LEU   174      -0.837  15.101  -4.494  1.00  0.00           N  
ATOM   2690  H   LEU   174      -1.067  14.370  -3.835  1.00  0.00           H  
ATOM   2691  CA  LEU   174       0.363  14.970  -5.354  1.00  0.00           C  
ATOM   2692  HA  LEU   174       0.497  15.925  -5.862  1.00  0.00           H  
ATOM   2693  CB  LEU   174       1.628  14.877  -4.403  1.00  0.00           C  
ATOM   2694  HB2 LEU   174       1.598  13.888  -3.946  1.00  0.00           H  
ATOM   2695  HB3 LEU   174       2.527  14.840  -5.017  1.00  0.00           H  
ATOM   2696  CG  LEU   174       1.757  15.943  -3.350  1.00  0.00           C  
ATOM   2697  HG  LEU   174       0.910  15.984  -2.665  1.00  0.00           H  
ATOM   2698  CD1 LEU   174       2.857  15.631  -2.377  1.00  0.00           C  
ATOM   2699 HD11 LEU   174       2.748  14.596  -2.051  1.00  0.00           H  
ATOM   2700 HD12 LEU   174       3.788  15.785  -2.923  1.00  0.00           H  
ATOM   2701 HD13 LEU   174       2.788  16.393  -1.600  1.00  0.00           H  
ATOM   2702  CD2 LEU   174       1.857  17.360  -3.939  1.00  0.00           C  
ATOM   2703 HD21 LEU   174       0.944  17.712  -4.419  1.00  0.00           H  
ATOM   2704 HD22 LEU   174       2.119  18.060  -3.145  1.00  0.00           H  
ATOM   2705 HD23 LEU   174       2.684  17.347  -4.649  1.00  0.00           H  
ATOM   2706  C   LEU   174       0.265  13.767  -6.266  1.00  0.00           C  
ATOM   2707  O   LEU   174       1.220  13.413  -6.905  1.00  0.00           O  
ATOM   2708  N   ASN   175      -0.831  12.973  -6.225  1.00  0.00           N  
ATOM   2709  H   ASN   175      -1.494  13.350  -5.563  1.00  0.00           H  
ATOM   2710  CA  ASN   175      -1.061  11.635  -6.848  1.00  0.00           C  
ATOM   2711  HA  ASN   175      -1.989  11.219  -6.455  1.00  0.00           H  
ATOM   2712  CB  ASN   175      -1.418  11.813  -8.338  1.00  0.00           C  
ATOM   2713  HB2 ASN   175      -0.896  12.622  -8.848  1.00  0.00           H  
ATOM   2714  HB3 ASN   175      -1.226  10.856  -8.825  1.00  0.00           H  
ATOM   2715  CG  ASN   175      -2.888  12.126  -8.442  1.00  0.00           C  
ATOM   2716  OD1 ASN   175      -3.684  11.247  -8.550  1.00  0.00           O  
ATOM   2717  ND2 ASN   175      -3.391  13.296  -8.182  1.00  0.00           N  
ATOM   2718 HD21 ASN   175      -4.390  13.440  -8.218  1.00  0.00           H  
ATOM   2719 HD22 ASN   175      -2.838  14.113  -7.966  1.00  0.00           H  
ATOM   2720  C   ASN   175       0.054  10.556  -6.555  1.00  0.00           C  
ATOM   2721  O   ASN   175       0.071   9.489  -7.176  1.00  0.00           O  
ATOM   2722  N   ILE   176       0.804  10.707  -5.514  1.00  0.00           N  
ATOM   2723  H   ILE   176       0.741  11.565  -4.985  1.00  0.00           H  
ATOM   2724  CA  ILE   176       1.904   9.654  -5.105  1.00  0.00           C  
ATOM   2725  HA  ILE   176       2.454   9.347  -5.995  1.00  0.00           H  
ATOM   2726  CB  ILE   176       2.961  10.272  -4.202  1.00  0.00           C  
ATOM   2727  HB  ILE   176       2.528  10.548  -3.240  1.00  0.00           H  
ATOM   2728  CG2 ILE   176       4.038   9.211  -3.952  1.00  0.00           C  
ATOM   2729 HG21 ILE   176       4.923   9.441  -4.545  1.00  0.00           H  
ATOM   2730 HG22 ILE   176       4.391   9.368  -2.932  1.00  0.00           H  
ATOM   2731 HG23 ILE   176       3.715   8.182  -4.112  1.00  0.00           H  
ATOM   2732  CG1 ILE   176       3.438  11.605  -4.925  1.00  0.00           C  
ATOM   2733 HG12 ILE   176       3.626  11.391  -5.977  1.00  0.00           H  
ATOM   2734 HG13 ILE   176       2.655  12.356  -5.025  1.00  0.00           H  
ATOM   2735  CD1 ILE   176       4.550  12.393  -4.102  1.00  0.00           C  
ATOM   2736 HD11 ILE   176       4.187  12.542  -3.085  1.00  0.00           H  
ATOM   2737 HD12 ILE   176       5.429  11.759  -3.989  1.00  0.00           H  
ATOM   2738 HD13 ILE   176       4.823  13.274  -4.683  1.00  0.00           H  
ATOM   2739  C   ILE   176       1.201   8.414  -4.457  1.00  0.00           C  
ATOM   2740  O   ILE   176       0.660   8.603  -3.390  1.00  0.00           O  
ATOM   2741  N   PRO   177       1.257   7.240  -5.077  1.00  0.00           N  
ATOM   2742  CD  PRO   177       2.109   6.957  -6.205  1.00  0.00           C  
ATOM   2743  HD2 PRO   177       3.069   7.378  -5.905  1.00  0.00           H  
ATOM   2744  HD3 PRO   177       1.758   7.368  -7.152  1.00  0.00           H  
ATOM   2745  CG  PRO   177       2.267   5.370  -6.310  1.00  0.00           C  
ATOM   2746  HG2 PRO   177       3.103   5.084  -5.671  1.00  0.00           H  
ATOM   2747  HG3 PRO   177       2.366   4.941  -7.308  1.00  0.00           H  
ATOM   2748  CB  PRO   177       0.957   4.951  -5.605  1.00  0.00           C  
ATOM   2749  HB2 PRO   177       0.933   3.909  -5.288  1.00  0.00           H  
ATOM   2750  HB3 PRO   177       0.060   5.037  -6.219  1.00  0.00           H  
ATOM   2751  CA  PRO   177       0.739   5.968  -4.469  1.00  0.00           C  
ATOM   2752  HA  PRO   177      -0.308   6.096  -4.193  1.00  0.00           H  
ATOM   2753  C   PRO   177       1.604   5.447  -3.310  1.00  0.00           C  
ATOM   2754  O   PRO   177       2.819   5.650  -3.154  1.00  0.00           O  
ATOM   2755  N   PRO   178       0.940   4.722  -2.472  1.00  0.00           N  
ATOM   2756  CD  PRO   178      -0.486   4.508  -2.499  1.00  0.00           C  
ATOM   2757  HD2 PRO   178      -0.855   4.065  -3.423  1.00  0.00           H  
ATOM   2758  HD3 PRO   178      -1.078   5.419  -2.415  1.00  0.00           H  
ATOM   2759  CG  PRO   178      -0.737   3.548  -1.356  1.00  0.00           C  
ATOM   2760  HG2 PRO   178      -0.692   2.541  -1.772  1.00  0.00           H  
ATOM   2761  HG3 PRO   178      -1.646   3.834  -0.827  1.00  0.00           H  
ATOM   2762  CB  PRO   178       0.512   3.742  -0.382  1.00  0.00           C  
ATOM   2763  HB2 PRO   178       0.664   2.993   0.395  1.00  0.00           H  
ATOM   2764  HB3 PRO   178       0.466   4.688   0.158  1.00  0.00           H  
ATOM   2765  CA  PRO   178       1.587   3.990  -1.347  1.00  0.00           C  
ATOM   2766  HA  PRO   178       2.387   4.612  -0.945  1.00  0.00           H  
ATOM   2767  C   PRO   178       2.189   2.726  -1.980  1.00  0.00           C  
ATOM   2768  O   PRO   178       1.762   2.150  -3.009  1.00  0.00           O  
ATOM   2769  N   LEU   179       3.174   2.125  -1.310  1.00  0.00           N  
ATOM   2770  H   LEU   179       3.419   2.566  -0.436  1.00  0.00           H  
ATOM   2771  CA  LEU   179       3.865   0.856  -1.719  1.00  0.00           C  
ATOM   2772  HA  LEU   179       3.616   0.394  -2.674  1.00  0.00           H  
ATOM   2773  CB  LEU   179       5.386   1.185  -1.793  1.00  0.00           C  
ATOM   2774  HB2 LEU   179       5.602   2.144  -2.263  1.00  0.00           H  
ATOM   2775  HB3 LEU   179       5.703   1.425  -0.778  1.00  0.00           H  
ATOM   2776  CG  LEU   179       6.306   0.093  -2.338  1.00  0.00           C  
ATOM   2777  HG  LEU   179       6.160  -0.719  -1.625  1.00  0.00           H  
ATOM   2778  CD1 LEU   179       6.006  -0.321  -3.778  1.00  0.00           C  
ATOM   2779 HD11 LEU   179       6.135   0.601  -4.345  1.00  0.00           H  
ATOM   2780 HD12 LEU   179       6.668  -1.104  -4.149  1.00  0.00           H  
ATOM   2781 HD13 LEU   179       4.994  -0.699  -3.925  1.00  0.00           H  
ATOM   2782  CD2 LEU   179       7.744   0.586  -2.307  1.00  0.00           C  
ATOM   2783 HD21 LEU   179       8.505  -0.152  -2.559  1.00  0.00           H  
ATOM   2784 HD22 LEU   179       7.881   1.439  -2.971  1.00  0.00           H  
ATOM   2785 HD23 LEU   179       7.913   0.967  -1.299  1.00  0.00           H  
ATOM   2786  C   LEU   179       3.557  -0.323  -0.766  1.00  0.00           C  
ATOM   2787  O   LEU   179       3.307  -1.434  -1.264  1.00  0.00           O  
ATOM   2788  N   VAL   180       3.415  -0.115   0.529  1.00  0.00           N  
ATOM   2789  H   VAL   180       3.475   0.807   0.938  1.00  0.00           H  
ATOM   2790  CA  VAL   180       3.434  -1.207   1.570  1.00  0.00           C  
ATOM   2791  HA  VAL   180       2.642  -1.895   1.275  1.00  0.00           H  
ATOM   2792  CB  VAL   180       4.813  -1.823   1.594  1.00  0.00           C  
ATOM   2793  HB  VAL   180       5.119  -2.064   0.576  1.00  0.00           H  
ATOM   2794  CG1 VAL   180       5.805  -0.813   2.137  1.00  0.00           C  
ATOM   2795 HG11 VAL   180       5.947   0.037   1.470  1.00  0.00           H  
ATOM   2796 HG12 VAL   180       5.619  -0.441   3.144  1.00  0.00           H  
ATOM   2797 HG13 VAL   180       6.760  -1.339   2.152  1.00  0.00           H  
ATOM   2798  CG2 VAL   180       4.869  -3.050   2.493  1.00  0.00           C  
ATOM   2799 HG21 VAL   180       4.761  -2.691   3.516  1.00  0.00           H  
ATOM   2800 HG22 VAL   180       4.069  -3.703   2.144  1.00  0.00           H  
ATOM   2801 HG23 VAL   180       5.782  -3.586   2.234  1.00  0.00           H  
ATOM   2802  C   VAL   180       3.007  -0.613   2.890  1.00  0.00           C  
ATOM   2803  O   VAL   180       3.036   0.578   3.162  1.00  0.00           O  
ATOM   2804  N   ALA   181       2.621  -1.527   3.767  1.00  0.00           N  
ATOM   2805  H   ALA   181       2.673  -2.478   3.431  1.00  0.00           H  
ATOM   2806  CA  ALA   181       2.394  -1.415   5.172  1.00  0.00           C  
ATOM   2807  HA  ALA   181       2.714  -0.476   5.622  1.00  0.00           H  
ATOM   2808  CB  ALA   181       0.885  -1.537   5.380  1.00  0.00           C  
ATOM   2809  HB1 ALA   181       0.302  -1.026   4.614  1.00  0.00           H  
ATOM   2810  HB2 ALA   181       0.595  -2.588   5.386  1.00  0.00           H  
ATOM   2811  HB3 ALA   181       0.627  -1.190   6.381  1.00  0.00           H  
ATOM   2812  C   ALA   181       3.147  -2.529   5.830  1.00  0.00           C  
ATOM   2813  O   ALA   181       3.022  -3.667   5.363  1.00  0.00           O  
ATOM   2814  N   ILE   182       3.965  -2.288   6.878  1.00  0.00           N  
ATOM   2815  H   ILE   182       4.043  -1.439   7.420  1.00  0.00           H  
ATOM   2816  CA  ILE   182       4.699  -3.390   7.504  1.00  0.00           C  
ATOM   2817  HA  ILE   182       5.113  -3.972   6.681  1.00  0.00           H  
ATOM   2818  CB  ILE   182       5.941  -2.846   8.306  1.00  0.00           C  
ATOM   2819  HB  ILE   182       5.657  -2.745   9.353  1.00  0.00           H  
ATOM   2820  CG2 ILE   182       7.110  -3.883   8.200  1.00  0.00           C  
ATOM   2821 HG21 ILE   182       7.991  -3.620   8.785  1.00  0.00           H  
ATOM   2822 HG22 ILE   182       6.771  -4.800   8.682  1.00  0.00           H  
ATOM   2823 HG23 ILE   182       7.319  -4.172   7.170  1.00  0.00           H  
ATOM   2824  CG1 ILE   182       6.548  -1.438   7.877  1.00  0.00           C  
ATOM   2825 HG12 ILE   182       5.765  -0.685   7.966  1.00  0.00           H  
ATOM   2826 HG13 ILE   182       7.175  -1.022   8.666  1.00  0.00           H  
ATOM   2827  CD1 ILE   182       7.284  -1.322   6.593  1.00  0.00           C  
ATOM   2828 HD11 ILE   182       8.069  -2.039   6.353  1.00  0.00           H  
ATOM   2829 HD12 ILE   182       6.470  -1.347   5.868  1.00  0.00           H  
ATOM   2830 HD13 ILE   182       7.691  -0.313   6.537  1.00  0.00           H  
ATOM   2831  C   ILE   182       3.877  -4.439   8.265  1.00  0.00           C  
ATOM   2832  O   ILE   182       3.210  -4.043   9.231  1.00  0.00           O  
ATOM   2833  N   THR   183       3.970  -5.768   7.981  1.00  0.00           N  
ATOM   2834  H   THR   183       4.586  -5.948   7.202  1.00  0.00           H  
ATOM   2835  CA  THR   183       3.350  -6.889   8.731  1.00  0.00           C  
ATOM   2836  HA  THR   183       2.629  -6.374   9.367  1.00  0.00           H  
ATOM   2837  CB  THR   183       2.564  -7.939   7.834  1.00  0.00           C  
ATOM   2838  HB  THR   183       2.125  -8.601   8.581  1.00  0.00           H  
ATOM   2839  CG2 THR   183       1.442  -7.310   7.065  1.00  0.00           C  
ATOM   2840 HG21 THR   183       1.062  -6.536   7.731  1.00  0.00           H  
ATOM   2841 HG22 THR   183       1.804  -6.771   6.189  1.00  0.00           H  
ATOM   2842 HG23 THR   183       0.705  -8.067   6.797  1.00  0.00           H  
ATOM   2843  OG1 THR   183       3.577  -8.505   7.026  1.00  0.00           O  
ATOM   2844  HG1 THR   183       3.823  -9.290   7.522  1.00  0.00           H  
ATOM   2845  C   THR   183       4.319  -7.667   9.599  1.00  0.00           C  
ATOM   2846  O   THR   183       3.977  -8.342  10.577  1.00  0.00           O  
ATOM   2847  N   GLU   184       5.564  -7.705   9.161  1.00  0.00           N  
ATOM   2848  H   GLU   184       5.821  -7.316   8.264  1.00  0.00           H  
ATOM   2849  CA  GLU   184       6.591  -8.651   9.733  1.00  0.00           C  
ATOM   2850  HA  GLU   184       5.983  -9.527   9.959  1.00  0.00           H  
ATOM   2851  CB  GLU   184       7.666  -9.001   8.706  1.00  0.00           C  
ATOM   2852  HB2 GLU   184       8.053  -8.120   8.192  1.00  0.00           H  
ATOM   2853  HB3 GLU   184       8.511  -9.391   9.273  1.00  0.00           H  
ATOM   2854  CG  GLU   184       7.232 -10.010   7.667  1.00  0.00           C  
ATOM   2855  HG2 GLU   184       6.241  -9.671   7.364  1.00  0.00           H  
ATOM   2856  HG3 GLU   184       7.919  -9.964   6.823  1.00  0.00           H  
ATOM   2857  CD  GLU   184       7.118 -11.491   8.139  1.00  0.00           C  
ATOM   2858  OE1 GLU   184       6.588 -11.768   9.249  1.00  0.00           O  
ATOM   2859  OE2 GLU   184       7.538 -12.388   7.386  1.00  0.00           O  
ATOM   2860  C   GLU   184       7.205  -8.187  11.094  1.00  0.00           C  
ATOM   2861  O   GLU   184       7.758  -9.010  11.832  1.00  0.00           O  
ATOM   2862  N   GLY   185       7.039  -6.942  11.419  1.00  0.00           N  
ATOM   2863  H   GLY   185       6.523  -6.210  10.954  1.00  0.00           H  
ATOM   2864  CA  GLY   185       7.619  -6.435  12.728  1.00  0.00           C  
ATOM   2865  HA2 GLY   185       7.044  -6.935  13.508  1.00  0.00           H  
ATOM   2866  HA3 GLY   185       8.671  -6.706  12.824  1.00  0.00           H  
ATOM   2867  C   GLY   185       7.398  -4.883  12.855  1.00  0.00           C  
ATOM   2868  O   GLY   185       6.732  -4.370  11.983  1.00  0.00           O  
ATOM   2869  N   ALA   186       7.986  -4.209  13.877  1.00  0.00           N  
ATOM   2870  H   ALA   186       8.501  -4.801  14.513  1.00  0.00           H  
ATOM   2871  CA  ALA   186       8.113  -2.720  13.976  1.00  0.00           C  
ATOM   2872  HA  ALA   186       7.154  -2.214  13.866  1.00  0.00           H  
ATOM   2873  CB  ALA   186       8.587  -2.352  15.364  1.00  0.00           C  
ATOM   2874  HB1 ALA   186       9.458  -2.949  15.632  1.00  0.00           H  
ATOM   2875  HB2 ALA   186       9.015  -1.351  15.414  1.00  0.00           H  
ATOM   2876  HB3 ALA   186       7.771  -2.579  16.050  1.00  0.00           H  
ATOM   2877  C   ALA   186       9.088  -2.136  12.998  1.00  0.00           C  
ATOM   2878  O   ALA   186      10.199  -2.624  12.867  1.00  0.00           O  
ATOM   2879  N   MET   187       8.769  -1.078  12.276  1.00  0.00           N  
ATOM   2880  H   MET   187       7.937  -0.545  12.486  1.00  0.00           H  
ATOM   2881  CA  MET   187       9.682  -0.229  11.521  1.00  0.00           C  
ATOM   2882  HA  MET   187      10.619  -0.238  12.077  1.00  0.00           H  
ATOM   2883  CB  MET   187       9.972  -0.853  10.131  1.00  0.00           C  
ATOM   2884  HB2 MET   187       9.824  -1.929  10.211  1.00  0.00           H  
ATOM   2885  HB3 MET   187       9.264  -0.414   9.429  1.00  0.00           H  
ATOM   2886  CG  MET   187      11.423  -0.785   9.683  1.00  0.00           C  
ATOM   2887  HG2 MET   187      11.955  -1.208  10.535  1.00  0.00           H  
ATOM   2888  HG3 MET   187      11.508  -1.453   8.826  1.00  0.00           H  
ATOM   2889  SD  MET   187      12.154   0.807   9.302  1.00  0.00           S  
ATOM   2890  CE  MET   187      13.834   0.407   8.826  1.00  0.00           C  
ATOM   2891  HE1 MET   187      13.870  -0.337   8.031  1.00  0.00           H  
ATOM   2892  HE2 MET   187      14.313   1.346   8.547  1.00  0.00           H  
ATOM   2893  HE3 MET   187      14.344  -0.054   9.672  1.00  0.00           H  
ATOM   2894  C   MET   187       9.189   1.168  11.365  1.00  0.00           C  
ATOM   2895  O   MET   187       8.044   1.331  10.904  1.00  0.00           O  
ATOM   2896  N   GLU   188       9.969   2.203  11.541  1.00  0.00           N  
ATOM   2897  H   GLU   188      10.882   1.997  11.921  1.00  0.00           H  
ATOM   2898  CA  GLU   188       9.618   3.609  11.309  1.00  0.00           C  
ATOM   2899  HA  GLU   188       8.563   3.667  11.041  1.00  0.00           H  
ATOM   2900  CB  GLU   188       9.689   4.289  12.693  1.00  0.00           C  
ATOM   2901  HB2 GLU   188      10.691   4.193  13.111  1.00  0.00           H  
ATOM   2902  HB3 GLU   188       9.531   5.351  12.505  1.00  0.00           H  
ATOM   2903  CG  GLU   188       8.666   3.960  13.730  1.00  0.00           C  
ATOM   2904  HG2 GLU   188       7.712   4.238  13.280  1.00  0.00           H  
ATOM   2905  HG3 GLU   188       8.685   2.894  13.954  1.00  0.00           H  
ATOM   2906  CD  GLU   188       8.727   4.724  14.983  1.00  0.00           C  
ATOM   2907  OE1 GLU   188       9.175   5.891  15.007  1.00  0.00           O  
ATOM   2908  OE2 GLU   188       8.300   4.194  16.039  1.00  0.00           O  
ATOM   2909  C   GLU   188      10.434   4.329  10.233  1.00  0.00           C  
ATOM   2910  O   GLU   188      11.211   5.242  10.501  1.00  0.00           O  
ATOM   2911  N   PRO   189      10.284   3.938   8.965  1.00  0.00           N  
ATOM   2912  CD  PRO   189       9.279   3.093   8.395  1.00  0.00           C  
ATOM   2913  HD2 PRO   189       8.335   3.334   8.884  1.00  0.00           H  
ATOM   2914  HD3 PRO   189       9.635   2.072   8.534  1.00  0.00           H  
ATOM   2915  CG  PRO   189       9.238   3.352   6.947  1.00  0.00           C  
ATOM   2916  HG2 PRO   189       8.617   4.228   6.761  1.00  0.00           H  
ATOM   2917  HG3 PRO   189       8.938   2.492   6.348  1.00  0.00           H  
ATOM   2918  CB  PRO   189      10.697   3.621   6.646  1.00  0.00           C  
ATOM   2919  HB2 PRO   189      10.810   4.174   5.714  1.00  0.00           H  
ATOM   2920  HB3 PRO   189      11.353   2.759   6.519  1.00  0.00           H  
ATOM   2921  CA  PRO   189      11.086   4.505   7.827  1.00  0.00           C  
ATOM   2922  HA  PRO   189      12.129   4.289   8.060  1.00  0.00           H  
ATOM   2923  C   PRO   189      10.902   5.970   7.464  1.00  0.00           C  
ATOM   2924  O   PRO   189      10.086   6.622   8.101  1.00  0.00           O  
ATOM   2925  N   GLY   190      11.746   6.462   6.555  1.00  0.00           N  
ATOM   2926  H   GLY   190      12.413   5.756   6.276  1.00  0.00           H  
ATOM   2927  CA  GLY   190      11.754   7.741   5.843  1.00  0.00           C  
ATOM   2928  HA2 GLY   190      12.566   7.635   5.123  1.00  0.00           H  
ATOM   2929  HA3 GLY   190      10.768   7.758   5.379  1.00  0.00           H  
ATOM   2930  C   GLY   190      12.001   9.019   6.614  1.00  0.00           C  
ATOM   2931  O   GLY   190      12.672   9.968   6.153  1.00  0.00           O  
ATOM   2932  N   ALA   191      11.796   8.959   7.930  1.00  0.00           N  
ATOM   2933  H   ALA   191      11.255   8.149   8.195  1.00  0.00           H  
ATOM   2934  CA  ALA   191      12.441   9.744   8.998  1.00  0.00           C  
ATOM   2935  HA  ALA   191      12.318  10.796   8.741  1.00  0.00           H  
ATOM   2936  CB  ALA   191      11.722   9.325  10.327  1.00  0.00           C  
ATOM   2937  HB1 ALA   191      10.641   9.421  10.226  1.00  0.00           H  
ATOM   2938  HB2 ALA   191      11.996   8.273  10.415  1.00  0.00           H  
ATOM   2939  HB3 ALA   191      11.928  10.017  11.144  1.00  0.00           H  
ATOM   2940  C   ALA   191      13.972   9.460   9.146  1.00  0.00           C  
ATOM   2941  O   ALA   191      14.787  10.365   9.494  1.00  0.00           O  
ATOM   2942  N   CYS   192      14.399   8.231   8.976  1.00  0.00           N  
ATOM   2943  H   CYS   192      13.622   7.655   8.685  1.00  0.00           H  
ATOM   2944  CA  CYS   192      15.810   7.869   9.111  1.00  0.00           C  
ATOM   2945  HA  CYS   192      16.171   8.256  10.064  1.00  0.00           H  
ATOM   2946  CB  CYS   192      15.782   6.373   9.124  1.00  0.00           C  
ATOM   2947  HB2 CYS   192      16.796   5.990   9.235  1.00  0.00           H  
ATOM   2948  HB3 CYS   192      15.250   6.130  10.044  1.00  0.00           H  
ATOM   2949  SG  CYS   192      14.972   5.634   7.652  1.00  0.00           S  
ATOM   2950  HG  CYS   192      15.717   6.371   6.823  1.00  0.00           H  
ATOM   2951  C   CYS   192      16.709   8.294   7.886  1.00  0.00           C  
ATOM   2952  O   CYS   192      16.198   8.302   6.730  1.00  0.00           O  
ATOM   2953  N   ASN   193      17.988   8.683   8.057  1.00  0.00           N  
ATOM   2954  H   ASN   193      18.299   8.935   8.985  1.00  0.00           H  
ATOM   2955  CA  ASN   193      18.882   9.183   6.946  1.00  0.00           C  
ATOM   2956  HA  ASN   193      18.333   9.875   6.307  1.00  0.00           H  
ATOM   2957  CB  ASN   193      20.070   9.980   7.563  1.00  0.00           C  
ATOM   2958  HB2 ASN   193      20.623  10.404   6.724  1.00  0.00           H  
ATOM   2959  HB3 ASN   193      19.617  10.793   8.129  1.00  0.00           H  
ATOM   2960  CG  ASN   193      20.966   9.128   8.451  1.00  0.00           C  
ATOM   2961  OD1 ASN   193      22.001   8.694   7.934  1.00  0.00           O  
ATOM   2962  ND2 ASN   193      20.612   8.805   9.645  1.00  0.00           N  
ATOM   2963 HD21 ASN   193      21.228   8.117  10.053  1.00  0.00           H  
ATOM   2964 HD22 ASN   193      19.794   9.226  10.063  1.00  0.00           H  
ATOM   2965  C   ASN   193      19.429   8.130   5.966  1.00  0.00           C  
ATOM   2966  O   ASN   193      19.405   6.953   6.245  1.00  0.00           O  
ATOM   2967  N   MET   194      19.961   8.709   4.812  1.00  0.00           N  
ATOM   2968  H   MET   194      20.101   9.708   4.865  1.00  0.00           H  
ATOM   2969  CA  MET   194      20.723   7.902   3.895  1.00  0.00           C  
ATOM   2970  HA  MET   194      20.779   6.873   4.251  1.00  0.00           H  
ATOM   2971  CB  MET   194      19.965   7.737   2.553  1.00  0.00           C  
ATOM   2972  HB2 MET   194      19.680   8.766   2.334  1.00  0.00           H  
ATOM   2973  HB3 MET   194      20.629   7.339   1.786  1.00  0.00           H  
ATOM   2974  CG  MET   194      18.726   6.900   2.675  1.00  0.00           C  
ATOM   2975  HG2 MET   194      18.959   5.952   3.160  1.00  0.00           H  
ATOM   2976  HG3 MET   194      18.121   7.293   3.492  1.00  0.00           H  
ATOM   2977  SD  MET   194      17.707   6.756   1.257  1.00  0.00           S  
ATOM   2978  CE  MET   194      18.647   5.520   0.403  1.00  0.00           C  
ATOM   2979  HE1 MET   194      19.671   5.892   0.373  1.00  0.00           H  
ATOM   2980  HE2 MET   194      18.658   4.545   0.892  1.00  0.00           H  
ATOM   2981  HE3 MET   194      18.290   5.430  -0.623  1.00  0.00           H  
ATOM   2982  C   MET   194      22.201   8.274   3.688  1.00  0.00           C  
ATOM   2983  O   MET   194      22.506   9.478   3.555  1.00  0.00           O  
ATOM   2984  N   ILE   195      23.142   7.321   3.530  1.00  0.00           N  
ATOM   2985  H   ILE   195      22.881   6.346   3.516  1.00  0.00           H  
ATOM   2986  CA  ILE   195      24.614   7.554   3.421  1.00  0.00           C  
ATOM   2987  HA  ILE   195      24.882   8.583   3.661  1.00  0.00           H  
ATOM   2988  CB  ILE   195      25.307   6.625   4.500  1.00  0.00           C  
ATOM   2989  HB  ILE   195      26.367   6.879   4.471  1.00  0.00           H  
ATOM   2990  CG2 ILE   195      24.728   7.024   5.866  1.00  0.00           C  
ATOM   2991 HG21 ILE   195      25.374   6.604   6.637  1.00  0.00           H  
ATOM   2992 HG22 ILE   195      24.611   8.082   6.099  1.00  0.00           H  
ATOM   2993 HG23 ILE   195      23.702   6.688   6.016  1.00  0.00           H  
ATOM   2994  CG1 ILE   195      25.048   5.059   4.259  1.00  0.00           C  
ATOM   2995 HG12 ILE   195      24.009   4.774   4.423  1.00  0.00           H  
ATOM   2996 HG13 ILE   195      25.153   4.804   3.204  1.00  0.00           H  
ATOM   2997  CD1 ILE   195      25.989   4.235   5.112  1.00  0.00           C  
ATOM   2998 HD11 ILE   195      25.722   3.222   4.812  1.00  0.00           H  
ATOM   2999 HD12 ILE   195      26.990   4.462   4.746  1.00  0.00           H  
ATOM   3000 HD13 ILE   195      25.997   4.442   6.183  1.00  0.00           H  
ATOM   3001  C   ILE   195      25.070   7.314   2.031  1.00  0.00           C  
ATOM   3002  O   ILE   195      26.280   7.295   1.755  1.00  0.00           O  
ATOM   3003  N   ALA   196      24.126   6.972   1.145  1.00  0.00           N  
ATOM   3004  H   ALA   196      23.161   7.113   1.407  1.00  0.00           H  
ATOM   3005  CA  ALA   196      24.359   6.790  -0.285  1.00  0.00           C  
ATOM   3006  HA  ALA   196      24.893   7.670  -0.644  1.00  0.00           H  
ATOM   3007  CB  ALA   196      25.168   5.620  -0.694  1.00  0.00           C  
ATOM   3008  HB1 ALA   196      24.521   4.745  -0.639  1.00  0.00           H  
ATOM   3009  HB2 ALA   196      25.490   5.744  -1.728  1.00  0.00           H  
ATOM   3010  HB3 ALA   196      25.984   5.497   0.018  1.00  0.00           H  
ATOM   3011  C   ALA   196      22.963   6.752  -1.042  1.00  0.00           C  
ATOM   3012  O   ALA   196      21.985   6.636  -0.322  1.00  0.00           O  
ATOM   3013  N   ASP   197      22.910   7.024  -2.349  1.00  0.00           N  
ATOM   3014  H   ASP   197      23.750   6.945  -2.905  1.00  0.00           H  
ATOM   3015  CA  ASP   197      21.720   6.947  -3.214  1.00  0.00           C  
ATOM   3016  HA  ASP   197      21.233   7.901  -3.011  1.00  0.00           H  
ATOM   3017  CB  ASP   197      22.114   6.877  -4.698  1.00  0.00           C  
ATOM   3018  HB2 ASP   197      22.661   7.800  -4.891  1.00  0.00           H  
ATOM   3019  HB3 ASP   197      22.750   6.011  -4.881  1.00  0.00           H  
ATOM   3020  CG  ASP   197      20.938   7.031  -5.632  1.00  0.00           C  
ATOM   3021  OD1 ASP   197      20.455   5.988  -6.124  1.00  0.00           O  
ATOM   3022  OD2 ASP   197      20.414   8.191  -5.858  1.00  0.00           O  
ATOM   3023  C   ASP   197      20.796   5.762  -2.757  1.00  0.00           C  
ATOM   3024  O   ASP   197      19.549   5.837  -2.620  1.00  0.00           O  
ATOM   3025  N   GLU   198      21.362   4.608  -2.502  1.00  0.00           N  
ATOM   3026  H   GLU   198      22.364   4.586  -2.623  1.00  0.00           H  
ATOM   3027  CA  GLU   198      20.677   3.289  -2.326  1.00  0.00           C  
ATOM   3028  HA  GLU   198      19.624   3.489  -2.523  1.00  0.00           H  
ATOM   3029  CB  GLU   198      21.021   2.274  -3.490  1.00  0.00           C  
ATOM   3030  HB2 GLU   198      20.148   1.647  -3.667  1.00  0.00           H  
ATOM   3031  HB3 GLU   198      20.988   2.869  -4.402  1.00  0.00           H  
ATOM   3032  CG  GLU   198      22.319   1.485  -3.500  1.00  0.00           C  
ATOM   3033  HG2 GLU   198      22.368   0.926  -2.566  1.00  0.00           H  
ATOM   3034  HG3 GLU   198      22.224   0.720  -4.271  1.00  0.00           H  
ATOM   3035  CD  GLU   198      23.643   2.288  -3.770  1.00  0.00           C  
ATOM   3036  OE1 GLU   198      23.635   3.550  -3.740  1.00  0.00           O  
ATOM   3037  OE2 GLU   198      24.708   1.646  -4.053  1.00  0.00           O  
ATOM   3038  C   GLU   198      20.776   2.647  -0.912  1.00  0.00           C  
ATOM   3039  O   GLU   198      20.535   1.436  -0.717  1.00  0.00           O  
ATOM   3040  N   VAL   199      21.298   3.411   0.098  1.00  0.00           N  
ATOM   3041  H   VAL   199      21.440   4.395  -0.080  1.00  0.00           H  
ATOM   3042  CA  VAL   199      21.592   2.869   1.429  1.00  0.00           C  
ATOM   3043  HA  VAL   199      21.069   1.913   1.460  1.00  0.00           H  
ATOM   3044  CB  VAL   199      23.060   2.540   1.593  1.00  0.00           C  
ATOM   3045  HB  VAL   199      23.702   3.421   1.570  1.00  0.00           H  
ATOM   3046  CG1 VAL   199      23.241   1.772   2.923  1.00  0.00           C  
ATOM   3047 HG11 VAL   199      24.294   1.488   2.918  1.00  0.00           H  
ATOM   3048 HG12 VAL   199      23.075   2.358   3.827  1.00  0.00           H  
ATOM   3049 HG13 VAL   199      22.687   0.836   2.988  1.00  0.00           H  
ATOM   3050  CG2 VAL   199      23.632   1.709   0.500  1.00  0.00           C  
ATOM   3051 HG21 VAL   199      24.628   1.316   0.704  1.00  0.00           H  
ATOM   3052 HG22 VAL   199      23.060   0.804   0.296  1.00  0.00           H  
ATOM   3053 HG23 VAL   199      23.768   2.354  -0.367  1.00  0.00           H  
ATOM   3054  C   VAL   199      21.142   3.730   2.580  1.00  0.00           C  
ATOM   3055  O   VAL   199      21.650   4.774   2.925  1.00  0.00           O  
ATOM   3056  N   LEU   200      20.105   3.173   3.200  1.00  0.00           N  
ATOM   3057  H   LEU   200      19.771   2.258   2.935  1.00  0.00           H  
ATOM   3058  CA  LEU   200      19.672   3.720   4.487  1.00  0.00           C  
ATOM   3059  HA  LEU   200      19.880   4.790   4.522  1.00  0.00           H  
ATOM   3060  CB  LEU   200      18.156   3.558   4.533  1.00  0.00           C  
ATOM   3061  HB2 LEU   200      17.771   4.305   5.227  1.00  0.00           H  
ATOM   3062  HB3 LEU   200      17.757   3.853   3.563  1.00  0.00           H  
ATOM   3063  CG  LEU   200      17.590   2.213   5.065  1.00  0.00           C  
ATOM   3064  HG  LEU   200      18.421   1.526   5.229  1.00  0.00           H  
ATOM   3065  CD1 LEU   200      16.628   2.391   6.287  1.00  0.00           C  
ATOM   3066 HD11 LEU   200      17.252   2.521   7.171  1.00  0.00           H  
ATOM   3067 HD12 LEU   200      15.973   3.241   6.095  1.00  0.00           H  
ATOM   3068 HD13 LEU   200      16.122   1.446   6.489  1.00  0.00           H  
ATOM   3069  CD2 LEU   200      16.690   1.546   3.990  1.00  0.00           C  
ATOM   3070 HD21 LEU   200      17.370   1.299   3.174  1.00  0.00           H  
ATOM   3071 HD22 LEU   200      16.180   0.715   4.476  1.00  0.00           H  
ATOM   3072 HD23 LEU   200      15.912   2.213   3.617  1.00  0.00           H  
ATOM   3073  C   LEU   200      20.336   3.035   5.742  1.00  0.00           C  
ATOM   3074  O   LEU   200      20.911   1.948   5.660  1.00  0.00           O  
ATOM   3075  N   VAL   201      20.171   3.686   6.873  1.00  0.00           N  
ATOM   3076  H   VAL   201      19.732   4.596   6.844  1.00  0.00           H  
ATOM   3077  CA  VAL   201      20.766   3.177   8.151  1.00  0.00           C  
ATOM   3078  HA  VAL   201      21.338   2.268   7.962  1.00  0.00           H  
ATOM   3079  CB  VAL   201      21.945   4.122   8.561  1.00  0.00           C  
ATOM   3080  HB  VAL   201      22.485   4.192   7.617  1.00  0.00           H  
ATOM   3081  CG1 VAL   201      21.523   5.546   8.977  1.00  0.00           C  
ATOM   3082 HG11 VAL   201      20.772   5.922   8.283  1.00  0.00           H  
ATOM   3083 HG12 VAL   201      21.071   5.548   9.969  1.00  0.00           H  
ATOM   3084 HG13 VAL   201      22.450   6.119   8.984  1.00  0.00           H  
ATOM   3085  CG2 VAL   201      22.833   3.529   9.598  1.00  0.00           C  
ATOM   3086 HG21 VAL   201      22.452   3.610  10.616  1.00  0.00           H  
ATOM   3087 HG22 VAL   201      23.013   2.472   9.398  1.00  0.00           H  
ATOM   3088 HG23 VAL   201      23.855   3.887   9.477  1.00  0.00           H  
ATOM   3089  C   VAL   201      19.813   2.962   9.320  1.00  0.00           C  
ATOM   3090  O   VAL   201      18.809   3.654   9.426  1.00  0.00           O  
ATOM   3091  N   THR   202      20.052   2.001  10.276  1.00  0.00           N  
ATOM   3092  H   THR   202      20.840   1.394  10.100  1.00  0.00           H  
ATOM   3093  CA  THR   202      19.050   1.616  11.352  1.00  0.00           C  
ATOM   3094  HA  THR   202      18.478   2.492  11.658  1.00  0.00           H  
ATOM   3095  CB  THR   202      18.187   0.534  10.715  1.00  0.00           C  
ATOM   3096  HB  THR   202      18.753  -0.368  10.483  1.00  0.00           H  
ATOM   3097  CG2 THR   202      16.966   0.008  11.458  1.00  0.00           C  
ATOM   3098 HG21 THR   202      16.133   0.707  11.379  1.00  0.00           H  
ATOM   3099 HG22 THR   202      16.626  -0.969  11.116  1.00  0.00           H  
ATOM   3100 HG23 THR   202      17.275  -0.189  12.484  1.00  0.00           H  
ATOM   3101  OG1 THR   202      17.604   1.050   9.535  1.00  0.00           O  
ATOM   3102  HG1 THR   202      17.657   2.009   9.536  1.00  0.00           H  
ATOM   3103  C   THR   202      19.754   0.969  12.607  1.00  0.00           C  
ATOM   3104  O   THR   202      20.773   0.334  12.461  1.00  0.00           O  
ATOM   3105  N   CYS   203      19.358   1.381  13.811  1.00  0.00           N  
ATOM   3106  H   CYS   203      18.594   2.027  13.954  1.00  0.00           H  
ATOM   3107  CA  CYS   203      19.897   0.821  14.972  1.00  0.00           C  
ATOM   3108  HA  CYS   203      20.831   0.301  14.760  1.00  0.00           H  
ATOM   3109  CB  CYS   203      20.343   2.042  15.720  1.00  0.00           C  
ATOM   3110  HB2 CYS   203      19.450   2.667  15.741  1.00  0.00           H  
ATOM   3111  HB3 CYS   203      20.479   1.817  16.777  1.00  0.00           H  
ATOM   3112  SG  CYS   203      21.736   2.847  14.917  1.00  0.00           S  
ATOM   3113  HG  CYS   203      22.564   1.844  15.222  1.00  0.00           H  
ATOM   3114  C   CYS   203      18.882  -0.082  15.580  1.00  0.00           C  
ATOM   3115  O   CYS   203      17.847   0.393  16.017  1.00  0.00           O  
ATOM   3116  N   LEU   204      19.103  -1.426  15.778  1.00  0.00           N  
ATOM   3117  H   LEU   204      20.024  -1.824  15.660  1.00  0.00           H  
ATOM   3118  CA  LEU   204      17.960  -2.387  15.960  1.00  0.00           C  
ATOM   3119  HA  LEU   204      17.186  -2.117  15.242  1.00  0.00           H  
ATOM   3120  CB  LEU   204      18.531  -3.781  15.685  1.00  0.00           C  
ATOM   3121  HB2 LEU   204      19.362  -3.955  16.369  1.00  0.00           H  
ATOM   3122  HB3 LEU   204      17.816  -4.586  15.857  1.00  0.00           H  
ATOM   3123  CG  LEU   204      19.101  -3.990  14.241  1.00  0.00           C  
ATOM   3124  HG  LEU   204      19.812  -3.211  13.963  1.00  0.00           H  
ATOM   3125  CD1 LEU   204      19.837  -5.346  14.109  1.00  0.00           C  
ATOM   3126 HD11 LEU   204      20.313  -5.327  13.129  1.00  0.00           H  
ATOM   3127 HD12 LEU   204      20.540  -5.385  14.941  1.00  0.00           H  
ATOM   3128 HD13 LEU   204      19.068  -6.118  14.103  1.00  0.00           H  
ATOM   3129  CD2 LEU   204      17.997  -3.969  13.201  1.00  0.00           C  
ATOM   3130 HD21 LEU   204      17.614  -2.966  13.011  1.00  0.00           H  
ATOM   3131 HD22 LEU   204      18.397  -4.462  12.315  1.00  0.00           H  
ATOM   3132 HD23 LEU   204      17.155  -4.601  13.483  1.00  0.00           H  
ATOM   3133  C   LEU   204      17.450  -2.178  17.424  1.00  0.00           C  
ATOM   3134  O   LEU   204      18.166  -2.324  18.401  1.00  0.00           O  
ATOM   3135  N   SER   205      16.166  -1.769  17.469  1.00  0.00           N  
ATOM   3136  H   SER   205      15.502  -1.915  16.722  1.00  0.00           H  
ATOM   3137  CA  SER   205      15.594  -1.140  18.642  1.00  0.00           C  
ATOM   3138  HA  SER   205      16.100  -1.534  19.523  1.00  0.00           H  
ATOM   3139  CB  SER   205      15.885   0.327  18.586  1.00  0.00           C  
ATOM   3140  HB2 SER   205      15.526   0.879  19.454  1.00  0.00           H  
ATOM   3141  HB3 SER   205      16.958   0.517  18.605  1.00  0.00           H  
ATOM   3142  OG  SER   205      15.347   1.071  17.507  1.00  0.00           O  
ATOM   3143  HG  SER   205      15.869   1.875  17.452  1.00  0.00           H  
ATOM   3144  C   SER   205      14.095  -1.352  18.735  1.00  0.00           C  
ATOM   3145  O   SER   205      13.633  -2.146  17.877  1.00  0.00           O  
ATOM   3146  N   ALA   206      13.374  -0.769  19.699  1.00  0.00           N  
ATOM   3147  H   ALA   206      13.783  -0.057  20.287  1.00  0.00           H  
ATOM   3148  CA  ALA   206      11.940  -1.074  19.779  1.00  0.00           C  
ATOM   3149  HA  ALA   206      11.880  -2.147  19.961  1.00  0.00           H  
ATOM   3150  CB  ALA   206      11.417  -0.370  21.006  1.00  0.00           C  
ATOM   3151  HB1 ALA   206      11.790  -0.932  21.863  1.00  0.00           H  
ATOM   3152  HB2 ALA   206      11.656   0.693  20.965  1.00  0.00           H  
ATOM   3153  HB3 ALA   206      10.346  -0.541  20.894  1.00  0.00           H  
ATOM   3154  C   ALA   206      11.070  -0.613  18.579  1.00  0.00           C  
ATOM   3155  O   ALA   206      10.068  -1.185  18.263  1.00  0.00           O  
ATOM   3156  N   SER   207      11.539   0.496  17.869  1.00  0.00           N  
ATOM   3157  H   SER   207      12.371   0.977  18.177  1.00  0.00           H  
ATOM   3158  CA  SER   207      10.922   0.957  16.648  1.00  0.00           C  
ATOM   3159  HA  SER   207       9.856   0.738  16.697  1.00  0.00           H  
ATOM   3160  CB  SER   207      11.036   2.493  16.555  1.00  0.00           C  
ATOM   3161  HB2 SER   207      12.066   2.747  16.805  1.00  0.00           H  
ATOM   3162  HB3 SER   207      10.777   2.864  15.564  1.00  0.00           H  
ATOM   3163  OG  SER   207      10.258   3.155  17.511  1.00  0.00           O  
ATOM   3164  HG  SER   207       9.479   3.450  17.033  1.00  0.00           H  
ATOM   3165  C   SER   207      11.439   0.253  15.443  1.00  0.00           C  
ATOM   3166  O   SER   207      10.920   0.323  14.365  1.00  0.00           O  
ATOM   3167  N   TYR   208      12.520  -0.496  15.580  1.00  0.00           N  
ATOM   3168  H   TYR   208      13.008  -0.636  16.453  1.00  0.00           H  
ATOM   3169  CA  TYR   208      13.313  -1.023  14.423  1.00  0.00           C  
ATOM   3170  HA  TYR   208      12.646  -1.057  13.562  1.00  0.00           H  
ATOM   3171  CB  TYR   208      14.447  -0.056  14.067  1.00  0.00           C  
ATOM   3172  HB2 TYR   208      15.121   0.065  14.916  1.00  0.00           H  
ATOM   3173  HB3 TYR   208      15.102  -0.415  13.274  1.00  0.00           H  
ATOM   3174  CG  TYR   208      14.036   1.299  13.580  1.00  0.00           C  
ATOM   3175  CD1 TYR   208      13.917   2.339  14.497  1.00  0.00           C  
ATOM   3176  HD1 TYR   208      14.141   2.242  15.549  1.00  0.00           H  
ATOM   3177  CE1 TYR   208      13.591   3.658  14.114  1.00  0.00           C  
ATOM   3178  HE1 TYR   208      13.507   4.536  14.739  1.00  0.00           H  
ATOM   3179  CZ  TYR   208      13.407   3.890  12.727  1.00  0.00           C  
ATOM   3180  OH  TYR   208      13.137   5.186  12.407  1.00  0.00           O  
ATOM   3181  HH  TYR   208      12.542   5.376  11.678  1.00  0.00           H  
ATOM   3182  CE2 TYR   208      13.506   2.850  11.786  1.00  0.00           C  
ATOM   3183  HE2 TYR   208      13.264   3.090  10.761  1.00  0.00           H  
ATOM   3184  CD2 TYR   208      13.767   1.530  12.204  1.00  0.00           C  
ATOM   3185  HD2 TYR   208      13.674   0.717  11.500  1.00  0.00           H  
ATOM   3186  C   TYR   208      13.635  -2.516  14.534  1.00  0.00           C  
ATOM   3187  O   TYR   208      14.835  -2.883  14.697  1.00  0.00           O  
ATOM   3188  N   ASP   209      12.711  -3.405  14.476  1.00  0.00           N  
ATOM   3189  H   ASP   209      11.772  -3.064  14.327  1.00  0.00           H  
ATOM   3190  CA  ASP   209      12.781  -4.869  14.550  1.00  0.00           C  
ATOM   3191  HA  ASP   209      13.433  -5.226  15.347  1.00  0.00           H  
ATOM   3192  CB  ASP   209      11.398  -5.450  14.787  1.00  0.00           C  
ATOM   3193  HB2 ASP   209      10.929  -4.879  15.589  1.00  0.00           H  
ATOM   3194  HB3 ASP   209      10.745  -5.264  13.934  1.00  0.00           H  
ATOM   3195  CG  ASP   209      11.387  -6.924  14.950  1.00  0.00           C  
ATOM   3196  OD1 ASP   209      11.207  -7.402  16.082  1.00  0.00           O  
ATOM   3197  OD2 ASP   209      11.642  -7.593  13.947  1.00  0.00           O  
ATOM   3198  C   ASP   209      13.283  -5.476  13.252  1.00  0.00           C  
ATOM   3199  O   ASP   209      12.793  -5.158  12.214  1.00  0.00           O  
ATOM   3200  N   GLN   210      14.311  -6.301  13.359  1.00  0.00           N  
ATOM   3201  H   GLN   210      14.564  -6.592  14.292  1.00  0.00           H  
ATOM   3202  CA  GLN   210      15.085  -6.702  12.181  1.00  0.00           C  
ATOM   3203  HA  GLN   210      15.544  -5.796  11.785  1.00  0.00           H  
ATOM   3204  CB  GLN   210      16.220  -7.657  12.669  1.00  0.00           C  
ATOM   3205  HB2 GLN   210      16.762  -7.206  13.500  1.00  0.00           H  
ATOM   3206  HB3 GLN   210      15.739  -8.568  13.027  1.00  0.00           H  
ATOM   3207  CG  GLN   210      17.155  -7.958  11.451  1.00  0.00           C  
ATOM   3208  HG2 GLN   210      16.568  -8.377  10.633  1.00  0.00           H  
ATOM   3209  HG3 GLN   210      17.456  -6.948  11.174  1.00  0.00           H  
ATOM   3210  CD  GLN   210      18.406  -8.874  11.837  1.00  0.00           C  
ATOM   3211  OE1 GLN   210      18.285  -9.960  12.398  1.00  0.00           O  
ATOM   3212  NE2 GLN   210      19.605  -8.551  11.471  1.00  0.00           N  
ATOM   3213 HE21 GLN   210      20.289  -9.292  11.536  1.00  0.00           H  
ATOM   3214 HE22 GLN   210      19.845  -7.602  11.223  1.00  0.00           H  
ATOM   3215  C   GLN   210      14.134  -7.302  11.084  1.00  0.00           C  
ATOM   3216  O   GLN   210      14.411  -7.253   9.906  1.00  0.00           O  
ATOM   3217  N   ARG   211      13.040  -8.041  11.428  1.00  0.00           N  
ATOM   3218  H   ARG   211      12.640  -7.867  12.339  1.00  0.00           H  
ATOM   3219  CA  ARG   211      12.067  -8.687  10.545  1.00  0.00           C  
ATOM   3220  HA  ARG   211      12.537  -9.240   9.731  1.00  0.00           H  
ATOM   3221  CB  ARG   211      11.376  -9.839  11.354  1.00  0.00           C  
ATOM   3222  HB2 ARG   211      12.194 -10.271  11.932  1.00  0.00           H  
ATOM   3223  HB3 ARG   211      10.609  -9.420  12.005  1.00  0.00           H  
ATOM   3224  CG  ARG   211      10.700 -10.946  10.421  1.00  0.00           C  
ATOM   3225  HG2 ARG   211      10.113 -10.511   9.612  1.00  0.00           H  
ATOM   3226  HG3 ARG   211      11.610 -11.417  10.050  1.00  0.00           H  
ATOM   3227  CD  ARG   211       9.942 -11.992  11.220  1.00  0.00           C  
ATOM   3228  HD2 ARG   211      10.590 -12.535  11.908  1.00  0.00           H  
ATOM   3229  HD3 ARG   211       9.224 -11.447  11.835  1.00  0.00           H  
ATOM   3230  NE  ARG   211       9.301 -12.926  10.218  1.00  0.00           N  
ATOM   3231  HE  ARG   211       8.502 -12.560   9.720  1.00  0.00           H  
ATOM   3232  CZ  ARG   211       9.691 -14.133   9.710  1.00  0.00           C  
ATOM   3233  NH1 ARG   211      10.745 -14.664  10.223  1.00  0.00           N  
ATOM   3234 HH11 ARG   211      11.311 -14.197  10.917  1.00  0.00           H  
ATOM   3235 HH12 ARG   211      11.039 -15.479   9.705  1.00  0.00           H  
ATOM   3236  NH2 ARG   211       9.068 -14.754   8.757  1.00  0.00           N  
ATOM   3237 HH21 ARG   211       8.114 -14.475   8.580  1.00  0.00           H  
ATOM   3238 HH22 ARG   211       9.408 -15.643   8.420  1.00  0.00           H  
ATOM   3239  C   ARG   211      11.030  -7.729   9.986  1.00  0.00           C  
ATOM   3240  O   ARG   211      10.734  -8.026   8.810  1.00  0.00           O  
ATOM   3241  N   GLY   212      10.619  -6.668  10.733  1.00  0.00           N  
ATOM   3242  H   GLY   212      10.983  -6.767  11.670  1.00  0.00           H  
ATOM   3243  CA  GLY   212      10.000  -5.473  10.153  1.00  0.00           C  
ATOM   3244  HA2 GLY   212       9.067  -5.758   9.667  1.00  0.00           H  
ATOM   3245  HA3 GLY   212       9.642  -4.827  10.955  1.00  0.00           H  
ATOM   3246  C   GLY   212      10.875  -4.697   9.159  1.00  0.00           C  
ATOM   3247  O   GLY   212      10.457  -4.423   8.005  1.00  0.00           O  
ATOM   3248  N   THR   213      12.184  -4.549   9.476  1.00  0.00           N  
ATOM   3249  H   THR   213      12.586  -4.713  10.389  1.00  0.00           H  
ATOM   3250  CA  THR   213      13.178  -4.084   8.535  1.00  0.00           C  
ATOM   3251  HA  THR   213      12.841  -3.155   8.075  1.00  0.00           H  
ATOM   3252  CB  THR   213      14.392  -3.786   9.395  1.00  0.00           C  
ATOM   3253  HB  THR   213      14.896  -4.686   9.748  1.00  0.00           H  
ATOM   3254  CG2 THR   213      15.436  -3.112   8.595  1.00  0.00           C  
ATOM   3255 HG21 THR   213      16.268  -2.645   9.121  1.00  0.00           H  
ATOM   3256 HG22 THR   213      15.828  -3.829   7.874  1.00  0.00           H  
ATOM   3257 HG23 THR   213      14.997  -2.318   7.990  1.00  0.00           H  
ATOM   3258  OG1 THR   213      14.177  -2.787  10.419  1.00  0.00           O  
ATOM   3259  HG1 THR   213      13.966  -3.218  11.250  1.00  0.00           H  
ATOM   3260  C   THR   213      13.460  -5.015   7.335  1.00  0.00           C  
ATOM   3261  O   THR   213      13.537  -4.479   6.210  1.00  0.00           O  
ATOM   3262  N   ASP   214      13.566  -6.314   7.457  1.00  0.00           N  
ATOM   3263  H   ASP   214      13.540  -6.651   8.409  1.00  0.00           H  
ATOM   3264  CA  ASP   214      13.781  -7.298   6.337  1.00  0.00           C  
ATOM   3265  HA  ASP   214      14.705  -7.132   5.783  1.00  0.00           H  
ATOM   3266  CB  ASP   214      13.941  -8.713   6.847  1.00  0.00           C  
ATOM   3267  HB2 ASP   214      14.704  -8.658   7.623  1.00  0.00           H  
ATOM   3268  HB3 ASP   214      12.983  -9.103   7.190  1.00  0.00           H  
ATOM   3269  CG  ASP   214      14.494  -9.572   5.744  1.00  0.00           C  
ATOM   3270  OD1 ASP   214      15.563  -9.332   5.123  1.00  0.00           O  
ATOM   3271  OD2 ASP   214      13.786 -10.599   5.466  1.00  0.00           O  
ATOM   3272  C   ASP   214      12.605  -7.225   5.321  1.00  0.00           C  
ATOM   3273  O   ASP   214      12.902  -7.266   4.105  1.00  0.00           O  
ATOM   3274  N   GLN   215      11.361  -6.986   5.784  1.00  0.00           N  
ATOM   3275  H   GLN   215      11.301  -7.047   6.791  1.00  0.00           H  
ATOM   3276  CA  GLN   215      10.266  -6.738   4.872  1.00  0.00           C  
ATOM   3277  HA  GLN   215      10.385  -7.519   4.121  1.00  0.00           H  
ATOM   3278  CB  GLN   215       8.971  -6.892   5.599  1.00  0.00           C  
ATOM   3279  HB2 GLN   215       9.120  -7.698   6.318  1.00  0.00           H  
ATOM   3280  HB3 GLN   215       8.825  -6.027   6.246  1.00  0.00           H  
ATOM   3281  CG  GLN   215       7.757  -7.128   4.710  1.00  0.00           C  
ATOM   3282  HG2 GLN   215       7.564  -6.258   4.083  1.00  0.00           H  
ATOM   3283  HG3 GLN   215       7.930  -8.021   4.110  1.00  0.00           H  
ATOM   3284  CD  GLN   215       6.465  -7.317   5.494  1.00  0.00           C  
ATOM   3285  OE1 GLN   215       6.209  -6.727   6.513  1.00  0.00           O  
ATOM   3286  NE2 GLN   215       5.673  -8.281   5.013  1.00  0.00           N  
ATOM   3287 HE21 GLN   215       4.759  -8.415   5.422  1.00  0.00           H  
ATOM   3288 HE22 GLN   215       6.061  -8.887   4.304  1.00  0.00           H  
ATOM   3289  C   GLN   215      10.271  -5.369   4.179  1.00  0.00           C  
ATOM   3290  O   GLN   215      10.075  -5.383   2.992  1.00  0.00           O  
ATOM   3291  N   LEU   216      10.603  -4.334   4.974  1.00  0.00           N  
ATOM   3292  H   LEU   216      10.683  -4.569   5.953  1.00  0.00           H  
ATOM   3293  CA  LEU   216      10.753  -2.981   4.454  1.00  0.00           C  
ATOM   3294  HA  LEU   216       9.777  -2.626   4.123  1.00  0.00           H  
ATOM   3295  CB  LEU   216      11.109  -2.007   5.703  1.00  0.00           C  
ATOM   3296  HB2 LEU   216      10.314  -1.898   6.441  1.00  0.00           H  
ATOM   3297  HB3 LEU   216      11.898  -2.442   6.317  1.00  0.00           H  
ATOM   3298  CG  LEU   216      11.603  -0.608   5.431  1.00  0.00           C  
ATOM   3299  HG  LEU   216      11.568  -0.150   6.419  1.00  0.00           H  
ATOM   3300  CD1 LEU   216      13.035  -0.512   4.953  1.00  0.00           C  
ATOM   3301 HD11 LEU   216      13.349   0.516   5.134  1.00  0.00           H  
ATOM   3302 HD12 LEU   216      13.577  -1.241   5.554  1.00  0.00           H  
ATOM   3303 HD13 LEU   216      13.090  -0.785   3.899  1.00  0.00           H  
ATOM   3304  CD2 LEU   216      10.657   0.305   4.613  1.00  0.00           C  
ATOM   3305 HD21 LEU   216      10.660  -0.013   3.571  1.00  0.00           H  
ATOM   3306 HD22 LEU   216       9.611   0.208   4.904  1.00  0.00           H  
ATOM   3307 HD23 LEU   216      10.938   1.332   4.846  1.00  0.00           H  
ATOM   3308  C   LEU   216      11.755  -2.977   3.228  1.00  0.00           C  
ATOM   3309  O   LEU   216      11.365  -2.560   2.197  1.00  0.00           O  
ATOM   3310  N   VAL   217      12.968  -3.572   3.405  1.00  0.00           N  
ATOM   3311  H   VAL   217      13.206  -3.860   4.343  1.00  0.00           H  
ATOM   3312  CA  VAL   217      14.015  -3.582   2.370  1.00  0.00           C  
ATOM   3313  HA  VAL   217      14.261  -2.546   2.137  1.00  0.00           H  
ATOM   3314  CB  VAL   217      15.355  -4.133   2.934  1.00  0.00           C  
ATOM   3315  HB  VAL   217      15.284  -5.160   3.293  1.00  0.00           H  
ATOM   3316  CG1 VAL   217      16.402  -4.164   1.796  1.00  0.00           C  
ATOM   3317 HG11 VAL   217      16.012  -4.696   0.928  1.00  0.00           H  
ATOM   3318 HG12 VAL   217      16.571  -3.185   1.347  1.00  0.00           H  
ATOM   3319 HG13 VAL   217      17.337  -4.625   2.115  1.00  0.00           H  
ATOM   3320  CG2 VAL   217      15.805  -3.205   4.074  1.00  0.00           C  
ATOM   3321 HG21 VAL   217      16.771  -3.428   4.528  1.00  0.00           H  
ATOM   3322 HG22 VAL   217      15.847  -2.171   3.732  1.00  0.00           H  
ATOM   3323 HG23 VAL   217      15.157  -3.187   4.950  1.00  0.00           H  
ATOM   3324  C   VAL   217      13.563  -4.307   1.063  1.00  0.00           C  
ATOM   3325  O   VAL   217      13.754  -3.794  -0.027  1.00  0.00           O  
ATOM   3326  N   ALA   218      12.907  -5.446   1.241  1.00  0.00           N  
ATOM   3327  H   ALA   218      12.652  -5.755   2.168  1.00  0.00           H  
ATOM   3328  CA  ALA   218      12.321  -6.198   0.184  1.00  0.00           C  
ATOM   3329  HA  ALA   218      13.094  -6.534  -0.507  1.00  0.00           H  
ATOM   3330  CB  ALA   218      11.824  -7.522   0.885  1.00  0.00           C  
ATOM   3331  HB1 ALA   218      11.624  -8.250   0.099  1.00  0.00           H  
ATOM   3332  HB2 ALA   218      12.701  -7.832   1.452  1.00  0.00           H  
ATOM   3333  HB3 ALA   218      10.996  -7.418   1.586  1.00  0.00           H  
ATOM   3334  C   ALA   218      11.315  -5.434  -0.655  1.00  0.00           C  
ATOM   3335  O   ALA   218      11.350  -5.473  -1.948  1.00  0.00           O  
ATOM   3336  N   ALA   219      10.516  -4.524  -0.030  1.00  0.00           N  
ATOM   3337  H   ALA   219      10.529  -4.585   0.978  1.00  0.00           H  
ATOM   3338  CA  ALA   219       9.551  -3.693  -0.696  1.00  0.00           C  
ATOM   3339  HA  ALA   219       9.101  -4.352  -1.438  1.00  0.00           H  
ATOM   3340  CB  ALA   219       8.466  -3.200   0.191  1.00  0.00           C  
ATOM   3341  HB1 ALA   219       8.754  -2.472   0.950  1.00  0.00           H  
ATOM   3342  HB2 ALA   219       7.759  -2.610  -0.392  1.00  0.00           H  
ATOM   3343  HB3 ALA   219       7.864  -4.035   0.550  1.00  0.00           H  
ATOM   3344  C   ALA   219      10.228  -2.544  -1.441  1.00  0.00           C  
ATOM   3345  O   ALA   219      10.128  -2.375  -2.640  1.00  0.00           O  
ATOM   3346  N   ILE   220      11.061  -1.731  -0.729  1.00  0.00           N  
ATOM   3347  H   ILE   220      11.267  -1.876   0.249  1.00  0.00           H  
ATOM   3348  CA  ILE   220      11.619  -0.426  -1.234  1.00  0.00           C  
ATOM   3349  HA  ILE   220      10.868  -0.046  -1.926  1.00  0.00           H  
ATOM   3350  CB  ILE   220      11.971   0.618  -0.150  1.00  0.00           C  
ATOM   3351  HB  ILE   220      12.266   1.572  -0.588  1.00  0.00           H  
ATOM   3352  CG2 ILE   220      10.843   0.925   0.792  1.00  0.00           C  
ATOM   3353 HG21 ILE   220       9.927   1.256   0.304  1.00  0.00           H  
ATOM   3354 HG22 ILE   220      10.581   0.018   1.338  1.00  0.00           H  
ATOM   3355 HG23 ILE   220      11.181   1.622   1.559  1.00  0.00           H  
ATOM   3356  CG1 ILE   220      13.152   0.049   0.725  1.00  0.00           C  
ATOM   3357 HG12 ILE   220      12.911  -0.936   1.124  1.00  0.00           H  
ATOM   3358 HG13 ILE   220      14.018  -0.130   0.088  1.00  0.00           H  
ATOM   3359  CD1 ILE   220      13.672   0.846   2.013  1.00  0.00           C  
ATOM   3360 HD11 ILE   220      13.884   1.883   1.754  1.00  0.00           H  
ATOM   3361 HD12 ILE   220      12.895   1.038   2.753  1.00  0.00           H  
ATOM   3362 HD13 ILE   220      14.519   0.410   2.541  1.00  0.00           H  
ATOM   3363  C   ILE   220      12.773  -0.632  -2.196  1.00  0.00           C  
ATOM   3364  O   ILE   220      13.006   0.193  -3.044  1.00  0.00           O  
ATOM   3365  N   SER   221      13.433  -1.800  -2.187  1.00  0.00           N  
ATOM   3366  H   SER   221      13.205  -2.495  -1.490  1.00  0.00           H  
ATOM   3367  CA  SER   221      14.572  -2.107  -3.077  1.00  0.00           C  
ATOM   3368  HA  SER   221      15.409  -1.429  -2.910  1.00  0.00           H  
ATOM   3369  CB  SER   221      15.257  -3.398  -2.813  1.00  0.00           C  
ATOM   3370  HB2 SER   221      16.012  -3.518  -3.589  1.00  0.00           H  
ATOM   3371  HB3 SER   221      15.823  -3.429  -1.882  1.00  0.00           H  
ATOM   3372  OG  SER   221      14.528  -4.568  -2.646  1.00  0.00           O  
ATOM   3373  HG  SER   221      14.291  -4.625  -1.717  1.00  0.00           H  
ATOM   3374  C   SER   221      14.131  -2.148  -4.528  1.00  0.00           C  
ATOM   3375  O   SER   221      14.650  -1.505  -5.382  1.00  0.00           O  
ATOM   3376  N   LYS   222      12.942  -2.834  -4.745  1.00  0.00           N  
ATOM   3377  H   LYS   222      12.579  -3.256  -3.902  1.00  0.00           H  
ATOM   3378  CA  LYS   222      12.198  -3.254  -5.963  1.00  0.00           C  
ATOM   3379  HA  LYS   222      12.882  -3.874  -6.542  1.00  0.00           H  
ATOM   3380  CB  LYS   222      10.969  -4.079  -5.615  1.00  0.00           C  
ATOM   3381  HB2 LYS   222      10.597  -3.593  -4.712  1.00  0.00           H  
ATOM   3382  HB3 LYS   222      10.159  -3.974  -6.337  1.00  0.00           H  
ATOM   3383  CG  LYS   222      11.302  -5.577  -5.317  1.00  0.00           C  
ATOM   3384  HG2 LYS   222      11.818  -6.023  -6.167  1.00  0.00           H  
ATOM   3385  HG3 LYS   222      11.961  -5.639  -4.451  1.00  0.00           H  
ATOM   3386  CD  LYS   222       9.885  -6.253  -5.008  1.00  0.00           C  
ATOM   3387  HD2 LYS   222       9.255  -5.763  -4.265  1.00  0.00           H  
ATOM   3388  HD3 LYS   222       9.347  -6.203  -5.954  1.00  0.00           H  
ATOM   3389  CE  LYS   222      10.154  -7.682  -4.589  1.00  0.00           C  
ATOM   3390  HE2 LYS   222       9.229  -8.258  -4.587  1.00  0.00           H  
ATOM   3391  HE3 LYS   222      10.777  -8.166  -5.341  1.00  0.00           H  
ATOM   3392  NZ  LYS   222      10.803  -7.801  -3.261  1.00  0.00           N  
ATOM   3393  HZ1 LYS   222      10.131  -7.632  -2.526  1.00  0.00           H  
ATOM   3394  HZ2 LYS   222      11.310  -8.668  -3.152  1.00  0.00           H  
ATOM   3395  HZ3 LYS   222      11.440  -7.020  -3.202  1.00  0.00           H  
ATOM   3396  C   LYS   222      11.707  -2.090  -6.822  1.00  0.00           C  
ATOM   3397  O   LYS   222      11.387  -2.303  -8.015  1.00  0.00           O  
ATOM   3398  N   THR   223      11.536  -0.904  -6.152  1.00  0.00           N  
ATOM   3399  H   THR   223      11.573  -0.910  -5.143  1.00  0.00           H  
ATOM   3400  CA  THR   223      11.172   0.396  -6.752  1.00  0.00           C  
ATOM   3401  HA  THR   223      10.989   0.315  -7.824  1.00  0.00           H  
ATOM   3402  CB  THR   223       9.832   0.966  -6.274  1.00  0.00           C  
ATOM   3403  HB  THR   223       9.756   1.930  -6.777  1.00  0.00           H  
ATOM   3404  CG2 THR   223       8.661   0.097  -6.702  1.00  0.00           C  
ATOM   3405 HG21 THR   223       7.747   0.690  -6.683  1.00  0.00           H  
ATOM   3406 HG22 THR   223       8.775  -0.273  -7.721  1.00  0.00           H  
ATOM   3407 HG23 THR   223       8.630  -0.815  -6.105  1.00  0.00           H  
ATOM   3408  OG1 THR   223       9.863   1.119  -4.873  1.00  0.00           O  
ATOM   3409  HG1 THR   223       9.617   2.020  -4.655  1.00  0.00           H  
ATOM   3410  C   THR   223      12.197   1.481  -6.591  1.00  0.00           C  
ATOM   3411  O   THR   223      11.943   2.645  -6.942  1.00  0.00           O  
ATOM   3412  N   SER   224      13.384   1.050  -6.127  1.00  0.00           N  
ATOM   3413  H   SER   224      13.501   0.103  -5.797  1.00  0.00           H  
ATOM   3414  CA  SER   224      14.472   2.040  -5.887  1.00  0.00           C  
ATOM   3415  HA  SER   224      13.997   2.974  -5.588  1.00  0.00           H  
ATOM   3416  CB  SER   224      15.381   1.573  -4.756  1.00  0.00           C  
ATOM   3417  HB2 SER   224      15.764   2.434  -4.207  1.00  0.00           H  
ATOM   3418  HB3 SER   224      14.935   0.878  -4.045  1.00  0.00           H  
ATOM   3419  OG  SER   224      16.426   0.773  -5.306  1.00  0.00           O  
ATOM   3420  HG  SER   224      16.050  -0.108  -5.372  1.00  0.00           H  
ATOM   3421  C   SER   224      15.273   2.391  -7.122  1.00  0.00           C  
ATOM   3422  O   SER   224      16.209   3.274  -7.052  1.00  0.00           O  
ATOM   3423  N   GLY   225      14.907   1.794  -8.295  1.00  0.00           N  
ATOM   3424  H   GLY   225      14.051   1.259  -8.324  1.00  0.00           H  
ATOM   3425  CA  GLY   225      15.714   1.941  -9.580  1.00  0.00           C  
ATOM   3426  HA2 GLY   225      15.050   1.471 -10.306  1.00  0.00           H  
ATOM   3427  HA3 GLY   225      15.873   3.000  -9.783  1.00  0.00           H  
ATOM   3428  C   GLY   225      17.048   1.207  -9.658  1.00  0.00           C  
ATOM   3429  O   GLY   225      17.834   1.427 -10.597  1.00  0.00           O  
ATOM   3430  N   THR   226      17.349   0.388  -8.631  1.00  0.00           N  
ATOM   3431  H   THR   226      16.707   0.152  -7.888  1.00  0.00           H  
ATOM   3432  CA  THR   226      18.541  -0.478  -8.700  1.00  0.00           C  
ATOM   3433  HA  THR   226      18.899  -0.719  -9.701  1.00  0.00           H  
ATOM   3434  CB  THR   226      19.800   0.316  -8.223  1.00  0.00           C  
ATOM   3435  HB  THR   226      19.815   1.301  -8.689  1.00  0.00           H  
ATOM   3436  CG2 THR   226      20.092   0.458  -6.765  1.00  0.00           C  
ATOM   3437 HG21 THR   226      20.207  -0.511  -6.280  1.00  0.00           H  
ATOM   3438 HG22 THR   226      21.003   1.045  -6.650  1.00  0.00           H  
ATOM   3439 HG23 THR   226      19.187   0.928  -6.379  1.00  0.00           H  
ATOM   3440  OG1 THR   226      20.857  -0.458  -8.751  1.00  0.00           O  
ATOM   3441  HG1 THR   226      21.199   0.109  -9.446  1.00  0.00           H  
ATOM   3442  C   THR   226      18.369  -1.794  -7.889  1.00  0.00           C  
ATOM   3443  O   THR   226      17.350  -1.849  -7.191  1.00  0.00           O  
ATOM   3444  N   GLU   227      19.223  -2.776  -7.978  1.00  0.00           N  
ATOM   3445  H   GLU   227      19.872  -2.650  -8.741  1.00  0.00           H  
ATOM   3446  CA  GLU   227      19.345  -4.012  -7.173  1.00  0.00           C  
ATOM   3447  HA  GLU   227      18.457  -4.065  -6.544  1.00  0.00           H  
ATOM   3448  CB  GLU   227      19.288  -5.312  -8.056  1.00  0.00           C  
ATOM   3449  HB2 GLU   227      19.957  -5.306  -8.917  1.00  0.00           H  
ATOM   3450  HB3 GLU   227      19.613  -6.110  -7.389  1.00  0.00           H  
ATOM   3451  CG  GLU   227      17.878  -5.503  -8.699  1.00  0.00           C  
ATOM   3452  HG2 GLU   227      17.279  -4.601  -8.826  1.00  0.00           H  
ATOM   3453  HG3 GLU   227      18.096  -5.911  -9.686  1.00  0.00           H  
ATOM   3454  CD  GLU   227      16.946  -6.463  -8.010  1.00  0.00           C  
ATOM   3455  OE1 GLU   227      16.959  -6.518  -6.741  1.00  0.00           O  
ATOM   3456  OE2 GLU   227      16.137  -7.135  -8.689  1.00  0.00           O  
ATOM   3457  C   GLU   227      20.589  -4.049  -6.286  1.00  0.00           C  
ATOM   3458  O   GLU   227      20.802  -5.023  -5.577  1.00  0.00           O  
ATOM   3459  N   GLU   228      21.357  -2.988  -6.229  1.00  0.00           N  
ATOM   3460  H   GLU   228      21.078  -2.327  -6.939  1.00  0.00           H  
ATOM   3461  CA  GLU   228      22.370  -2.601  -5.194  1.00  0.00           C  
ATOM   3462  HA  GLU   228      23.010  -3.467  -5.025  1.00  0.00           H  
ATOM   3463  CB  GLU   228      23.368  -1.606  -5.836  1.00  0.00           C  
ATOM   3464  HB2 GLU   228      22.981  -0.601  -6.004  1.00  0.00           H  
ATOM   3465  HB3 GLU   228      24.087  -1.422  -5.037  1.00  0.00           H  
ATOM   3466  CG  GLU   228      24.004  -2.108  -7.132  1.00  0.00           C  
ATOM   3467  HG2 GLU   228      23.226  -2.401  -7.837  1.00  0.00           H  
ATOM   3468  HG3 GLU   228      24.351  -1.212  -7.646  1.00  0.00           H  
ATOM   3469  CD  GLU   228      25.048  -3.218  -7.002  1.00  0.00           C  
ATOM   3470  OE1 GLU   228      25.388  -3.867  -8.022  1.00  0.00           O  
ATOM   3471  OE2 GLU   228      25.576  -3.471  -5.916  1.00  0.00           O  
ATOM   3472  C   GLU   228      21.825  -2.089  -3.833  1.00  0.00           C  
ATOM   3473  O   GLU   228      22.572  -1.790  -2.946  1.00  0.00           O  
ATOM   3474  N   PHE   229      20.460  -1.996  -3.690  1.00  0.00           N  
ATOM   3475  H   PHE   229      19.871  -2.274  -4.462  1.00  0.00           H  
ATOM   3476  CA  PHE   229      19.866  -1.327  -2.566  1.00  0.00           C  
ATOM   3477  HA  PHE   229      20.263  -0.316  -2.656  1.00  0.00           H  
ATOM   3478  CB  PHE   229      18.354  -1.177  -2.778  1.00  0.00           C  
ATOM   3479  HB2 PHE   229      18.089  -0.918  -3.803  1.00  0.00           H  
ATOM   3480  HB3 PHE   229      17.947  -2.187  -2.725  1.00  0.00           H  
ATOM   3481  CG  PHE   229      17.745  -0.330  -1.705  1.00  0.00           C  
ATOM   3482  CD1 PHE   229      17.424   0.993  -1.994  1.00  0.00           C  
ATOM   3483  HD1 PHE   229      17.757   1.439  -2.919  1.00  0.00           H  
ATOM   3484  CE1 PHE   229      16.859   1.775  -0.970  1.00  0.00           C  
ATOM   3485  HE1 PHE   229      16.679   2.824  -1.150  1.00  0.00           H  
ATOM   3486  CZ  PHE   229      16.490   1.222   0.270  1.00  0.00           C  
ATOM   3487  HZ  PHE   229      16.068   1.899   0.997  1.00  0.00           H  
ATOM   3488  CE2 PHE   229      16.754  -0.124   0.521  1.00  0.00           C  
ATOM   3489  HE2 PHE   229      16.496  -0.591   1.460  1.00  0.00           H  
ATOM   3490  CD2 PHE   229      17.385  -0.902  -0.445  1.00  0.00           C  
ATOM   3491  HD2 PHE   229      17.541  -1.962  -0.310  1.00  0.00           H  
ATOM   3492  C   PHE   229      20.126  -2.076  -1.271  1.00  0.00           C  
ATOM   3493  O   PHE   229      20.075  -3.280  -1.201  1.00  0.00           O  
ATOM   3494  N   HIE   230      20.389  -1.319  -0.207  1.00  0.00           N  
ATOM   3495  H   HIE   230      20.346  -0.320  -0.349  1.00  0.00           H  
ATOM   3496  CA  HIE   230      20.810  -1.850   1.073  1.00  0.00           C  
ATOM   3497  HA  HIE   230      20.324  -2.812   1.239  1.00  0.00           H  
ATOM   3498  CB  HIE   230      22.358  -2.033   0.986  1.00  0.00           C  
ATOM   3499  HB2 HIE   230      22.627  -2.410  -0.001  1.00  0.00           H  
ATOM   3500  HB3 HIE   230      22.855  -1.064   0.940  1.00  0.00           H  
ATOM   3501  CG  HIE   230      23.029  -2.935   1.972  1.00  0.00           C  
ATOM   3502  ND1 HIE   230      22.794  -4.326   2.025  1.00  0.00           N  
ATOM   3503  CE1 HIE   230      23.376  -4.764   3.187  1.00  0.00           C  
ATOM   3504  HE1 HIE   230      23.642  -5.786   3.411  1.00  0.00           H  
ATOM   3505  NE2 HIE   230      23.916  -3.677   3.858  1.00  0.00           N  
ATOM   3506  HE2 HIE   230      24.516  -3.738   4.668  1.00  0.00           H  
ATOM   3507  CD2 HIE   230      23.682  -2.551   3.099  1.00  0.00           C  
ATOM   3508  HD2 HIE   230      23.991  -1.544   3.339  1.00  0.00           H  
ATOM   3509  C   HIE   230      20.329  -1.075   2.311  1.00  0.00           C  
ATOM   3510  O   HIE   230      19.789   0.021   2.159  1.00  0.00           O  
ATOM   3511  N   ASN   231      20.507  -1.657   3.482  1.00  0.00           N  
ATOM   3512  H   ASN   231      21.211  -2.382   3.466  1.00  0.00           H  
ATOM   3513  CA  ASN   231      20.171  -1.046   4.753  1.00  0.00           C  
ATOM   3514  HA  ASN   231      19.990   0.028   4.696  1.00  0.00           H  
ATOM   3515  CB  ASN   231      18.870  -1.648   5.252  1.00  0.00           C  
ATOM   3516  HB2 ASN   231      18.094  -1.463   4.509  1.00  0.00           H  
ATOM   3517  HB3 ASN   231      18.979  -2.731   5.298  1.00  0.00           H  
ATOM   3518  CG  ASN   231      18.381  -1.208   6.625  1.00  0.00           C  
ATOM   3519  OD1 ASN   231      17.577  -1.939   7.225  1.00  0.00           O  
ATOM   3520  ND2 ASN   231      18.822  -0.151   7.247  1.00  0.00           N  
ATOM   3521 HD21 ASN   231      18.244   0.065   8.046  1.00  0.00           H  
ATOM   3522 HD22 ASN   231      19.582   0.333   6.790  1.00  0.00           H  
ATOM   3523  C   ASN   231      21.323  -1.454   5.687  1.00  0.00           C  
ATOM   3524  O   ASN   231      21.564  -2.627   5.925  1.00  0.00           O  
ATOM   3525  N   LEU   232      22.125  -0.482   6.169  1.00  0.00           N  
ATOM   3526  H   LEU   232      21.834   0.472   6.010  1.00  0.00           H  
ATOM   3527  CA  LEU   232      23.243  -0.767   7.129  1.00  0.00           C  
ATOM   3528  HA  LEU   232      23.700  -1.730   6.901  1.00  0.00           H  
ATOM   3529  CB  LEU   232      24.239   0.415   6.965  1.00  0.00           C  
ATOM   3530  HB2 LEU   232      24.836   0.267   6.065  1.00  0.00           H  
ATOM   3531  HB3 LEU   232      23.785   1.402   6.876  1.00  0.00           H  
ATOM   3532  CG  LEU   232      25.249   0.544   8.127  1.00  0.00           C  
ATOM   3533  HG  LEU   232      24.763   0.486   9.101  1.00  0.00           H  
ATOM   3534  CD1 LEU   232      26.142  -0.653   8.124  1.00  0.00           C  
ATOM   3535 HD11 LEU   232      25.457  -1.500   8.092  1.00  0.00           H  
ATOM   3536 HD12 LEU   232      26.795  -0.729   7.255  1.00  0.00           H  
ATOM   3537 HD13 LEU   232      26.791  -0.671   8.999  1.00  0.00           H  
ATOM   3538  CD2 LEU   232      26.045   1.853   8.043  1.00  0.00           C  
ATOM   3539 HD21 LEU   232      26.705   1.840   7.177  1.00  0.00           H  
ATOM   3540 HD22 LEU   232      25.384   2.702   7.870  1.00  0.00           H  
ATOM   3541 HD23 LEU   232      26.628   2.043   8.944  1.00  0.00           H  
ATOM   3542  C   LEU   232      22.691  -0.769   8.596  1.00  0.00           C  
ATOM   3543  O   LEU   232      22.071   0.185   9.018  1.00  0.00           O  
ATOM   3544  N   GLN   233      22.821  -1.932   9.134  1.00  0.00           N  
ATOM   3545  H   GLN   233      23.223  -2.718   8.642  1.00  0.00           H  
ATOM   3546  CA  GLN   233      22.297  -2.177  10.472  1.00  0.00           C  
ATOM   3547  HA  GLN   233      21.605  -1.347  10.621  1.00  0.00           H  
ATOM   3548  CB  GLN   233      21.398  -3.428  10.636  1.00  0.00           C  
ATOM   3549  HB2 GLN   233      22.015  -4.319  10.525  1.00  0.00           H  
ATOM   3550  HB3 GLN   233      21.087  -3.554  11.673  1.00  0.00           H  
ATOM   3551  CG  GLN   233      20.170  -3.435   9.710  1.00  0.00           C  
ATOM   3552  HG2 GLN   233      19.457  -2.637   9.919  1.00  0.00           H  
ATOM   3553  HG3 GLN   233      20.533  -3.216   8.706  1.00  0.00           H  
ATOM   3554  CD  GLN   233      19.487  -4.767   9.564  1.00  0.00           C  
ATOM   3555  OE1 GLN   233      19.844  -5.764  10.203  1.00  0.00           O  
ATOM   3556  NE2 GLN   233      18.653  -4.869   8.551  1.00  0.00           N  
ATOM   3557 HE21 GLN   233      17.990  -5.630   8.601  1.00  0.00           H  
ATOM   3558 HE22 GLN   233      18.375  -4.080   7.986  1.00  0.00           H  
ATOM   3559  C   GLN   233      23.420  -2.020  11.490  1.00  0.00           C  
ATOM   3560  O   GLN   233      24.612  -2.374  11.255  1.00  0.00           O  
ATOM   3561  N   LEU   234      23.028  -1.657  12.683  1.00  0.00           N  
ATOM   3562  H   LEU   234      22.137  -1.183  12.722  1.00  0.00           H  
ATOM   3563  CA  LEU   234      23.864  -1.547  13.858  1.00  0.00           C  
ATOM   3564  HA  LEU   234      24.874  -1.941  13.747  1.00  0.00           H  
ATOM   3565  CB  LEU   234      24.046  -0.007  14.200  1.00  0.00           C  
ATOM   3566  HB2 LEU   234      23.049   0.363  14.437  1.00  0.00           H  
ATOM   3567  HB3 LEU   234      24.628   0.075  15.119  1.00  0.00           H  
ATOM   3568  CG  LEU   234      24.810   0.927  13.273  1.00  0.00           C  
ATOM   3569  HG  LEU   234      25.650   0.388  12.836  1.00  0.00           H  
ATOM   3570  CD1 LEU   234      23.964   1.426  12.043  1.00  0.00           C  
ATOM   3571 HD11 LEU   234      24.577   1.607  11.160  1.00  0.00           H  
ATOM   3572 HD12 LEU   234      23.392   0.603  11.615  1.00  0.00           H  
ATOM   3573 HD13 LEU   234      23.326   2.272  12.298  1.00  0.00           H  
ATOM   3574  CD2 LEU   234      25.499   2.150  13.845  1.00  0.00           C  
ATOM   3575 HD21 LEU   234      24.751   2.735  14.380  1.00  0.00           H  
ATOM   3576 HD22 LEU   234      26.263   1.770  14.524  1.00  0.00           H  
ATOM   3577 HD23 LEU   234      25.938   2.759  13.055  1.00  0.00           H  
ATOM   3578  C   LEU   234      23.160  -2.322  14.965  1.00  0.00           C  
ATOM   3579  O   LEU   234      21.922  -2.191  15.112  1.00  0.00           O  
ATOM   3580  N   ARG   235      23.933  -3.159  15.650  1.00  0.00           N  
ATOM   3581  H   ARG   235      24.898  -3.344  15.416  1.00  0.00           H  
ATOM   3582  CA  ARG   235      23.475  -3.902  16.776  1.00  0.00           C  
ATOM   3583  HA  ARG   235      22.776  -4.631  16.365  1.00  0.00           H  
ATOM   3584  CB  ARG   235      24.705  -4.561  17.316  1.00  0.00           C  
ATOM   3585  HB2 ARG   235      25.503  -3.858  17.552  1.00  0.00           H  
ATOM   3586  HB3 ARG   235      24.363  -4.904  18.292  1.00  0.00           H  
ATOM   3587  CG  ARG   235      25.166  -5.808  16.550  1.00  0.00           C  
ATOM   3588  HG2 ARG   235      24.427  -6.596  16.404  1.00  0.00           H  
ATOM   3589  HG3 ARG   235      25.603  -5.543  15.587  1.00  0.00           H  
ATOM   3590  CD  ARG   235      26.241  -6.390  17.451  1.00  0.00           C  
ATOM   3591  HD2 ARG   235      26.994  -5.611  17.567  1.00  0.00           H  
ATOM   3592  HD3 ARG   235      25.839  -6.645  18.432  1.00  0.00           H  
ATOM   3593  NE  ARG   235      27.051  -7.494  17.062  1.00  0.00           N  
ATOM   3594  HE  ARG   235      26.880  -8.337  17.592  1.00  0.00           H  
ATOM   3595  CZ  ARG   235      27.692  -7.610  15.991  1.00  0.00           C  
ATOM   3596  NH1 ARG   235      28.051  -8.742  15.546  1.00  0.00           N  
ATOM   3597 HH11 ARG   235      27.864  -9.518  16.165  1.00  0.00           H  
ATOM   3598 HH12 ARG   235      28.697  -8.749  14.770  1.00  0.00           H  
ATOM   3599  NH2 ARG   235      28.123  -6.654  15.233  1.00  0.00           N  
ATOM   3600 HH21 ARG   235      27.909  -5.694  15.465  1.00  0.00           H  
ATOM   3601 HH22 ARG   235      28.684  -6.917  14.436  1.00  0.00           H  
ATOM   3602  C   ARG   235      22.683  -3.144  17.889  1.00  0.00           C  
ATOM   3603  O   ARG   235      22.904  -1.954  18.117  1.00  0.00           O  
ATOM   3604  N   PRO   236      21.822  -3.893  18.668  1.00  0.00           N  
ATOM   3605  CD  PRO   236      21.504  -5.262  18.490  1.00  0.00           C  
ATOM   3606  HD2 PRO   236      22.199  -5.888  19.050  1.00  0.00           H  
ATOM   3607  HD3 PRO   236      21.211  -5.507  17.469  1.00  0.00           H  
ATOM   3608  CG  PRO   236      20.096  -5.450  19.202  1.00  0.00           C  
ATOM   3609  HG2 PRO   236      19.833  -6.424  19.614  1.00  0.00           H  
ATOM   3610  HG3 PRO   236      19.284  -5.184  18.525  1.00  0.00           H  
ATOM   3611  CB  PRO   236      20.327  -4.469  20.338  1.00  0.00           C  
ATOM   3612  HB2 PRO   236      21.007  -4.972  21.025  1.00  0.00           H  
ATOM   3613  HB3 PRO   236      19.412  -4.244  20.887  1.00  0.00           H  
ATOM   3614  CA  PRO   236      21.017  -3.272  19.709  1.00  0.00           C  
ATOM   3615  HA  PRO   236      20.265  -2.624  19.258  1.00  0.00           H  
ATOM   3616  C   PRO   236      21.816  -2.626  20.855  1.00  0.00           C  
ATOM   3617  O   PRO   236      22.920  -3.057  21.158  1.00  0.00           O  
ATOM   3618  N   ALA   237      21.186  -1.672  21.545  1.00  0.00           N  
ATOM   3619  H   ALA   237      20.311  -1.320  21.184  1.00  0.00           H  
ATOM   3620  CA  ALA   237      22.010  -1.068  22.608  1.00  0.00           C  
ATOM   3621  HA  ALA   237      22.737  -1.736  23.068  1.00  0.00           H  
ATOM   3622  CB  ALA   237      22.744   0.177  22.050  1.00  0.00           C  
ATOM   3623  HB1 ALA   237      23.475   0.521  22.782  1.00  0.00           H  
ATOM   3624  HB2 ALA   237      23.315  -0.056  21.151  1.00  0.00           H  
ATOM   3625  HB3 ALA   237      22.026   0.984  21.901  1.00  0.00           H  
ATOM   3626  C   ALA   237      21.197  -0.603  23.861  1.00  0.00           C  
ATOM   3627  O   ALA   237      21.832  -0.479  24.907  1.00  0.00           O  
ATOM   3628  N   VAL   238      19.899  -0.539  23.690  1.00  0.00           N  
ATOM   3629  H   VAL   238      19.555  -0.799  22.776  1.00  0.00           H  
ATOM   3630  CA  VAL   238      18.974  -0.096  24.709  1.00  0.00           C  
ATOM   3631  HA  VAL   238      19.327  -0.379  25.701  1.00  0.00           H  
ATOM   3632  CB  VAL   238      18.845   1.469  24.700  1.00  0.00           C  
ATOM   3633  HB  VAL   238      19.817   1.951  24.588  1.00  0.00           H  
ATOM   3634  CG1 VAL   238      17.976   1.856  23.508  1.00  0.00           C  
ATOM   3635 HG11 VAL   238      18.515   1.545  22.613  1.00  0.00           H  
ATOM   3636 HG12 VAL   238      16.983   1.407  23.540  1.00  0.00           H  
ATOM   3637 HG13 VAL   238      17.708   2.900  23.346  1.00  0.00           H  
ATOM   3638  CG2 VAL   238      18.128   2.186  25.846  1.00  0.00           C  
ATOM   3639 HG21 VAL   238      18.104   3.259  25.653  1.00  0.00           H  
ATOM   3640 HG22 VAL   238      17.138   1.736  25.913  1.00  0.00           H  
ATOM   3641 HG23 VAL   238      18.677   1.914  26.747  1.00  0.00           H  
ATOM   3642  C   VAL   238      17.718  -0.796  24.621  1.00  0.00           C  
ATOM   3643  O   VAL   238      17.163  -1.084  23.475  1.00  0.00           O  
ATOM   3644  N   GLU   239      17.177  -1.119  25.788  1.00  0.00           N  
ATOM   3645  H   GLU   239      17.625  -0.872  26.659  1.00  0.00           H  
ATOM   3646  CA  GLU   239      15.798  -1.686  25.810  1.00  0.00           C  
ATOM   3647  HA  GLU   239      15.655  -2.256  24.892  1.00  0.00           H  
ATOM   3648  CB  GLU   239      15.684  -2.585  27.048  1.00  0.00           C  
ATOM   3649  HB2 GLU   239      16.137  -1.999  27.848  1.00  0.00           H  
ATOM   3650  HB3 GLU   239      14.648  -2.763  27.336  1.00  0.00           H  
ATOM   3651  CG  GLU   239      16.511  -3.952  26.971  1.00  0.00           C  
ATOM   3652  HG2 GLU   239      16.310  -4.473  27.907  1.00  0.00           H  
ATOM   3653  HG3 GLU   239      16.131  -4.552  26.144  1.00  0.00           H  
ATOM   3654  CD  GLU   239      18.013  -3.801  26.999  1.00  0.00           C  
ATOM   3655  OE1 GLU   239      18.617  -4.047  25.894  1.00  0.00           O  
ATOM   3656  OE2 GLU   239      18.573  -3.363  28.012  1.00  0.00           O  
ATOM   3657  C   GLU   239      14.772  -0.613  25.805  1.00  0.00           C  
ATOM   3658  O   GLU   239      13.753  -0.846  25.141  1.00  0.00           O  
ATOM   3659  N   GLY   240      14.975   0.538  26.444  1.00  0.00           N  
ATOM   3660  H   GLY   240      15.929   0.718  26.724  1.00  0.00           H  
ATOM   3661  CA  GLY   240      13.966   1.631  26.417  1.00  0.00           C  
ATOM   3662  HA2 GLY   240      12.967   1.203  26.329  1.00  0.00           H  
ATOM   3663  HA3 GLY   240      14.028   2.307  27.270  1.00  0.00           H  
ATOM   3664  C   GLY   240      14.157   2.558  25.177  1.00  0.00           C  
ATOM   3665  O   GLY   240      14.488   2.062  24.096  1.00  0.00           O  
ATOM   3666  N   PHE   241      13.796   3.872  25.315  1.00  0.00           N  
ATOM   3667  H   PHE   241      13.668   4.214  26.256  1.00  0.00           H  
ATOM   3668  CA  PHE   241      14.101   4.798  24.287  1.00  0.00           C  
ATOM   3669  HA  PHE   241      14.106   4.336  23.299  1.00  0.00           H  
ATOM   3670  CB  PHE   241      12.989   5.883  24.250  1.00  0.00           C  
ATOM   3671  HB2 PHE   241      12.126   5.441  23.752  1.00  0.00           H  
ATOM   3672  HB3 PHE   241      12.564   6.243  25.187  1.00  0.00           H  
ATOM   3673  CG  PHE   241      13.350   7.129  23.431  1.00  0.00           C  
ATOM   3674  CD1 PHE   241      13.208   7.175  22.018  1.00  0.00           C  
ATOM   3675  HD1 PHE   241      12.868   6.308  21.471  1.00  0.00           H  
ATOM   3676  CE1 PHE   241      13.336   8.357  21.323  1.00  0.00           C  
ATOM   3677  HE1 PHE   241      13.212   8.449  20.254  1.00  0.00           H  
ATOM   3678  CZ  PHE   241      13.811   9.538  22.043  1.00  0.00           C  
ATOM   3679  HZ  PHE   241      14.095  10.458  21.553  1.00  0.00           H  
ATOM   3680  CE2 PHE   241      14.047   9.522  23.411  1.00  0.00           C  
ATOM   3681  HE2 PHE   241      14.374  10.360  24.009  1.00  0.00           H  
ATOM   3682  CD2 PHE   241      13.834   8.264  24.074  1.00  0.00           C  
ATOM   3683  HD2 PHE   241      14.116   8.198  25.114  1.00  0.00           H  
ATOM   3684  C   PHE   241      15.521   5.268  24.476  1.00  0.00           C  
ATOM   3685  O   PHE   241      16.282   5.105  23.568  1.00  0.00           O  
ATOM   3686  N   PHE   242      15.976   5.700  25.672  1.00  0.00           N  
ATOM   3687  H   PHE   242      15.393   5.702  26.497  1.00  0.00           H  
ATOM   3688  CA  PHE   242      17.288   6.357  25.845  1.00  0.00           C  
ATOM   3689  HA  PHE   242      17.969   6.136  25.023  1.00  0.00           H  
ATOM   3690  CB  PHE   242      17.063   7.828  26.025  1.00  0.00           C  
ATOM   3691  HB2 PHE   242      16.606   8.362  25.192  1.00  0.00           H  
ATOM   3692  HB3 PHE   242      16.322   7.972  26.811  1.00  0.00           H  
ATOM   3693  CG  PHE   242      18.290   8.602  26.361  1.00  0.00           C  
ATOM   3694  CD1 PHE   242      19.378   8.725  25.426  1.00  0.00           C  
ATOM   3695  HD1 PHE   242      19.291   8.202  24.486  1.00  0.00           H  
ATOM   3696  CE1 PHE   242      20.554   9.416  25.769  1.00  0.00           C  
ATOM   3697  HE1 PHE   242      21.327   9.595  25.037  1.00  0.00           H  
ATOM   3698  CZ  PHE   242      20.658  10.081  26.979  1.00  0.00           C  
ATOM   3699  HZ  PHE   242      21.510  10.720  27.161  1.00  0.00           H  
ATOM   3700  CE2 PHE   242      19.601   9.930  27.890  1.00  0.00           C  
ATOM   3701  HE2 PHE   242      19.721  10.545  28.770  1.00  0.00           H  
ATOM   3702  CD2 PHE   242      18.390   9.282  27.631  1.00  0.00           C  
ATOM   3703  HD2 PHE   242      17.626   9.271  28.394  1.00  0.00           H  
ATOM   3704  C   PHE   242      17.920   5.738  27.128  1.00  0.00           C  
ATOM   3705  O   PHE   242      17.350   5.271  28.090  1.00  0.00           O  
ATOM   3706  N   ASN   243      19.204   5.921  27.269  1.00  0.00           N  
ATOM   3707  H   ASN   243      19.749   6.333  26.525  1.00  0.00           H  
ATOM   3708  CA  ASN   243      20.033   5.779  28.445  1.00  0.00           C  
ATOM   3709  HA  ASN   243      19.383   5.781  29.320  1.00  0.00           H  
ATOM   3710  CB  ASN   243      20.667   4.397  28.387  1.00  0.00           C  
ATOM   3711  HB2 ASN   243      19.849   3.677  28.419  1.00  0.00           H  
ATOM   3712  HB3 ASN   243      21.278   4.176  27.512  1.00  0.00           H  
ATOM   3713  CG  ASN   243      21.659   4.155  29.509  1.00  0.00           C  
ATOM   3714  OD1 ASN   243      21.409   4.577  30.613  1.00  0.00           O  
ATOM   3715  ND2 ASN   243      22.841   3.564  29.268  1.00  0.00           N  
ATOM   3716 HD21 ASN   243      23.353   3.113  30.014  1.00  0.00           H  
ATOM   3717 HD22 ASN   243      23.085   3.308  28.321  1.00  0.00           H  
ATOM   3718  C   ASN   243      21.122   6.885  28.646  1.00  0.00           C  
ATOM   3719  O   ASN   243      22.044   7.102  27.889  1.00  0.00           O  
ATOM   3720  N   LYS   244      20.997   7.586  29.749  1.00  0.00           N  
ATOM   3721  H   LYS   244      20.297   7.233  30.385  1.00  0.00           H  
ATOM   3722  CA  LYS   244      21.726   8.765  30.345  1.00  0.00           C  
ATOM   3723  HA  LYS   244      22.020   9.529  29.625  1.00  0.00           H  
ATOM   3724  CB  LYS   244      20.859   9.570  31.313  1.00  0.00           C  
ATOM   3725  HB2 LYS   244      19.820   9.573  30.984  1.00  0.00           H  
ATOM   3726  HB3 LYS   244      20.844   9.125  32.308  1.00  0.00           H  
ATOM   3727  CG  LYS   244      21.152  11.112  31.202  1.00  0.00           C  
ATOM   3728  HG2 LYS   244      22.184  11.288  31.505  1.00  0.00           H  
ATOM   3729  HG3 LYS   244      21.044  11.445  30.170  1.00  0.00           H  
ATOM   3730  CD  LYS   244      20.248  12.097  31.995  1.00  0.00           C  
ATOM   3731  HD2 LYS   244      19.234  11.724  31.856  1.00  0.00           H  
ATOM   3732  HD3 LYS   244      20.545  12.001  33.039  1.00  0.00           H  
ATOM   3733  CE  LYS   244      20.422  13.530  31.451  1.00  0.00           C  
ATOM   3734  HE2 LYS   244      20.939  13.490  30.492  1.00  0.00           H  
ATOM   3735  HE3 LYS   244      19.435  13.912  31.191  1.00  0.00           H  
ATOM   3736  NZ  LYS   244      21.166  14.399  32.364  1.00  0.00           N  
ATOM   3737  HZ1 LYS   244      21.973  13.998  32.820  1.00  0.00           H  
ATOM   3738  HZ2 LYS   244      21.449  15.265  31.928  1.00  0.00           H  
ATOM   3739  HZ3 LYS   244      20.564  14.828  33.052  1.00  0.00           H  
ATOM   3740  C   LYS   244      23.114   8.399  30.848  1.00  0.00           C  
ATOM   3741  O   LYS   244      23.963   9.301  30.732  1.00  0.00           O  
ATOM   3742  N   ALA   245      23.317   7.166  31.198  1.00  0.00           N  
ATOM   3743  H   ALA   245      22.600   6.457  31.138  1.00  0.00           H  
ATOM   3744  CA  ALA   245      24.684   6.762  31.557  1.00  0.00           C  
ATOM   3745  HA  ALA   245      25.122   7.440  32.290  1.00  0.00           H  
ATOM   3746  CB  ALA   245      24.522   5.416  32.333  1.00  0.00           C  
ATOM   3747  HB1 ALA   245      24.221   4.548  31.746  1.00  0.00           H  
ATOM   3748  HB2 ALA   245      25.449   5.174  32.853  1.00  0.00           H  
ATOM   3749  HB3 ALA   245      23.707   5.558  33.042  1.00  0.00           H  
ATOM   3750  C   ALA   245      25.736   6.569  30.396  1.00  0.00           C  
ATOM   3751  O   ALA   245      26.895   6.787  30.538  1.00  0.00           O  
ATOM   3752  N   THR   246      25.156   6.182  29.218  1.00  0.00           N  
ATOM   3753  H   THR   246      24.259   5.732  29.328  1.00  0.00           H  
ATOM   3754  CA  THR   246      26.030   5.805  28.083  1.00  0.00           C  
ATOM   3755  HA  THR   246      27.089   5.942  28.302  1.00  0.00           H  
ATOM   3756  CB  THR   246      25.956   4.291  27.742  1.00  0.00           C  
ATOM   3757  HB  THR   246      26.771   4.048  27.059  1.00  0.00           H  
ATOM   3758  CG2 THR   246      26.194   3.298  28.893  1.00  0.00           C  
ATOM   3759 HG21 THR   246      25.247   3.246  29.429  1.00  0.00           H  
ATOM   3760 HG22 THR   246      26.492   2.306  28.553  1.00  0.00           H  
ATOM   3761 HG23 THR   246      26.961   3.690  29.560  1.00  0.00           H  
ATOM   3762  OG1 THR   246      24.756   4.045  27.112  1.00  0.00           O  
ATOM   3763  HG1 THR   246      24.676   3.160  26.750  1.00  0.00           H  
ATOM   3764  C   THR   246      25.769   6.702  26.814  1.00  0.00           C  
ATOM   3765  O   THR   246      26.633   6.934  26.012  1.00  0.00           O  
ATOM   3766  N   GLY   247      24.512   7.245  26.713  1.00  0.00           N  
ATOM   3767  H   GLY   247      23.892   7.089  27.494  1.00  0.00           H  
ATOM   3768  CA  GLY   247      23.966   7.988  25.561  1.00  0.00           C  
ATOM   3769  HA2 GLY   247      23.243   8.700  25.957  1.00  0.00           H  
ATOM   3770  HA3 GLY   247      24.735   8.576  25.060  1.00  0.00           H  
ATOM   3771  C   GLY   247      23.238   7.189  24.481  1.00  0.00           C  
ATOM   3772  O   GLY   247      22.880   7.693  23.424  1.00  0.00           O  
ATOM   3773  N   ALA   248      22.972   5.839  24.847  1.00  0.00           N  
ATOM   3774  H   ALA   248      23.507   5.417  25.592  1.00  0.00           H  
ATOM   3775  CA  ALA   248      22.415   4.946  23.820  1.00  0.00           C  
ATOM   3776  HA  ALA   248      22.914   5.025  22.854  1.00  0.00           H  
ATOM   3777  CB  ALA   248      22.704   3.533  24.291  1.00  0.00           C  
ATOM   3778  HB1 ALA   248      22.093   2.782  23.791  1.00  0.00           H  
ATOM   3779  HB2 ALA   248      23.720   3.196  24.084  1.00  0.00           H  
ATOM   3780  HB3 ALA   248      22.609   3.480  25.376  1.00  0.00           H  
ATOM   3781  C   ALA   248      20.878   5.129  23.603  1.00  0.00           C  
ATOM   3782  O   ALA   248      20.151   5.466  24.490  1.00  0.00           O  
ATOM   3783  N   CYS   249      20.405   4.916  22.349  1.00  0.00           N  
ATOM   3784  H   CYS   249      20.976   4.480  21.640  1.00  0.00           H  
ATOM   3785  CA  CYS   249      19.107   5.482  21.897  1.00  0.00           C  
ATOM   3786  HA  CYS   249      18.456   5.465  22.771  1.00  0.00           H  
ATOM   3787  CB  CYS   249      19.277   6.926  21.537  1.00  0.00           C  
ATOM   3788  HB2 CYS   249      20.012   7.441  22.156  1.00  0.00           H  
ATOM   3789  HB3 CYS   249      19.724   7.022  20.548  1.00  0.00           H  
ATOM   3790  SG  CYS   249      17.747   7.843  21.506  1.00  0.00           S  
ATOM   3791  HG  CYS   249      17.528   8.048  22.808  1.00  0.00           H  
ATOM   3792  C   CYS   249      18.437   4.660  20.731  1.00  0.00           C  
ATOM   3793  O   CYS   249      19.194   4.110  19.904  1.00  0.00           O  
ATOM   3794  N   ALA   250      17.127   4.463  20.778  1.00  0.00           N  
ATOM   3795  H   ALA   250      16.643   5.043  21.448  1.00  0.00           H  
ATOM   3796  CA  ALA   250      16.343   3.736  19.772  1.00  0.00           C  
ATOM   3797  HA  ALA   250      16.661   2.707  19.606  1.00  0.00           H  
ATOM   3798  CB  ALA   250      14.888   3.742  20.328  1.00  0.00           C  
ATOM   3799  HB1 ALA   250      14.205   3.187  19.684  1.00  0.00           H  
ATOM   3800  HB2 ALA   250      14.806   3.368  21.349  1.00  0.00           H  
ATOM   3801  HB3 ALA   250      14.564   4.781  20.277  1.00  0.00           H  
ATOM   3802  C   ALA   250      16.415   4.324  18.362  1.00  0.00           C  
ATOM   3803  O   ALA   250      16.544   3.457  17.445  1.00  0.00           O  
ATOM   3804  N   HIE   251      16.359   5.621  18.053  1.00  0.00           N  
ATOM   3805  H   HIE   251      16.191   6.239  18.835  1.00  0.00           H  
ATOM   3806  CA  HIE   251      16.269   6.185  16.684  1.00  0.00           C  
ATOM   3807  HA  HIE   251      15.841   5.404  16.055  1.00  0.00           H  
ATOM   3808  CB  HIE   251      15.340   7.401  16.694  1.00  0.00           C  
ATOM   3809  HB2 HIE   251      15.776   7.994  17.497  1.00  0.00           H  
ATOM   3810  HB3 HIE   251      15.408   8.055  15.824  1.00  0.00           H  
ATOM   3811  CG  HIE   251      13.914   6.961  16.845  1.00  0.00           C  
ATOM   3812  ND1 HIE   251      13.118   6.821  17.946  1.00  0.00           N  
ATOM   3813  CE1 HIE   251      11.937   6.419  17.464  1.00  0.00           C  
ATOM   3814  HE1 HIE   251      10.996   6.433  17.993  1.00  0.00           H  
ATOM   3815  NE2 HIE   251      11.879   6.417  16.142  1.00  0.00           N  
ATOM   3816  HE2 HIE   251      11.029   6.181  15.649  1.00  0.00           H  
ATOM   3817  CD2 HIE   251      13.149   6.786  15.718  1.00  0.00           C  
ATOM   3818  HD2 HIE   251      13.429   6.825  14.675  1.00  0.00           H  
ATOM   3819  C   HIE   251      17.589   6.478  16.029  1.00  0.00           C  
ATOM   3820  O   HIE   251      18.381   7.112  16.666  1.00  0.00           O  
ATOM   3821  N   PRO   252      17.887   6.128  14.766  1.00  0.00           N  
ATOM   3822  CD  PRO   252      16.933   5.982  13.680  1.00  0.00           C  
ATOM   3823  HD2 PRO   252      16.195   6.782  13.616  1.00  0.00           H  
ATOM   3824  HD3 PRO   252      16.342   5.094  13.900  1.00  0.00           H  
ATOM   3825  CG  PRO   252      17.665   5.729  12.405  1.00  0.00           C  
ATOM   3826  HG2 PRO   252      17.826   6.589  11.756  1.00  0.00           H  
ATOM   3827  HG3 PRO   252      17.319   4.877  11.818  1.00  0.00           H  
ATOM   3828  CB  PRO   252      19.004   5.186  12.901  1.00  0.00           C  
ATOM   3829  HB2 PRO   252      19.767   5.461  12.173  1.00  0.00           H  
ATOM   3830  HB3 PRO   252      18.988   4.101  13.009  1.00  0.00           H  
ATOM   3831  CA  PRO   252      19.231   5.904  14.296  1.00  0.00           C  
ATOM   3832  HA  PRO   252      19.909   5.306  14.903  1.00  0.00           H  
ATOM   3833  C   PRO   252      20.053   7.184  14.035  1.00  0.00           C  
ATOM   3834  O   PRO   252      21.322   7.146  14.153  1.00  0.00           O  
ATOM   3835  N   ASP   253      19.485   8.299  13.613  1.00  0.00           N  
ATOM   3836  H   ASP   253      18.534   8.275  13.274  1.00  0.00           H  
ATOM   3837  CA  ASP   253      20.227   9.495  13.300  1.00  0.00           C  
ATOM   3838  HA  ASP   253      20.959   9.352  12.505  1.00  0.00           H  
ATOM   3839  CB  ASP   253      19.289  10.620  12.714  1.00  0.00           C  
ATOM   3840  HB2 ASP   253      18.888  11.227  13.525  1.00  0.00           H  
ATOM   3841  HB3 ASP   253      19.915  11.281  12.115  1.00  0.00           H  
ATOM   3842  CG  ASP   253      18.213  10.088  11.839  1.00  0.00           C  
ATOM   3843  OD1 ASP   253      18.409  10.088  10.613  1.00  0.00           O  
ATOM   3844  OD2 ASP   253      17.154   9.561  12.311  1.00  0.00           O  
ATOM   3845  C   ASP   253      20.929  10.052  14.543  1.00  0.00           C  
ATOM   3846  O   ASP   253      22.035  10.634  14.452  1.00  0.00           O  
ATOM   3847  N   ILE   254      20.358   9.854  15.752  1.00  0.00           N  
ATOM   3848  H   ILE   254      19.396   9.551  15.705  1.00  0.00           H  
ATOM   3849  CA  ILE   254      20.974  10.230  17.029  1.00  0.00           C  
ATOM   3850  HA  ILE   254      21.172  11.300  16.966  1.00  0.00           H  
ATOM   3851  CB  ILE   254      19.951   9.989  18.185  1.00  0.00           C  
ATOM   3852  HB  ILE   254      19.610   8.958  18.097  1.00  0.00           H  
ATOM   3853  CG2 ILE   254      20.567  10.226  19.548  1.00  0.00           C  
ATOM   3854 HG21 ILE   254      21.338   9.489  19.772  1.00  0.00           H  
ATOM   3855 HG22 ILE   254      20.993  11.222  19.668  1.00  0.00           H  
ATOM   3856 HG23 ILE   254      19.853  10.218  20.372  1.00  0.00           H  
ATOM   3857  CG1 ILE   254      18.663  10.865  18.013  1.00  0.00           C  
ATOM   3858 HG12 ILE   254      18.939  11.911  18.149  1.00  0.00           H  
ATOM   3859 HG13 ILE   254      18.377  10.788  16.964  1.00  0.00           H  
ATOM   3860  CD1 ILE   254      17.408  10.597  18.890  1.00  0.00           C  
ATOM   3861 HD11 ILE   254      17.572  10.783  19.951  1.00  0.00           H  
ATOM   3862 HD12 ILE   254      16.584  11.229  18.558  1.00  0.00           H  
ATOM   3863 HD13 ILE   254      17.141   9.556  18.708  1.00  0.00           H  
ATOM   3864  C   ILE   254      22.272   9.352  17.236  1.00  0.00           C  
ATOM   3865  O   ILE   254      23.156   9.624  18.071  1.00  0.00           O  
ATOM   3866  N   ASN   255      22.323   8.256  16.505  1.00  0.00           N  
ATOM   3867  H   ASN   255      21.648   8.111  15.768  1.00  0.00           H  
ATOM   3868  CA  ASN   255      23.415   7.236  16.608  1.00  0.00           C  
ATOM   3869  HA  ASN   255      23.930   7.452  17.544  1.00  0.00           H  
ATOM   3870  CB  ASN   255      22.840   5.775  16.676  1.00  0.00           C  
ATOM   3871  HB2 ASN   255      22.308   5.590  15.742  1.00  0.00           H  
ATOM   3872  HB3 ASN   255      23.643   5.055  16.834  1.00  0.00           H  
ATOM   3873  CG  ASN   255      21.931   5.582  17.859  1.00  0.00           C  
ATOM   3874  OD1 ASN   255      22.235   5.807  19.026  1.00  0.00           O  
ATOM   3875  ND2 ASN   255      20.787   5.134  17.591  1.00  0.00           N  
ATOM   3876 HD21 ASN   255      20.163   4.892  18.348  1.00  0.00           H  
ATOM   3877 HD22 ASN   255      20.570   4.867  16.642  1.00  0.00           H  
ATOM   3878  C   ASN   255      24.425   7.384  15.452  1.00  0.00           C  
ATOM   3879  O   ASN   255      25.621   7.236  15.751  1.00  0.00           O  
ATOM   3880  N   ILE   256      23.984   7.681  14.234  1.00  0.00           N  
ATOM   3881  H   ILE   256      23.000   7.812  14.045  1.00  0.00           H  
ATOM   3882  CA  ILE   256      24.753   7.640  12.978  1.00  0.00           C  
ATOM   3883  HA  ILE   256      25.714   8.089  13.228  1.00  0.00           H  
ATOM   3884  CB  ILE   256      25.093   6.235  12.601  1.00  0.00           C  
ATOM   3885  HB  ILE   256      25.648   5.816  13.441  1.00  0.00           H  
ATOM   3886  CG2 ILE   256      23.871   5.297  12.579  1.00  0.00           C  
ATOM   3887 HG21 ILE   256      23.355   5.519  11.645  1.00  0.00           H  
ATOM   3888 HG22 ILE   256      24.159   4.246  12.597  1.00  0.00           H  
ATOM   3889 HG23 ILE   256      23.136   5.422  13.374  1.00  0.00           H  
ATOM   3890  CG1 ILE   256      25.953   6.183  11.269  1.00  0.00           C  
ATOM   3891 HG12 ILE   256      25.102   6.212  10.588  1.00  0.00           H  
ATOM   3892 HG13 ILE   256      26.616   7.046  11.316  1.00  0.00           H  
ATOM   3893  CD1 ILE   256      26.676   4.878  11.039  1.00  0.00           C  
ATOM   3894 HD11 ILE   256      27.237   4.472  11.881  1.00  0.00           H  
ATOM   3895 HD12 ILE   256      25.873   4.190  10.777  1.00  0.00           H  
ATOM   3896 HD13 ILE   256      27.324   4.944  10.165  1.00  0.00           H  
ATOM   3897  C   ILE   256      24.143   8.470  11.821  1.00  0.00           C  
ATOM   3898  O   ILE   256      23.034   8.105  11.362  1.00  0.00           O  
ATOM   3899  N   ASN   257      24.749   9.516  11.160  1.00  0.00           N  
ATOM   3900  H   ASN   257      25.697   9.744  11.423  1.00  0.00           H  
ATOM   3901  CA  ASN   257      24.117  10.309  10.138  1.00  0.00           C  
ATOM   3902  HA  ASN   257      23.359   9.684   9.666  1.00  0.00           H  
ATOM   3903  CB  ASN   257      23.345  11.454  10.859  1.00  0.00           C  
ATOM   3904  HB2 ASN   257      22.836  11.036  11.728  1.00  0.00           H  
ATOM   3905  HB3 ASN   257      23.970  12.257  11.248  1.00  0.00           H  
ATOM   3906  CG  ASN   257      22.162  11.970  10.059  1.00  0.00           C  
ATOM   3907  OD1 ASN   257      22.082  11.789   8.905  1.00  0.00           O  
ATOM   3908  ND2 ASN   257      21.393  12.832  10.661  1.00  0.00           N  
ATOM   3909 HD21 ASN   257      20.633  13.338  10.228  1.00  0.00           H  
ATOM   3910 HD22 ASN   257      21.658  13.040  11.614  1.00  0.00           H  
ATOM   3911  C   ASN   257      24.993  10.941   9.030  1.00  0.00           C  
ATOM   3912  O   ASN   257      26.105  11.337   9.301  1.00  0.00           O  
ATOM   3913  N   ALA   258      24.462  11.029   7.813  1.00  0.00           N  
ATOM   3914  H   ALA   258      23.482  10.883   7.621  1.00  0.00           H  
ATOM   3915  CA  ALA   258      25.271  11.494   6.656  1.00  0.00           C  
ATOM   3916  HA  ALA   258      26.299  11.133   6.635  1.00  0.00           H  
ATOM   3917  CB  ALA   258      24.592  11.105   5.370  1.00  0.00           C  
ATOM   3918  HB1 ALA   258      25.038  11.655   4.541  1.00  0.00           H  
ATOM   3919  HB2 ALA   258      24.744  10.049   5.145  1.00  0.00           H  
ATOM   3920  HB3 ALA   258      23.509  11.215   5.406  1.00  0.00           H  
ATOM   3921  C   ALA   258      25.392  13.000   6.788  1.00  0.00           C  
ATOM   3922  O   ALA   258      24.404  13.792   6.892  1.00  0.00           O  
ATOM   3923  N   ILE   259      26.621  13.500   6.686  1.00  0.00           N  
ATOM   3924  H   ILE   259      27.417  12.883   6.607  1.00  0.00           H  
ATOM   3925  CA  ILE   259      26.969  14.928   6.575  1.00  0.00           C  
ATOM   3926  HA  ILE   259      26.049  15.512   6.570  1.00  0.00           H  
ATOM   3927  CB  ILE   259      27.654  15.413   7.806  1.00  0.00           C  
ATOM   3928  HB  ILE   259      27.704  16.500   7.744  1.00  0.00           H  
ATOM   3929  CG2 ILE   259      26.766  15.001   9.038  1.00  0.00           C  
ATOM   3930 HG21 ILE   259      25.708  14.997   8.779  1.00  0.00           H  
ATOM   3931 HG22 ILE   259      27.020  14.034   9.471  1.00  0.00           H  
ATOM   3932 HG23 ILE   259      26.894  15.617   9.928  1.00  0.00           H  
ATOM   3933  CG1 ILE   259      29.099  14.980   8.019  1.00  0.00           C  
ATOM   3934 HG12 ILE   259      29.086  13.918   8.267  1.00  0.00           H  
ATOM   3935 HG13 ILE   259      29.676  15.178   7.116  1.00  0.00           H  
ATOM   3936  CD1 ILE   259      29.834  15.737   9.202  1.00  0.00           C  
ATOM   3937 HD11 ILE   259      30.887  15.516   9.023  1.00  0.00           H  
ATOM   3938 HD12 ILE   259      29.609  16.799   9.106  1.00  0.00           H  
ATOM   3939 HD13 ILE   259      29.568  15.231  10.130  1.00  0.00           H  
ATOM   3940  C   ILE   259      27.646  15.335   5.255  1.00  0.00           C  
ATOM   3941  O   ILE   259      27.421  16.408   4.826  1.00  0.00           O  
ATOM   3942  N   ASP   260      28.279  14.455   4.529  1.00  0.00           N  
ATOM   3943  H   ASP   260      28.443  13.560   4.967  1.00  0.00           H  
ATOM   3944  CA  ASP   260      28.790  14.689   3.201  1.00  0.00           C  
ATOM   3945  HA  ASP   260      28.051  15.064   2.494  1.00  0.00           H  
ATOM   3946  CB  ASP   260      29.922  15.720   3.342  1.00  0.00           C  
ATOM   3947  HB2 ASP   260      29.682  16.685   3.787  1.00  0.00           H  
ATOM   3948  HB3 ASP   260      30.702  15.325   3.993  1.00  0.00           H  
ATOM   3949  CG  ASP   260      30.528  15.908   1.986  1.00  0.00           C  
ATOM   3950  OD1 ASP   260      31.806  15.900   1.932  1.00  0.00           O  
ATOM   3951  OD2 ASP   260      29.727  16.068   1.002  1.00  0.00           O  
ATOM   3952  C   ASP   260      29.168  13.275   2.571  1.00  0.00           C  
ATOM   3953  O   ASP   260      29.181  12.221   3.231  1.00  0.00           O  
ATOM   3954  N   VAL   261      29.566  13.381   1.290  1.00  0.00           N  
ATOM   3955  H   VAL   261      29.413  14.276   0.846  1.00  0.00           H  
ATOM   3956  CA  VAL   261      29.945  12.223   0.414  1.00  0.00           C  
ATOM   3957  HA  VAL   261      29.076  11.565   0.389  1.00  0.00           H  
ATOM   3958  CB  VAL   261      30.317  12.664  -1.035  1.00  0.00           C  
ATOM   3959  HB  VAL   261      31.049  13.471  -1.058  1.00  0.00           H  
ATOM   3960  CG1 VAL   261      30.841  11.509  -1.965  1.00  0.00           C  
ATOM   3961 HG11 VAL   261      31.546  10.894  -1.405  1.00  0.00           H  
ATOM   3962 HG12 VAL   261      30.033  10.855  -2.292  1.00  0.00           H  
ATOM   3963 HG13 VAL   261      31.361  12.036  -2.765  1.00  0.00           H  
ATOM   3964  CG2 VAL   261      28.989  13.197  -1.663  1.00  0.00           C  
ATOM   3965 HG21 VAL   261      28.717  14.084  -1.091  1.00  0.00           H  
ATOM   3966 HG22 VAL   261      29.215  13.483  -2.690  1.00  0.00           H  
ATOM   3967 HG23 VAL   261      28.166  12.482  -1.660  1.00  0.00           H  
ATOM   3968  C   VAL   261      31.044  11.364   1.104  1.00  0.00           C  
ATOM   3969  O   VAL   261      32.233  11.750   1.093  1.00  0.00           O  
ATOM   3970  N   GLY   262      30.688  10.161   1.646  1.00  0.00           N  
ATOM   3971  H   GLY   262      29.728   9.851   1.598  1.00  0.00           H  
ATOM   3972  CA  GLY   262      31.636   9.245   2.362  1.00  0.00           C  
ATOM   3973  HA2 GLY   262      31.144   8.278   2.471  1.00  0.00           H  
ATOM   3974  HA3 GLY   262      32.550   9.067   1.795  1.00  0.00           H  
ATOM   3975  C   GLY   262      32.050   9.814   3.786  1.00  0.00           C  
ATOM   3976  O   GLY   262      33.016   9.344   4.333  1.00  0.00           O  
ATOM   3977  N   LYS   263      31.271  10.674   4.393  1.00  0.00           N  
ATOM   3978  H   LYS   263      30.425  10.923   3.901  1.00  0.00           H  
ATOM   3979  CA  LYS   263      31.473  11.401   5.696  1.00  0.00           C  
ATOM   3980  HA  LYS   263      32.271  10.894   6.239  1.00  0.00           H  
ATOM   3981  CB  LYS   263      31.983  12.819   5.433  1.00  0.00           C  
ATOM   3982  HB2 LYS   263      32.827  12.759   4.746  1.00  0.00           H  
ATOM   3983  HB3 LYS   263      31.284  13.356   4.790  1.00  0.00           H  
ATOM   3984  CG  LYS   263      32.494  13.577   6.626  1.00  0.00           C  
ATOM   3985  HG2 LYS   263      31.736  13.940   7.321  1.00  0.00           H  
ATOM   3986  HG3 LYS   263      33.180  12.907   7.143  1.00  0.00           H  
ATOM   3987  CD  LYS   263      33.412  14.804   6.293  1.00  0.00           C  
ATOM   3988  HD2 LYS   263      32.890  15.492   5.628  1.00  0.00           H  
ATOM   3989  HD3 LYS   263      33.522  15.321   7.246  1.00  0.00           H  
ATOM   3990  CE  LYS   263      34.824  14.483   5.673  1.00  0.00           C  
ATOM   3991  HE2 LYS   263      35.594  14.175   6.380  1.00  0.00           H  
ATOM   3992  HE3 LYS   263      34.688  13.759   4.869  1.00  0.00           H  
ATOM   3993  NZ  LYS   263      35.385  15.760   5.131  1.00  0.00           N  
ATOM   3994  HZ1 LYS   263      35.174  16.538   5.739  1.00  0.00           H  
ATOM   3995  HZ2 LYS   263      36.361  15.657   4.894  1.00  0.00           H  
ATOM   3996  HZ3 LYS   263      34.870  16.070   4.320  1.00  0.00           H  
ATOM   3997  C   LYS   263      30.204  11.363   6.585  1.00  0.00           C  
ATOM   3998  O   LYS   263      29.077  11.801   6.230  1.00  0.00           O  
ATOM   3999  N   LEU   264      30.361  10.848   7.811  1.00  0.00           N  
ATOM   4000  H   LEU   264      31.299  10.567   8.062  1.00  0.00           H  
ATOM   4001  CA  LEU   264      29.264  10.820   8.834  1.00  0.00           C  
ATOM   4002  HA  LEU   264      28.422  11.340   8.378  1.00  0.00           H  
ATOM   4003  CB  LEU   264      28.710   9.363   9.177  1.00  0.00           C  
ATOM   4004  HB2 LEU   264      29.392   8.843   9.849  1.00  0.00           H  
ATOM   4005  HB3 LEU   264      27.823   9.507   9.794  1.00  0.00           H  
ATOM   4006  CG  LEU   264      28.550   8.392   7.969  1.00  0.00           C  
ATOM   4007  HG  LEU   264      29.432   8.169   7.369  1.00  0.00           H  
ATOM   4008  CD1 LEU   264      28.065   7.040   8.407  1.00  0.00           C  
ATOM   4009 HD11 LEU   264      28.775   6.628   9.124  1.00  0.00           H  
ATOM   4010 HD12 LEU   264      27.016   6.956   8.691  1.00  0.00           H  
ATOM   4011 HD13 LEU   264      28.080   6.323   7.586  1.00  0.00           H  
ATOM   4012  CD2 LEU   264      27.469   8.860   6.980  1.00  0.00           C  
ATOM   4013 HD21 LEU   264      27.092   8.160   6.234  1.00  0.00           H  
ATOM   4014 HD22 LEU   264      26.567   9.207   7.484  1.00  0.00           H  
ATOM   4015 HD23 LEU   264      27.915   9.656   6.385  1.00  0.00           H  
ATOM   4016  C   LEU   264      29.655  11.528  10.107  1.00  0.00           C  
ATOM   4017  O   LEU   264      30.782  11.716  10.489  1.00  0.00           O  
ATOM   4018  N   VAL   265      28.617  11.957  10.803  1.00  0.00           N  
ATOM   4019  H   VAL   265      27.713  11.932  10.353  1.00  0.00           H  
ATOM   4020  CA  VAL   265      28.544  12.148  12.214  1.00  0.00           C  
ATOM   4021  HA  VAL   265      29.556  12.341  12.569  1.00  0.00           H  
ATOM   4022  CB  VAL   265      27.839  13.486  12.608  1.00  0.00           C  
ATOM   4023  HB  VAL   265      28.230  14.343  12.060  1.00  0.00           H  
ATOM   4024  CG1 VAL   265      26.333  13.326  12.423  1.00  0.00           C  
ATOM   4025 HG11 VAL   265      25.824  12.597  13.054  1.00  0.00           H  
ATOM   4026 HG12 VAL   265      25.847  14.247  12.744  1.00  0.00           H  
ATOM   4027 HG13 VAL   265      26.095  13.207  11.366  1.00  0.00           H  
ATOM   4028  CG2 VAL   265      28.138  13.783  14.150  1.00  0.00           C  
ATOM   4029 HG21 VAL   265      27.456  13.114  14.675  1.00  0.00           H  
ATOM   4030 HG22 VAL   265      29.206  13.664  14.335  1.00  0.00           H  
ATOM   4031 HG23 VAL   265      27.815  14.755  14.522  1.00  0.00           H  
ATOM   4032  C   VAL   265      28.026  10.980  12.999  1.00  0.00           C  
ATOM   4033  O   VAL   265      26.940  10.407  12.612  1.00  0.00           O  
ATOM   4034  N   VAL   266      28.760  10.552  14.017  1.00  0.00           N  
ATOM   4035  H   VAL   266      29.697  10.900  14.165  1.00  0.00           H  
ATOM   4036  CA  VAL   266      28.444   9.378  14.898  1.00  0.00           C  
ATOM   4037  HA  VAL   266      27.446   9.051  14.605  1.00  0.00           H  
ATOM   4038  CB  VAL   266      29.388   8.196  14.628  1.00  0.00           C  
ATOM   4039  HB  VAL   266      29.146   7.408  15.342  1.00  0.00           H  
ATOM   4040  CG1 VAL   266      29.084   7.597  13.272  1.00  0.00           C  
ATOM   4041 HG11 VAL   266      28.043   7.282  13.205  1.00  0.00           H  
ATOM   4042 HG12 VAL   266      29.322   8.338  12.509  1.00  0.00           H  
ATOM   4043 HG13 VAL   266      29.773   6.770  13.103  1.00  0.00           H  
ATOM   4044  CG2 VAL   266      30.859   8.493  14.680  1.00  0.00           C  
ATOM   4045 HG21 VAL   266      31.360   7.529  14.766  1.00  0.00           H  
ATOM   4046 HG22 VAL   266      31.206   9.086  13.834  1.00  0.00           H  
ATOM   4047 HG23 VAL   266      31.117   9.072  15.567  1.00  0.00           H  
ATOM   4048  C   VAL   266      28.367   9.626  16.410  1.00  0.00           C  
ATOM   4049  O   VAL   266      29.059  10.531  16.897  1.00  0.00           O  
ATOM   4050  N   SER   267      27.537   8.840  17.064  1.00  0.00           N  
ATOM   4051  H   SER   267      27.107   8.027  16.646  1.00  0.00           H  
ATOM   4052  CA  SER   267      27.399   9.083  18.563  1.00  0.00           C  
ATOM   4053  HA  SER   267      27.159  10.144  18.623  1.00  0.00           H  
ATOM   4054  CB  SER   267      26.105   8.268  19.013  1.00  0.00           C  
ATOM   4055  HB2 SER   267      25.189   8.592  18.520  1.00  0.00           H  
ATOM   4056  HB3 SER   267      26.261   7.213  18.789  1.00  0.00           H  
ATOM   4057  OG  SER   267      26.032   8.256  20.438  1.00  0.00           O  
ATOM   4058  HG  SER   267      25.128   8.023  20.661  1.00  0.00           H  
ATOM   4059  C   SER   267      28.607   8.571  19.270  1.00  0.00           C  
ATOM   4060  O   SER   267      29.129   7.483  18.919  1.00  0.00           O  
ATOM   4061  N   PRO   268      29.096   9.227  20.344  1.00  0.00           N  
ATOM   4062  CD  PRO   268      28.587  10.512  20.784  1.00  0.00           C  
ATOM   4063  HD2 PRO   268      27.498  10.536  20.728  1.00  0.00           H  
ATOM   4064  HD3 PRO   268      29.030  11.362  20.264  1.00  0.00           H  
ATOM   4065  CG  PRO   268      29.087  10.681  22.267  1.00  0.00           C  
ATOM   4066  HG2 PRO   268      28.278  10.340  22.913  1.00  0.00           H  
ATOM   4067  HG3 PRO   268      29.347  11.736  22.356  1.00  0.00           H  
ATOM   4068  CB  PRO   268      30.287   9.792  22.397  1.00  0.00           C  
ATOM   4069  HB2 PRO   268      30.223   9.372  23.400  1.00  0.00           H  
ATOM   4070  HB3 PRO   268      31.167  10.434  22.365  1.00  0.00           H  
ATOM   4071  CA  PRO   268      30.121   8.723  21.322  1.00  0.00           C  
ATOM   4072  HA  PRO   268      31.078   8.513  20.844  1.00  0.00           H  
ATOM   4073  C   PRO   268      29.725   7.367  22.038  1.00  0.00           C  
ATOM   4074  O   PRO   268      30.597   6.686  22.613  1.00  0.00           O  
ATOM   4075  N   ALA   269      28.455   6.980  22.102  1.00  0.00           N  
ATOM   4076  H   ALA   269      27.865   7.682  21.680  1.00  0.00           H  
ATOM   4077  CA  ALA   269      27.875   5.957  23.008  1.00  0.00           C  
ATOM   4078  HA  ALA   269      28.267   6.040  24.022  1.00  0.00           H  
ATOM   4079  CB  ALA   269      26.407   6.248  23.100  1.00  0.00           C  
ATOM   4080  HB1 ALA   269      25.793   5.635  23.759  1.00  0.00           H  
ATOM   4081  HB2 ALA   269      26.356   7.254  23.517  1.00  0.00           H  
ATOM   4082  HB3 ALA   269      25.972   6.194  22.102  1.00  0.00           H  
ATOM   4083  C   ALA   269      28.205   4.479  22.627  1.00  0.00           C  
ATOM   4084  O   ALA   269      27.300   3.634  22.468  1.00  0.00           O  
ATOM   4085  N   ALA   270      29.466   4.105  22.423  1.00  0.00           N  
ATOM   4086  H   ALA   270      30.149   4.842  22.531  1.00  0.00           H  
ATOM   4087  CA  ALA   270      29.926   2.773  22.018  1.00  0.00           C  
ATOM   4088  HA  ALA   270      30.975   2.883  21.743  1.00  0.00           H  
ATOM   4089  CB  ALA   270      29.930   1.707  23.083  1.00  0.00           C  
ATOM   4090  HB1 ALA   270      28.905   1.370  23.240  1.00  0.00           H  
ATOM   4091  HB2 ALA   270      30.503   0.833  22.775  1.00  0.00           H  
ATOM   4092  HB3 ALA   270      30.433   2.122  23.957  1.00  0.00           H  
ATOM   4093  C   ALA   270      29.383   2.225  20.667  1.00  0.00           C  
ATOM   4094  O   ALA   270      28.407   1.509  20.563  1.00  0.00           O  
ATOM   4095  N   LEU   271      30.053   2.643  19.570  1.00  0.00           N  
ATOM   4096  H   LEU   271      30.755   3.356  19.705  1.00  0.00           H  
ATOM   4097  CA  LEU   271      29.640   2.302  18.213  1.00  0.00           C  
ATOM   4098  HA  LEU   271      28.580   2.531  18.103  1.00  0.00           H  
ATOM   4099  CB  LEU   271      30.480   3.113  17.150  1.00  0.00           C  
ATOM   4100  HB2 LEU   271      30.455   4.137  17.523  1.00  0.00           H  
ATOM   4101  HB3 LEU   271      31.507   2.772  17.013  1.00  0.00           H  
ATOM   4102  CG  LEU   271      29.943   3.136  15.671  1.00  0.00           C  
ATOM   4103  HG  LEU   271      30.026   2.176  15.162  1.00  0.00           H  
ATOM   4104  CD1 LEU   271      28.475   3.561  15.663  1.00  0.00           C  
ATOM   4105 HD11 LEU   271      28.229   3.749  14.618  1.00  0.00           H  
ATOM   4106 HD12 LEU   271      27.795   2.788  16.022  1.00  0.00           H  
ATOM   4107 HD13 LEU   271      28.389   4.512  16.190  1.00  0.00           H  
ATOM   4108  CD2 LEU   271      30.762   4.037  14.780  1.00  0.00           C  
ATOM   4109 HD21 LEU   271      31.765   3.645  14.615  1.00  0.00           H  
ATOM   4110 HD22 LEU   271      30.196   4.085  13.849  1.00  0.00           H  
ATOM   4111 HD23 LEU   271      30.994   4.996  15.244  1.00  0.00           H  
ATOM   4112  C   LEU   271      29.849   0.757  17.999  1.00  0.00           C  
ATOM   4113  O   LEU   271      30.767   0.165  18.533  1.00  0.00           O  
ATOM   4114  N   ASP   272      29.125   0.200  17.007  1.00  0.00           N  
ATOM   4115  H   ASP   272      28.395   0.796  16.644  1.00  0.00           H  
ATOM   4116  CA  ASP   272      29.190  -1.239  16.621  1.00  0.00           C  
ATOM   4117  HA  ASP   272      29.318  -1.830  17.528  1.00  0.00           H  
ATOM   4118  CB  ASP   272      27.900  -1.699  15.921  1.00  0.00           C  
ATOM   4119  HB2 ASP   272      27.074  -1.545  16.616  1.00  0.00           H  
ATOM   4120  HB3 ASP   272      27.736  -1.191  14.971  1.00  0.00           H  
ATOM   4121  CG  ASP   272      27.772  -3.191  15.558  1.00  0.00           C  
ATOM   4122  OD1 ASP   272      26.790  -3.426  14.884  1.00  0.00           O  
ATOM   4123  OD2 ASP   272      28.617  -4.019  15.951  1.00  0.00           O  
ATOM   4124  C   ASP   272      30.383  -1.607  15.763  1.00  0.00           C  
ATOM   4125  O   ASP   272      30.479  -1.025  14.672  1.00  0.00           O  
ATOM   4126  N   TRP   273      31.183  -2.593  16.143  1.00  0.00           N  
ATOM   4127  H   TRP   273      30.906  -3.119  16.959  1.00  0.00           H  
ATOM   4128  CA  TRP   273      32.405  -3.054  15.520  1.00  0.00           C  
ATOM   4129  HA  TRP   273      33.050  -2.176  15.529  1.00  0.00           H  
ATOM   4130  CB  TRP   273      33.068  -4.186  16.367  1.00  0.00           C  
ATOM   4131  HB2 TRP   273      32.299  -4.893  16.678  1.00  0.00           H  
ATOM   4132  HB3 TRP   273      33.977  -4.550  15.888  1.00  0.00           H  
ATOM   4133  CG  TRP   273      33.660  -3.620  17.613  1.00  0.00           C  
ATOM   4134  CD1 TRP   273      33.137  -3.516  18.856  1.00  0.00           C  
ATOM   4135  HD1 TRP   273      32.147  -3.856  19.122  1.00  0.00           H  
ATOM   4136  NE1 TRP   273      33.862  -2.636  19.618  1.00  0.00           N  
ATOM   4137  HE1 TRP   273      33.575  -2.315  20.532  1.00  0.00           H  
ATOM   4138  CE2 TRP   273      34.922  -2.224  18.901  1.00  0.00           C  
ATOM   4139  CZ2 TRP   273      35.882  -1.305  19.179  1.00  0.00           C  
ATOM   4140  HZ2 TRP   273      35.913  -0.902  20.180  1.00  0.00           H  
ATOM   4141  CH2 TRP   273      36.857  -0.824  18.228  1.00  0.00           C  
ATOM   4142  HH2 TRP   273      37.616  -0.093  18.465  1.00  0.00           H  
ATOM   4143  CZ3 TRP   273      36.783  -1.395  16.986  1.00  0.00           C  
ATOM   4144  HZ3 TRP   273      37.405  -1.011  16.190  1.00  0.00           H  
ATOM   4145  CE3 TRP   273      35.776  -2.293  16.694  1.00  0.00           C  
ATOM   4146  HE3 TRP   273      35.654  -2.549  15.652  1.00  0.00           H  
ATOM   4147  CD2 TRP   273      34.838  -2.781  17.599  1.00  0.00           C  
ATOM   4148  C   TRP   273      32.313  -3.459  14.004  1.00  0.00           C  
ATOM   4149  O   TRP   273      33.222  -3.190  13.253  1.00  0.00           O  
ATOM   4150  N   ASP   274      31.137  -4.075  13.661  1.00  0.00           N  
ATOM   4151  H   ASP   274      30.470  -4.299  14.385  1.00  0.00           H  
ATOM   4152  CA  ASP   274      30.948  -4.537  12.321  1.00  0.00           C  
ATOM   4153  HA  ASP   274      31.900  -4.826  11.878  1.00  0.00           H  
ATOM   4154  CB  ASP   274      30.064  -5.824  12.229  1.00  0.00           C  
ATOM   4155  HB2 ASP   274      29.090  -5.543  12.630  1.00  0.00           H  
ATOM   4156  HB3 ASP   274      29.971  -6.183  11.204  1.00  0.00           H  
ATOM   4157  CG  ASP   274      30.543  -7.017  13.024  1.00  0.00           C  
ATOM   4158  OD1 ASP   274      29.782  -7.943  13.426  1.00  0.00           O  
ATOM   4159  OD2 ASP   274      31.735  -7.208  13.197  1.00  0.00           O  
ATOM   4160  C   ASP   274      30.363  -3.424  11.461  1.00  0.00           C  
ATOM   4161  O   ASP   274      30.726  -3.227  10.290  1.00  0.00           O  
ATOM   4162  N   ALA   275      29.518  -2.563  12.084  1.00  0.00           N  
ATOM   4163  H   ALA   275      29.296  -2.645  13.066  1.00  0.00           H  
ATOM   4164  CA  ALA   275      29.230  -1.268  11.385  1.00  0.00           C  
ATOM   4165  HA  ALA   275      28.681  -1.496  10.471  1.00  0.00           H  
ATOM   4166  CB  ALA   275      28.260  -0.514  12.364  1.00  0.00           C  
ATOM   4167  HB1 ALA   275      27.484  -1.198  12.708  1.00  0.00           H  
ATOM   4168  HB2 ALA   275      28.757  -0.153  13.264  1.00  0.00           H  
ATOM   4169  HB3 ALA   275      27.790   0.275  11.776  1.00  0.00           H  
ATOM   4170  C   ALA   275      30.455  -0.424  11.083  1.00  0.00           C  
ATOM   4171  O   ALA   275      30.571   0.016   9.998  1.00  0.00           O  
ATOM   4172  N   ARG   276      31.376  -0.338  12.067  1.00  0.00           N  
ATOM   4173  H   ARG   276      31.108  -0.661  12.986  1.00  0.00           H  
ATOM   4174  CA  ARG   276      32.682   0.353  11.798  1.00  0.00           C  
ATOM   4175  HA  ARG   276      32.441   1.404  11.635  1.00  0.00           H  
ATOM   4176  CB  ARG   276      33.565   0.256  13.092  1.00  0.00           C  
ATOM   4177  HB2 ARG   276      32.968   0.653  13.912  1.00  0.00           H  
ATOM   4178  HB3 ARG   276      33.829  -0.761  13.384  1.00  0.00           H  
ATOM   4179  CG  ARG   276      34.864   1.061  12.998  1.00  0.00           C  
ATOM   4180  HG2 ARG   276      35.454   0.719  12.147  1.00  0.00           H  
ATOM   4181  HG3 ARG   276      34.509   2.084  12.878  1.00  0.00           H  
ATOM   4182  CD  ARG   276      35.657   0.885  14.306  1.00  0.00           C  
ATOM   4183  HD2 ARG   276      35.003   1.221  15.111  1.00  0.00           H  
ATOM   4184  HD3 ARG   276      35.912  -0.162  14.471  1.00  0.00           H  
ATOM   4185  NE  ARG   276      36.948   1.577  14.178  1.00  0.00           N  
ATOM   4186  HE  ARG   276      36.939   2.574  14.341  1.00  0.00           H  
ATOM   4187  CZ  ARG   276      38.092   0.984  14.206  1.00  0.00           C  
ATOM   4188  NH1 ARG   276      38.285  -0.197  13.790  1.00  0.00           N  
ATOM   4189 HH11 ARG   276      37.568  -0.749  13.341  1.00  0.00           H  
ATOM   4190 HH12 ARG   276      39.242  -0.498  13.675  1.00  0.00           H  
ATOM   4191  NH2 ARG   276      39.146   1.664  14.602  1.00  0.00           N  
ATOM   4192 HH21 ARG   276      38.958   2.552  15.045  1.00  0.00           H  
ATOM   4193 HH22 ARG   276      40.055   1.234  14.514  1.00  0.00           H  
ATOM   4194  C   ARG   276      33.407  -0.162  10.589  1.00  0.00           C  
ATOM   4195  O   ARG   276      33.911   0.510   9.733  1.00  0.00           O  
ATOM   4196  N   THR   277      33.602  -1.490  10.683  1.00  0.00           N  
ATOM   4197  H   THR   277      33.344  -1.869  11.583  1.00  0.00           H  
ATOM   4198  CA  THR   277      34.247  -2.280   9.668  1.00  0.00           C  
ATOM   4199  HA  THR   277      35.261  -1.878   9.653  1.00  0.00           H  
ATOM   4200  CB  THR   277      34.213  -3.686  10.101  1.00  0.00           C  
ATOM   4201  HB  THR   277      33.219  -4.010  10.410  1.00  0.00           H  
ATOM   4202  CG2 THR   277      34.677  -4.668   9.074  1.00  0.00           C  
ATOM   4203 HG21 THR   277      35.206  -5.517   9.507  1.00  0.00           H  
ATOM   4204 HG22 THR   277      33.865  -5.115   8.501  1.00  0.00           H  
ATOM   4205 HG23 THR   277      35.330  -4.227   8.321  1.00  0.00           H  
ATOM   4206  OG1 THR   277      34.987  -3.869  11.276  1.00  0.00           O  
ATOM   4207  HG1 THR   277      34.327  -3.856  11.973  1.00  0.00           H  
ATOM   4208  C   THR   277      33.702  -2.139   8.248  1.00  0.00           C  
ATOM   4209  O   THR   277      34.478  -1.854   7.351  1.00  0.00           O  
ATOM   4210  N   TRP   278      32.358  -2.264   8.087  1.00  0.00           N  
ATOM   4211  H   TRP   278      31.784  -2.409   8.905  1.00  0.00           H  
ATOM   4212  CA  TRP   278      31.736  -1.949   6.791  1.00  0.00           C  
ATOM   4213  HA  TRP   278      32.209  -2.656   6.110  1.00  0.00           H  
ATOM   4214  CB  TRP   278      30.147  -2.164   6.918  1.00  0.00           C  
ATOM   4215  HB2 TRP   278      29.983  -3.129   7.398  1.00  0.00           H  
ATOM   4216  HB3 TRP   278      29.801  -1.361   7.568  1.00  0.00           H  
ATOM   4217  CG  TRP   278      29.221  -2.086   5.756  1.00  0.00           C  
ATOM   4218  CD1 TRP   278      28.611  -3.104   5.089  1.00  0.00           C  
ATOM   4219  HD1 TRP   278      28.615  -4.178   5.206  1.00  0.00           H  
ATOM   4220  NE1 TRP   278      27.658  -2.659   4.201  1.00  0.00           N  
ATOM   4221  HE1 TRP   278      27.360  -3.232   3.425  1.00  0.00           H  
ATOM   4222  CE2 TRP   278      27.694  -1.240   4.190  1.00  0.00           C  
ATOM   4223  CZ2 TRP   278      27.140  -0.224   3.333  1.00  0.00           C  
ATOM   4224  HZ2 TRP   278      26.467  -0.478   2.528  1.00  0.00           H  
ATOM   4225  CH2 TRP   278      27.463   1.134   3.619  1.00  0.00           C  
ATOM   4226  HH2 TRP   278      27.150   1.953   2.989  1.00  0.00           H  
ATOM   4227  CZ3 TRP   278      28.308   1.486   4.711  1.00  0.00           C  
ATOM   4228  HZ3 TRP   278      28.493   2.509   5.004  1.00  0.00           H  
ATOM   4229  CE3 TRP   278      28.816   0.411   5.488  1.00  0.00           C  
ATOM   4230  HE3 TRP   278      29.472   0.631   6.317  1.00  0.00           H  
ATOM   4231  CD2 TRP   278      28.620  -0.917   5.220  1.00  0.00           C  
ATOM   4232  C   TRP   278      32.011  -0.442   6.238  1.00  0.00           C  
ATOM   4233  O   TRP   278      32.375  -0.193   5.061  1.00  0.00           O  
ATOM   4234  N   LEU   279      32.023   0.521   7.180  1.00  0.00           N  
ATOM   4235  H   LEU   279      31.960   0.194   8.133  1.00  0.00           H  
ATOM   4236  CA  LEU   279      32.182   1.962   6.896  1.00  0.00           C  
ATOM   4237  HA  LEU   279      31.555   2.346   6.092  1.00  0.00           H  
ATOM   4238  CB  LEU   279      31.859   2.748   8.155  1.00  0.00           C  
ATOM   4239  HB2 LEU   279      32.442   2.338   8.980  1.00  0.00           H  
ATOM   4240  HB3 LEU   279      32.057   3.816   8.073  1.00  0.00           H  
ATOM   4241  CG  LEU   279      30.355   2.792   8.466  1.00  0.00           C  
ATOM   4242  HG  LEU   279      29.985   1.816   8.152  1.00  0.00           H  
ATOM   4243  CD1 LEU   279      29.877   3.257   9.821  1.00  0.00           C  
ATOM   4244 HD11 LEU   279      29.912   4.344   9.900  1.00  0.00           H  
ATOM   4245 HD12 LEU   279      28.861   2.897   9.982  1.00  0.00           H  
ATOM   4246 HD13 LEU   279      30.410   2.816  10.664  1.00  0.00           H  
ATOM   4247  CD2 LEU   279      29.650   3.832   7.585  1.00  0.00           C  
ATOM   4248 HD21 LEU   279      30.312   4.695   7.510  1.00  0.00           H  
ATOM   4249 HD22 LEU   279      29.369   3.476   6.594  1.00  0.00           H  
ATOM   4250 HD23 LEU   279      28.697   4.084   8.050  1.00  0.00           H  
ATOM   4251  C   LEU   279      33.723   2.260   6.451  1.00  0.00           C  
ATOM   4252  O   LEU   279      34.015   2.949   5.480  1.00  0.00           O  
ATOM   4253  N   TYR   280      34.629   1.562   7.122  1.00  0.00           N  
ATOM   4254  H   TYR   280      34.342   0.969   7.887  1.00  0.00           H  
ATOM   4255  CA  TYR   280      36.055   1.562   6.769  1.00  0.00           C  
ATOM   4256  HA  TYR   280      36.343   2.613   6.767  1.00  0.00           H  
ATOM   4257  CB  TYR   280      36.817   0.831   7.891  1.00  0.00           C  
ATOM   4258  HB2 TYR   280      36.224  -0.042   8.162  1.00  0.00           H  
ATOM   4259  HB3 TYR   280      37.733   0.547   7.373  1.00  0.00           H  
ATOM   4260  CG  TYR   280      37.178   1.659   9.103  1.00  0.00           C  
ATOM   4261  CD1 TYR   280      36.354   2.675   9.623  1.00  0.00           C  
ATOM   4262  HD1 TYR   280      35.366   2.796   9.203  1.00  0.00           H  
ATOM   4263  CE1 TYR   280      36.789   3.400  10.730  1.00  0.00           C  
ATOM   4264  HE1 TYR   280      36.117   4.170  11.079  1.00  0.00           H  
ATOM   4265  CZ  TYR   280      38.056   3.130  11.294  1.00  0.00           C  
ATOM   4266  OH  TYR   280      38.560   3.838  12.308  1.00  0.00           O  
ATOM   4267  HH  TYR   280      38.220   4.721  12.466  1.00  0.00           H  
ATOM   4268  CE2 TYR   280      38.879   2.173  10.729  1.00  0.00           C  
ATOM   4269  HE2 TYR   280      39.800   1.879  11.211  1.00  0.00           H  
ATOM   4270  CD2 TYR   280      38.483   1.431   9.602  1.00  0.00           C  
ATOM   4271  HD2 TYR   280      39.134   0.659   9.220  1.00  0.00           H  
ATOM   4272  C   TYR   280      36.379   0.849   5.399  1.00  0.00           C  
ATOM   4273  O   TYR   280      37.226   1.358   4.662  1.00  0.00           O  
ATOM   4274  N   ASP   281      35.579  -0.152   5.063  1.00  0.00           N  
ATOM   4275  H   ASP   281      34.919  -0.465   5.760  1.00  0.00           H  
ATOM   4276  CA  ASP   281      35.730  -0.881   3.769  1.00  0.00           C  
ATOM   4277  HA  ASP   281      36.780  -1.136   3.620  1.00  0.00           H  
ATOM   4278  CB  ASP   281      34.945  -2.169   3.701  1.00  0.00           C  
ATOM   4279  HB2 ASP   281      35.341  -2.841   4.462  1.00  0.00           H  
ATOM   4280  HB3 ASP   281      33.956  -2.070   4.150  1.00  0.00           H  
ATOM   4281  CG  ASP   281      35.020  -2.846   2.355  1.00  0.00           C  
ATOM   4282  OD1 ASP   281      34.134  -3.746   2.114  1.00  0.00           O  
ATOM   4283  OD2 ASP   281      35.864  -2.522   1.466  1.00  0.00           O  
ATOM   4284  C   ASP   281      35.363   0.132   2.727  1.00  0.00           C  
ATOM   4285  O   ASP   281      36.101   0.501   1.780  1.00  0.00           O  
ATOM   4286  N   ASN   282      34.176   0.733   2.881  1.00  0.00           N  
ATOM   4287  H   ASN   282      33.651   0.491   3.709  1.00  0.00           H  
ATOM   4288  CA  ASN   282      33.638   1.835   1.994  1.00  0.00           C  
ATOM   4289  HA  ASN   282      33.877   1.458   0.999  1.00  0.00           H  
ATOM   4290  CB  ASN   282      32.056   1.910   2.078  1.00  0.00           C  
ATOM   4291  HB2 ASN   282      31.760   2.192   3.088  1.00  0.00           H  
ATOM   4292  HB3 ASN   282      31.776   2.702   1.384  1.00  0.00           H  
ATOM   4293  CG  ASN   282      31.351   0.701   1.512  1.00  0.00           C  
ATOM   4294  OD1 ASN   282      31.167   0.481   0.365  1.00  0.00           O  
ATOM   4295  ND2 ASN   282      30.947  -0.209   2.393  1.00  0.00           N  
ATOM   4296 HD21 ASN   282      30.483  -1.059   2.108  1.00  0.00           H  
ATOM   4297 HD22 ASN   282      31.242  -0.129   3.356  1.00  0.00           H  
ATOM   4298  C   ASN   282      34.255   3.236   2.162  1.00  0.00           C  
ATOM   4299  O   ASN   282      33.642   4.237   1.647  1.00  0.00           O  
ATOM   4300  N   ASN   283      35.486   3.272   2.677  1.00  0.00           N  
ATOM   4301  H   ASN   283      35.920   2.374   2.830  1.00  0.00           H  
ATOM   4302  CA  ASN   283      36.292   4.446   2.708  1.00  0.00           C  
ATOM   4303  HA  ASN   283      37.198   4.247   3.281  1.00  0.00           H  
ATOM   4304  CB  ASN   283      36.885   4.825   1.365  1.00  0.00           C  
ATOM   4305  HB2 ASN   283      36.091   5.103   0.673  1.00  0.00           H  
ATOM   4306  HB3 ASN   283      37.471   5.731   1.517  1.00  0.00           H  
ATOM   4307  CG  ASN   283      37.738   3.712   0.629  1.00  0.00           C  
ATOM   4308  OD1 ASN   283      38.490   3.024   1.237  1.00  0.00           O  
ATOM   4309  ND2 ASN   283      37.536   3.548  -0.672  1.00  0.00           N  
ATOM   4310 HD21 ASN   283      38.004   2.746  -1.070  1.00  0.00           H  
ATOM   4311 HD22 ASN   283      36.820   4.051  -1.178  1.00  0.00           H  
ATOM   4312  C   ASN   283      35.729   5.707   3.524  1.00  0.00           C  
ATOM   4313  O   ASN   283      36.335   6.823   3.582  1.00  0.00           O  
ATOM   4314  N   PHE   284      34.630   5.456   4.312  1.00  0.00           N  
ATOM   4315  H   PHE   284      34.366   4.489   4.438  1.00  0.00           H  
ATOM   4316  CA  PHE   284      33.955   6.429   5.172  1.00  0.00           C  
ATOM   4317  HA  PHE   284      33.577   7.205   4.507  1.00  0.00           H  
ATOM   4318  CB  PHE   284      32.710   5.901   5.850  1.00  0.00           C  
ATOM   4319  HB2 PHE   284      32.901   4.936   6.320  1.00  0.00           H  
ATOM   4320  HB3 PHE   284      32.457   6.412   6.779  1.00  0.00           H  
ATOM   4321  CG  PHE   284      31.416   5.880   5.073  1.00  0.00           C  
ATOM   4322  CD1 PHE   284      30.554   6.970   5.025  1.00  0.00           C  
ATOM   4323  HD1 PHE   284      30.833   7.919   5.459  1.00  0.00           H  
ATOM   4324  CE1 PHE   284      29.335   6.944   4.266  1.00  0.00           C  
ATOM   4325  HE1 PHE   284      28.706   7.818   4.181  1.00  0.00           H  
ATOM   4326  CZ  PHE   284      29.003   5.757   3.574  1.00  0.00           C  
ATOM   4327  HZ  PHE   284      28.103   5.697   2.980  1.00  0.00           H  
ATOM   4328  CE2 PHE   284      29.903   4.661   3.539  1.00  0.00           C  
ATOM   4329  HE2 PHE   284      29.716   3.819   2.889  1.00  0.00           H  
ATOM   4330  CD2 PHE   284      31.050   4.711   4.363  1.00  0.00           C  
ATOM   4331  HD2 PHE   284      31.640   3.807   4.382  1.00  0.00           H  
ATOM   4332  C   PHE   284      34.876   7.097   6.192  1.00  0.00           C  
ATOM   4333  O   PHE   284      35.571   6.445   6.964  1.00  0.00           O  
ATOM   4334  N   GLU   285      34.783   8.457   6.290  1.00  0.00           N  
ATOM   4335  H   GLU   285      34.134   8.922   5.672  1.00  0.00           H  
ATOM   4336  CA  GLU   285      35.245   9.317   7.363  1.00  0.00           C  
ATOM   4337  HA  GLU   285      36.131   8.862   7.806  1.00  0.00           H  
ATOM   4338  CB  GLU   285      35.494  10.790   6.889  1.00  0.00           C  
ATOM   4339  HB2 GLU   285      36.208  10.873   6.069  1.00  0.00           H  
ATOM   4340  HB3 GLU   285      34.651  11.353   6.489  1.00  0.00           H  
ATOM   4341  CG  GLU   285      36.057  11.737   7.951  1.00  0.00           C  
ATOM   4342  HG2 GLU   285      36.025  12.769   7.601  1.00  0.00           H  
ATOM   4343  HG3 GLU   285      35.396  11.678   8.815  1.00  0.00           H  
ATOM   4344  CD  GLU   285      37.477  11.379   8.298  1.00  0.00           C  
ATOM   4345  OE1 GLU   285      38.408  12.157   8.060  1.00  0.00           O  
ATOM   4346  OE2 GLU   285      37.772  10.326   9.000  1.00  0.00           O  
ATOM   4347  C   GLU   285      34.218   9.280   8.534  1.00  0.00           C  
ATOM   4348  O   GLU   285      33.088   9.753   8.267  1.00  0.00           O  
ATOM   4349  N   LEU   286      34.527   8.775   9.732  1.00  0.00           N  
ATOM   4350  H   LEU   286      35.354   8.223   9.904  1.00  0.00           H  
ATOM   4351  CA  LEU   286      33.629   8.962  10.847  1.00  0.00           C  
ATOM   4352  HA  LEU   286      32.624   9.284  10.575  1.00  0.00           H  
ATOM   4353  CB  LEU   286      33.416   7.630  11.591  1.00  0.00           C  
ATOM   4354  HB2 LEU   286      34.357   7.403  12.092  1.00  0.00           H  
ATOM   4355  HB3 LEU   286      32.677   7.804  12.373  1.00  0.00           H  
ATOM   4356  CG  LEU   286      33.044   6.486  10.677  1.00  0.00           C  
ATOM   4357  HG  LEU   286      33.854   6.221   9.997  1.00  0.00           H  
ATOM   4358  CD1 LEU   286      32.636   5.307  11.632  1.00  0.00           C  
ATOM   4359 HD11 LEU   286      33.486   4.950  12.213  1.00  0.00           H  
ATOM   4360 HD12 LEU   286      31.865   5.564  12.358  1.00  0.00           H  
ATOM   4361 HD13 LEU   286      32.288   4.429  11.087  1.00  0.00           H  
ATOM   4362  CD2 LEU   286      31.916   6.834   9.681  1.00  0.00           C  
ATOM   4363 HD21 LEU   286      31.169   7.388  10.248  1.00  0.00           H  
ATOM   4364 HD22 LEU   286      32.375   7.466   8.921  1.00  0.00           H  
ATOM   4365 HD23 LEU   286      31.538   5.914   9.233  1.00  0.00           H  
ATOM   4366  C   LEU   286      34.197  10.091  11.741  1.00  0.00           C  
ATOM   4367  O   LEU   286      35.302   9.993  12.259  1.00  0.00           O  
ATOM   4368  N   ILE   287      33.354  11.127  12.051  1.00  0.00           N  
ATOM   4369  H   ILE   287      32.409  11.026  11.710  1.00  0.00           H  
ATOM   4370  CA  ILE   287      33.601  12.085  13.115  1.00  0.00           C  
ATOM   4371  HA  ILE   287      34.588  11.839  13.508  1.00  0.00           H  
ATOM   4372  CB  ILE   287      33.510  13.572  12.724  1.00  0.00           C  
ATOM   4373  HB  ILE   287      32.549  13.664  12.216  1.00  0.00           H  
ATOM   4374  CG2 ILE   287      33.422  14.614  13.943  1.00  0.00           C  
ATOM   4375 HG21 ILE   287      34.146  14.392  14.726  1.00  0.00           H  
ATOM   4376 HG22 ILE   287      33.543  15.635  13.581  1.00  0.00           H  
ATOM   4377 HG23 ILE   287      32.468  14.447  14.443  1.00  0.00           H  
ATOM   4378  CG1 ILE   287      34.638  14.131  11.832  1.00  0.00           C  
ATOM   4379 HG12 ILE   287      34.703  15.219  11.826  1.00  0.00           H  
ATOM   4380 HG13 ILE   287      35.593  13.685  12.111  1.00  0.00           H  
ATOM   4381  CD1 ILE   287      34.272  13.822  10.363  1.00  0.00           C  
ATOM   4382 HD11 ILE   287      33.390  14.404  10.095  1.00  0.00           H  
ATOM   4383 HD12 ILE   287      35.038  14.208   9.690  1.00  0.00           H  
ATOM   4384 HD13 ILE   287      34.144  12.744  10.272  1.00  0.00           H  
ATOM   4385  C   ILE   287      32.581  11.803  14.272  1.00  0.00           C  
ATOM   4386  O   ILE   287      31.367  11.583  14.147  1.00  0.00           O  
ATOM   4387  N   GLU   288      33.188  11.660  15.459  1.00  0.00           N  
ATOM   4388  H   GLU   288      34.191  11.745  15.379  1.00  0.00           H  
ATOM   4389  CA  GLU   288      32.561  11.381  16.771  1.00  0.00           C  
ATOM   4390  HA  GLU   288      31.702  10.725  16.625  1.00  0.00           H  
ATOM   4391  CB  GLU   288      33.436  10.577  17.732  1.00  0.00           C  
ATOM   4392  HB2 GLU   288      34.364  11.145  17.795  1.00  0.00           H  
ATOM   4393  HB3 GLU   288      33.002  10.465  18.725  1.00  0.00           H  
ATOM   4394  CG  GLU   288      33.873   9.182  17.228  1.00  0.00           C  
ATOM   4395  HG2 GLU   288      33.040   8.483  17.312  1.00  0.00           H  
ATOM   4396  HG3 GLU   288      34.269   9.377  16.232  1.00  0.00           H  
ATOM   4397  CD  GLU   288      34.972   8.546  18.128  1.00  0.00           C  
ATOM   4398  OE1 GLU   288      35.033   7.296  18.324  1.00  0.00           O  
ATOM   4399  OE2 GLU   288      35.804   9.237  18.781  1.00  0.00           O  
ATOM   4400  C   GLU   288      31.978  12.635  17.443  1.00  0.00           C  
ATOM   4401  O   GLU   288      32.680  13.608  17.503  1.00  0.00           O  
ATOM   4402  N   ALA   289      30.741  12.575  17.901  1.00  0.00           N  
ATOM   4403  H   ALA   289      30.228  11.717  17.761  1.00  0.00           H  
ATOM   4404  CA  ALA   289      29.942  13.699  18.467  1.00  0.00           C  
ATOM   4405  HA  ALA   289      30.224  14.627  17.970  1.00  0.00           H  
ATOM   4406  CB  ALA   289      28.451  13.449  18.385  1.00  0.00           C  
ATOM   4407  HB1 ALA   289      28.102  12.460  18.682  1.00  0.00           H  
ATOM   4408  HB2 ALA   289      27.944  14.186  19.008  1.00  0.00           H  
ATOM   4409  HB3 ALA   289      28.226  13.493  17.320  1.00  0.00           H  
ATOM   4410  C   ALA   289      30.406  13.957  19.927  1.00  0.00           C  
ATOM   4411  O   ALA   289      30.996  13.032  20.533  1.00  0.00           O  
ATOM   4412  N   ASP   290      29.946  15.086  20.466  1.00  0.00           N  
ATOM   4413  H   ASP   290      29.343  15.704  19.943  1.00  0.00           H  
ATOM   4414  CA  ASP   290      30.260  15.437  21.873  1.00  0.00           C  
ATOM   4415  HA  ASP   290      31.339  15.392  22.020  1.00  0.00           H  
ATOM   4416  CB  ASP   290      29.991  16.948  22.143  1.00  0.00           C  
ATOM   4417  HB2 ASP   290      30.484  17.579  21.404  1.00  0.00           H  
ATOM   4418  HB3 ASP   290      28.934  17.216  22.126  1.00  0.00           H  
ATOM   4419  CG  ASP   290      30.488  17.123  23.599  1.00  0.00           C  
ATOM   4420  OD1 ASP   290      29.693  17.251  24.545  1.00  0.00           O  
ATOM   4421  OD2 ASP   290      31.727  17.206  23.801  1.00  0.00           O  
ATOM   4422  C   ASP   290      29.519  14.564  22.908  1.00  0.00           C  
ATOM   4423  O   ASP   290      28.277  14.410  22.781  1.00  0.00           O  
ATOM   4424  N   PRO   291      30.198  13.880  23.865  1.00  0.00           N  
ATOM   4425  CD  PRO   291      31.634  13.784  23.974  1.00  0.00           C  
ATOM   4426  HD2 PRO   291      32.065  14.606  24.546  1.00  0.00           H  
ATOM   4427  HD3 PRO   291      32.080  13.620  22.993  1.00  0.00           H  
ATOM   4428  CG  PRO   291      31.920  12.482  24.835  1.00  0.00           C  
ATOM   4429  HG2 PRO   291      32.892  12.569  25.320  1.00  0.00           H  
ATOM   4430  HG3 PRO   291      31.962  11.649  24.132  1.00  0.00           H  
ATOM   4431  CB  PRO   291      30.675  12.426  25.766  1.00  0.00           C  
ATOM   4432  HB2 PRO   291      30.849  13.150  26.562  1.00  0.00           H  
ATOM   4433  HB3 PRO   291      30.402  11.429  26.112  1.00  0.00           H  
ATOM   4434  CA  PRO   291      29.550  13.076  24.923  1.00  0.00           C  
ATOM   4435  HA  PRO   291      28.998  12.243  24.487  1.00  0.00           H  
ATOM   4436  C   PRO   291      28.632  13.797  25.925  1.00  0.00           C  
ATOM   4437  O   PRO   291      27.577  13.285  26.328  1.00  0.00           O  
ATOM   4438  N   ASP   292      28.878  15.102  26.198  1.00  0.00           N  
ATOM   4439  H   ASP   292      29.669  15.547  25.754  1.00  0.00           H  
ATOM   4440  CA  ASP   292      27.863  15.922  26.994  1.00  0.00           C  
ATOM   4441  HA  ASP   292      27.451  15.390  27.851  1.00  0.00           H  
ATOM   4442  CB  ASP   292      28.510  17.296  27.501  1.00  0.00           C  
ATOM   4443  HB2 ASP   292      28.745  17.978  26.684  1.00  0.00           H  
ATOM   4444  HB3 ASP   292      27.736  17.763  28.110  1.00  0.00           H  
ATOM   4445  CG  ASP   292      29.810  17.265  28.341  1.00  0.00           C  
ATOM   4446  OD1 ASP   292      30.730  18.059  28.112  1.00  0.00           O  
ATOM   4447  OD2 ASP   292      29.831  16.431  29.247  1.00  0.00           O  
ATOM   4448  C   ASP   292      26.598  16.304  26.174  1.00  0.00           C  
ATOM   4449  O   ASP   292      25.508  16.273  26.760  1.00  0.00           O  
ATOM   4450  N   GLU   293      26.730  16.598  24.874  1.00  0.00           N  
ATOM   4451  H   GLU   293      27.695  16.592  24.577  1.00  0.00           H  
ATOM   4452  CA  GLU   293      25.635  16.815  23.970  1.00  0.00           C  
ATOM   4453  HA  GLU   293      25.075  17.602  24.476  1.00  0.00           H  
ATOM   4454  CB  GLU   293      26.138  17.522  22.686  1.00  0.00           C  
ATOM   4455  HB2 GLU   293      26.712  16.873  22.024  1.00  0.00           H  
ATOM   4456  HB3 GLU   293      25.245  17.776  22.116  1.00  0.00           H  
ATOM   4457  CG  GLU   293      26.851  18.812  22.964  1.00  0.00           C  
ATOM   4458  HG2 GLU   293      26.215  19.361  23.658  1.00  0.00           H  
ATOM   4459  HG3 GLU   293      27.793  18.698  23.500  1.00  0.00           H  
ATOM   4460  CD  GLU   293      27.156  19.677  21.729  1.00  0.00           C  
ATOM   4461  OE1 GLU   293      27.489  19.056  20.713  1.00  0.00           O  
ATOM   4462  OE2 GLU   293      27.026  20.936  21.840  1.00  0.00           O  
ATOM   4463  C   GLU   293      24.664  15.647  23.742  1.00  0.00           C  
ATOM   4464  O   GLU   293      23.441  15.787  23.577  1.00  0.00           O  
ATOM   4465  N   GLN   294      25.216  14.474  23.889  1.00  0.00           N  
ATOM   4466  H   GLN   294      26.223  14.400  23.844  1.00  0.00           H  
ATOM   4467  CA  GLN   294      24.429  13.270  23.848  1.00  0.00           C  
ATOM   4468  HA  GLN   294      23.482  13.572  23.401  1.00  0.00           H  
ATOM   4469  CB  GLN   294      25.160  12.084  23.102  1.00  0.00           C  
ATOM   4470  HB2 GLN   294      25.569  12.432  22.153  1.00  0.00           H  
ATOM   4471  HB3 GLN   294      25.946  11.705  23.755  1.00  0.00           H  
ATOM   4472  CG  GLN   294      24.303  10.815  22.789  1.00  0.00           C  
ATOM   4473  HG2 GLN   294      24.824  10.330  21.964  1.00  0.00           H  
ATOM   4474  HG3 GLN   294      24.342  10.110  23.620  1.00  0.00           H  
ATOM   4475  CD  GLN   294      22.915  11.064  22.376  1.00  0.00           C  
ATOM   4476  OE1 GLN   294      22.611  11.955  21.654  1.00  0.00           O  
ATOM   4477  NE2 GLN   294      21.954  10.192  22.703  1.00  0.00           N  
ATOM   4478 HE21 GLN   294      21.041  10.460  22.366  1.00  0.00           H  
ATOM   4479 HE22 GLN   294      22.172   9.330  23.181  1.00  0.00           H  
ATOM   4480  C   GLN   294      23.919  12.811  25.197  1.00  0.00           C  
ATOM   4481  O   GLN   294      22.926  12.085  25.305  1.00  0.00           O  
ATOM   4482  N   ARG   295      24.538  13.208  26.276  1.00  0.00           N  
ATOM   4483  H   ARG   295      25.316  13.797  26.019  1.00  0.00           H  
ATOM   4484  CA  ARG   295      24.170  12.775  27.650  1.00  0.00           C  
ATOM   4485  HA  ARG   295      23.827  11.747  27.533  1.00  0.00           H  
ATOM   4486  CB  ARG   295      25.411  12.840  28.537  1.00  0.00           C  
ATOM   4487  HB2 ARG   295      26.128  12.085  28.215  1.00  0.00           H  
ATOM   4488  HB3 ARG   295      25.930  13.794  28.439  1.00  0.00           H  
ATOM   4489  CG  ARG   295      25.124  12.542  29.980  1.00  0.00           C  
ATOM   4490  HG2 ARG   295      24.294  13.151  30.337  1.00  0.00           H  
ATOM   4491  HG3 ARG   295      24.886  11.481  30.066  1.00  0.00           H  
ATOM   4492  CD  ARG   295      26.161  12.751  31.063  1.00  0.00           C  
ATOM   4493  HD2 ARG   295      25.894  12.362  32.046  1.00  0.00           H  
ATOM   4494  HD3 ARG   295      27.089  12.229  30.832  1.00  0.00           H  
ATOM   4495  NE  ARG   295      26.299  14.226  31.250  1.00  0.00           N  
ATOM   4496  HE  ARG   295      25.556  14.621  31.810  1.00  0.00           H  
ATOM   4497  CZ  ARG   295      27.302  15.028  30.876  1.00  0.00           C  
ATOM   4498  NH1 ARG   295      28.287  14.590  30.242  1.00  0.00           N  
ATOM   4499 HH11 ARG   295      28.363  13.601  30.050  1.00  0.00           H  
ATOM   4500 HH12 ARG   295      28.980  15.263  29.946  1.00  0.00           H  
ATOM   4501  NH2 ARG   295      27.220  16.272  31.072  1.00  0.00           N  
ATOM   4502 HH21 ARG   295      26.503  16.666  31.664  1.00  0.00           H  
ATOM   4503 HH22 ARG   295      27.983  16.876  30.801  1.00  0.00           H  
ATOM   4504  C   ARG   295      23.012  13.643  28.190  1.00  0.00           C  
ATOM   4505  O   ARG   295      22.016  13.108  28.655  1.00  0.00           O  
ATOM   4506  N   GLU   296      23.139  14.940  27.920  1.00  0.00           N  
ATOM   4507  H   GLU   296      23.956  15.215  27.395  1.00  0.00           H  
ATOM   4508  CA  GLU   296      22.204  16.013  28.212  1.00  0.00           C  
ATOM   4509  HA  GLU   296      21.641  15.717  29.097  1.00  0.00           H  
ATOM   4510  CB  GLU   296      22.879  17.358  28.579  1.00  0.00           C  
ATOM   4511  HB2 GLU   296      23.354  17.761  27.685  1.00  0.00           H  
ATOM   4512  HB3 GLU   296      22.126  18.091  28.869  1.00  0.00           H  
ATOM   4513  CG  GLU   296      23.907  17.134  29.743  1.00  0.00           C  
ATOM   4514  HG2 GLU   296      24.751  16.552  29.374  1.00  0.00           H  
ATOM   4515  HG3 GLU   296      24.377  18.075  30.028  1.00  0.00           H  
ATOM   4516  CD  GLU   296      23.390  16.541  31.085  1.00  0.00           C  
ATOM   4517  OE1 GLU   296      24.092  15.836  31.815  1.00  0.00           O  
ATOM   4518  OE2 GLU   296      22.204  16.850  31.336  1.00  0.00           O  
ATOM   4519  C   GLU   296      21.109  16.136  27.119  1.00  0.00           C  
ATOM   4520  O   GLU   296      20.264  17.011  27.272  1.00  0.00           O  
ATOM   4521  N   PHE   297      21.005  15.216  26.119  1.00  0.00           N  
ATOM   4522  H   PHE   297      21.730  14.513  26.143  1.00  0.00           H  
ATOM   4523  CA  PHE   297      20.047  15.134  25.002  1.00  0.00           C  
ATOM   4524  HA  PHE   297      20.519  14.580  24.190  1.00  0.00           H  
ATOM   4525  CB  PHE   297      18.782  14.359  25.485  1.00  0.00           C  
ATOM   4526  HB2 PHE   297      19.035  13.645  26.269  1.00  0.00           H  
ATOM   4527  HB3 PHE   297      18.134  15.110  25.938  1.00  0.00           H  
ATOM   4528  CG  PHE   297      18.110  13.519  24.453  1.00  0.00           C  
ATOM   4529  CD1 PHE   297      16.977  14.084  23.813  1.00  0.00           C  
ATOM   4530  HD1 PHE   297      16.668  15.072  24.119  1.00  0.00           H  
ATOM   4531  CE1 PHE   297      16.318  13.444  22.737  1.00  0.00           C  
ATOM   4532  HE1 PHE   297      15.544  14.021  22.254  1.00  0.00           H  
ATOM   4533  CZ  PHE   297      16.742  12.152  22.339  1.00  0.00           C  
ATOM   4534  HZ  PHE   297      16.303  11.694  21.465  1.00  0.00           H  
ATOM   4535  CE2 PHE   297      17.801  11.547  23.056  1.00  0.00           C  
ATOM   4536  HE2 PHE   297      18.054  10.507  22.907  1.00  0.00           H  
ATOM   4537  CD2 PHE   297      18.481  12.192  24.136  1.00  0.00           C  
ATOM   4538  HD2 PHE   297      19.318  11.774  24.675  1.00  0.00           H  
ATOM   4539  C   PHE   297      19.788  16.547  24.454  1.00  0.00           C  
ATOM   4540  O   PHE   297      18.633  16.960  24.300  1.00  0.00           O  
ATOM   4541  N   LEU   298      20.805  17.276  24.049  1.00  0.00           N  
ATOM   4542  H   LEU   298      21.718  16.903  24.267  1.00  0.00           H  
ATOM   4543  CA  LEU   298      20.707  18.126  22.843  1.00  0.00           C  
ATOM   4544  HA  LEU   298      19.878  18.816  23.001  1.00  0.00           H  
ATOM   4545  CB  LEU   298      21.954  18.992  22.754  1.00  0.00           C  
ATOM   4546  HB2 LEU   298      22.876  18.451  22.539  1.00  0.00           H  
ATOM   4547  HB3 LEU   298      21.808  19.620  21.875  1.00  0.00           H  
ATOM   4548  CG  LEU   298      22.063  19.888  24.001  1.00  0.00           C  
ATOM   4549  HG  LEU   298      22.063  19.251  24.885  1.00  0.00           H  
ATOM   4550  CD1 LEU   298      23.381  20.666  23.930  1.00  0.00           C  
ATOM   4551 HD11 LEU   298      23.314  21.512  24.614  1.00  0.00           H  
ATOM   4552 HD12 LEU   298      24.252  20.148  24.333  1.00  0.00           H  
ATOM   4553 HD13 LEU   298      23.601  21.073  22.943  1.00  0.00           H  
ATOM   4554  CD2 LEU   298      20.992  20.962  24.081  1.00  0.00           C  
ATOM   4555 HD21 LEU   298      19.985  20.591  24.274  1.00  0.00           H  
ATOM   4556 HD22 LEU   298      21.233  21.662  24.881  1.00  0.00           H  
ATOM   4557 HD23 LEU   298      21.012  21.509  23.138  1.00  0.00           H  
ATOM   4558  C   LEU   298      20.468  17.304  21.557  1.00  0.00           C  
ATOM   4559  O   LEU   298      19.822  17.779  20.637  1.00  0.00           O  
ATOM   4560  N   ALA   299      20.922  16.020  21.539  1.00  0.00           N  
ATOM   4561  H   ALA   299      21.489  15.761  22.334  1.00  0.00           H  
ATOM   4562  CA  ALA   299      20.808  14.990  20.481  1.00  0.00           C  
ATOM   4563  HA  ALA   299      21.428  14.150  20.797  1.00  0.00           H  
ATOM   4564  CB  ALA   299      19.355  14.493  20.417  1.00  0.00           C  
ATOM   4565  HB1 ALA   299      19.278  13.795  19.583  1.00  0.00           H  
ATOM   4566  HB2 ALA   299      19.017  14.062  21.359  1.00  0.00           H  
ATOM   4567  HB3 ALA   299      18.695  15.330  20.190  1.00  0.00           H  
ATOM   4568  C   ALA   299      21.402  15.382  19.067  1.00  0.00           C  
ATOM   4569  O   ALA   299      20.750  15.130  18.046  1.00  0.00           O  
ATOM   4570  N   PRO   300      22.603  15.937  19.001  1.00  0.00           N  
ATOM   4571  CD  PRO   300      23.659  15.831  19.985  1.00  0.00           C  
ATOM   4572  HD2 PRO   300      23.901  14.834  20.352  1.00  0.00           H  
ATOM   4573  HD3 PRO   300      23.434  16.531  20.790  1.00  0.00           H  
ATOM   4574  CG  PRO   300      24.881  16.470  19.283  1.00  0.00           C  
ATOM   4575  HG2 PRO   300      25.275  15.720  18.597  1.00  0.00           H  
ATOM   4576  HG3 PRO   300      25.646  16.824  19.974  1.00  0.00           H  
ATOM   4577  CB  PRO   300      24.265  17.564  18.431  1.00  0.00           C  
ATOM   4578  HB2 PRO   300      25.020  17.736  17.664  1.00  0.00           H  
ATOM   4579  HB3 PRO   300      23.956  18.446  18.992  1.00  0.00           H  
ATOM   4580  CA  PRO   300      23.016  16.842  17.936  1.00  0.00           C  
ATOM   4581  HA  PRO   300      22.234  17.593  17.820  1.00  0.00           H  
ATOM   4582  C   PRO   300      23.181  16.161  16.596  1.00  0.00           C  
ATOM   4583  O   PRO   300      23.210  16.879  15.614  1.00  0.00           O  
ATOM   4584  N   CYS   301      23.477  14.863  16.509  1.00  0.00           N  
ATOM   4585  H   CYS   301      23.497  14.454  17.432  1.00  0.00           H  
ATOM   4586  CA  CYS   301      23.574  14.072  15.264  1.00  0.00           C  
ATOM   4587  HA  CYS   301      24.401  14.426  14.648  1.00  0.00           H  
ATOM   4588  CB  CYS   301      23.911  12.555  15.596  1.00  0.00           C  
ATOM   4589  HB2 CYS   301      23.184  12.028  16.215  1.00  0.00           H  
ATOM   4590  HB3 CYS   301      23.902  11.937  14.698  1.00  0.00           H  
ATOM   4591  SG  CYS   301      25.473  12.529  16.546  1.00  0.00           S  
ATOM   4592  HG  CYS   301      24.840  12.257  17.690  1.00  0.00           H  
ATOM   4593  C   CYS   301      22.265  14.025  14.391  1.00  0.00           C  
ATOM   4594  O   CYS   301      22.317  13.799  13.204  1.00  0.00           O  
ATOM   4595  N   ASN   302      21.061  14.113  15.043  1.00  0.00           N  
ATOM   4596  H   ASN   302      21.131  14.084  16.050  1.00  0.00           H  
ATOM   4597  CA  ASN   302      19.772  14.058  14.400  1.00  0.00           C  
ATOM   4598  HA  ASN   302      19.743  13.079  13.920  1.00  0.00           H  
ATOM   4599  CB  ASN   302      18.683  13.948  15.429  1.00  0.00           C  
ATOM   4600  HB2 ASN   302      18.979  13.163  16.125  1.00  0.00           H  
ATOM   4601  HB3 ASN   302      18.591  14.864  16.012  1.00  0.00           H  
ATOM   4602  CG  ASN   302      17.323  13.661  14.908  1.00  0.00           C  
ATOM   4603  OD1 ASN   302      17.097  13.195  13.811  1.00  0.00           O  
ATOM   4604  ND2 ASN   302      16.243  13.958  15.722  1.00  0.00           N  
ATOM   4605 HD21 ASN   302      15.381  13.464  15.539  1.00  0.00           H  
ATOM   4606 HD22 ASN   302      16.340  14.237  16.688  1.00  0.00           H  
ATOM   4607  C   ASN   302      19.485  15.236  13.337  1.00  0.00           C  
ATOM   4608  O   ASN   302      18.344  15.622  13.092  1.00  0.00           O  
ATOM   4609  N   VAL   303      20.561  15.737  12.660  1.00  0.00           N  
ATOM   4610  H   VAL   303      21.444  15.337  12.941  1.00  0.00           H  
ATOM   4611  CA  VAL   303      20.522  16.701  11.522  1.00  0.00           C  
ATOM   4612  HA  VAL   303      19.842  17.529  11.724  1.00  0.00           H  
ATOM   4613  CB  VAL   303      21.956  17.089  11.056  1.00  0.00           C  
ATOM   4614  HB  VAL   303      21.751  17.700  10.177  1.00  0.00           H  
ATOM   4615  CG1 VAL   303      22.727  17.904  12.083  1.00  0.00           C  
ATOM   4616 HG11 VAL   303      22.187  18.755  12.499  1.00  0.00           H  
ATOM   4617 HG12 VAL   303      23.022  17.277  12.924  1.00  0.00           H  
ATOM   4618 HG13 VAL   303      23.593  18.256  11.523  1.00  0.00           H  
ATOM   4619  CG2 VAL   303      22.909  15.923  10.614  1.00  0.00           C  
ATOM   4620 HG21 VAL   303      23.761  16.267  10.028  1.00  0.00           H  
ATOM   4621 HG22 VAL   303      23.338  15.419  11.480  1.00  0.00           H  
ATOM   4622 HG23 VAL   303      22.349  15.249   9.966  1.00  0.00           H  
ATOM   4623  C   VAL   303      19.825  16.157  10.297  1.00  0.00           C  
ATOM   4624  O   VAL   303      19.600  14.960  10.188  1.00  0.00           O  
ATOM   4625  N   LEU   304      19.391  16.949   9.334  1.00  0.00           N  
ATOM   4626  H   LEU   304      19.619  17.925   9.459  1.00  0.00           H  
ATOM   4627  CA  LEU   304      18.934  16.666   7.998  1.00  0.00           C  
ATOM   4628  HA  LEU   304      18.928  15.580   7.905  1.00  0.00           H  
ATOM   4629  CB  LEU   304      17.515  17.169   7.677  1.00  0.00           C  
ATOM   4630  HB2 LEU   304      16.860  16.798   8.466  1.00  0.00           H  
ATOM   4631  HB3 LEU   304      17.592  18.220   7.953  1.00  0.00           H  
ATOM   4632  CG  LEU   304      16.807  16.979   6.251  1.00  0.00           C  
ATOM   4633  HG  LEU   304      17.379  17.628   5.588  1.00  0.00           H  
ATOM   4634  CD1 LEU   304      16.884  15.554   5.721  1.00  0.00           C  
ATOM   4635 HD11 LEU   304      16.264  14.907   6.342  1.00  0.00           H  
ATOM   4636 HD12 LEU   304      16.519  15.514   4.694  1.00  0.00           H  
ATOM   4637 HD13 LEU   304      17.942  15.332   5.861  1.00  0.00           H  
ATOM   4638  CD2 LEU   304      15.364  17.357   6.238  1.00  0.00           C  
ATOM   4639 HD21 LEU   304      14.856  16.797   7.024  1.00  0.00           H  
ATOM   4640 HD22 LEU   304      15.249  18.441   6.223  1.00  0.00           H  
ATOM   4641 HD23 LEU   304      14.859  17.049   5.323  1.00  0.00           H  
ATOM   4642  C   LEU   304      19.969  17.256   6.942  1.00  0.00           C  
ATOM   4643  O   LEU   304      19.969  18.454   6.746  1.00  0.00           O  
ATOM   4644  N   LEU   305      20.619  16.387   6.136  1.00  0.00           N  
ATOM   4645  H   LEU   305      20.530  15.427   6.436  1.00  0.00           H  
ATOM   4646  CA  LEU   305      21.319  16.747   4.911  1.00  0.00           C  
ATOM   4647  HA  LEU   305      22.136  17.433   5.137  1.00  0.00           H  
ATOM   4648  CB  LEU   305      22.092  15.548   4.512  1.00  0.00           C  
ATOM   4649  HB2 LEU   305      22.597  15.288   5.442  1.00  0.00           H  
ATOM   4650  HB3 LEU   305      21.368  14.830   4.129  1.00  0.00           H  
ATOM   4651  CG  LEU   305      23.259  15.788   3.537  1.00  0.00           C  
ATOM   4652  HG  LEU   305      23.645  16.789   3.732  1.00  0.00           H  
ATOM   4653  CD1 LEU   305      24.425  14.835   3.770  1.00  0.00           C  
ATOM   4654 HD11 LEU   305      24.825  15.029   4.766  1.00  0.00           H  
ATOM   4655 HD12 LEU   305      24.062  13.807   3.742  1.00  0.00           H  
ATOM   4656 HD13 LEU   305      25.278  14.890   3.093  1.00  0.00           H  
ATOM   4657  CD2 LEU   305      22.835  15.540   2.111  1.00  0.00           C  
ATOM   4658 HD21 LEU   305      22.660  14.490   1.877  1.00  0.00           H  
ATOM   4659 HD22 LEU   305      21.980  16.173   1.872  1.00  0.00           H  
ATOM   4660 HD23 LEU   305      23.654  15.963   1.528  1.00  0.00           H  
ATOM   4661  C   LEU   305      20.501  17.297   3.732  1.00  0.00           C  
ATOM   4662  O   LEU   305      19.513  16.685   3.326  1.00  0.00           O  
ATOM   4663  N   LEU   306      20.845  18.473   3.193  1.00  0.00           N  
ATOM   4664  H   LEU   306      21.775  18.818   3.383  1.00  0.00           H  
ATOM   4665  CA  LEU   306      20.211  19.134   2.059  1.00  0.00           C  
ATOM   4666  HA  LEU   306      19.178  18.791   2.005  1.00  0.00           H  
ATOM   4667  CB  LEU   306      20.226  20.687   2.324  1.00  0.00           C  
ATOM   4668  HB2 LEU   306      21.256  21.029   2.433  1.00  0.00           H  
ATOM   4669  HB3 LEU   306      19.854  21.170   1.421  1.00  0.00           H  
ATOM   4670  CG  LEU   306      19.477  21.330   3.497  1.00  0.00           C  
ATOM   4671  HG  LEU   306      19.892  20.743   4.317  1.00  0.00           H  
ATOM   4672  CD1 LEU   306      19.815  22.815   3.605  1.00  0.00           C  
ATOM   4673 HD11 LEU   306      19.252  23.339   4.377  1.00  0.00           H  
ATOM   4674 HD12 LEU   306      20.850  22.918   3.930  1.00  0.00           H  
ATOM   4675 HD13 LEU   306      19.603  23.356   2.682  1.00  0.00           H  
ATOM   4676  CD2 LEU   306      17.935  21.104   3.477  1.00  0.00           C  
ATOM   4677 HD21 LEU   306      17.614  21.608   2.566  1.00  0.00           H  
ATOM   4678 HD22 LEU   306      17.649  20.054   3.411  1.00  0.00           H  
ATOM   4679 HD23 LEU   306      17.474  21.509   4.378  1.00  0.00           H  
ATOM   4680  C   LEU   306      20.771  18.755   0.707  1.00  0.00           C  
ATOM   4681  O   LEU   306      20.148  18.135  -0.116  1.00  0.00           O  
ATOM   4682  N   GLU   307      22.061  18.958   0.482  1.00  0.00           N  
ATOM   4683  H   GLU   307      22.568  19.311   1.282  1.00  0.00           H  
ATOM   4684  CA  GLU   307      22.897  18.683  -0.647  1.00  0.00           C  
ATOM   4685  HA  GLU   307      22.506  17.772  -1.100  1.00  0.00           H  
ATOM   4686  CB  GLU   307      22.727  19.856  -1.671  1.00  0.00           C  
ATOM   4687  HB2 GLU   307      22.980  19.546  -2.685  1.00  0.00           H  
ATOM   4688  HB3 GLU   307      21.667  20.111  -1.651  1.00  0.00           H  
ATOM   4689  CG  GLU   307      23.491  21.164  -1.330  1.00  0.00           C  
ATOM   4690  HG2 GLU   307      23.093  21.468  -0.362  1.00  0.00           H  
ATOM   4691  HG3 GLU   307      24.556  21.010  -1.155  1.00  0.00           H  
ATOM   4692  CD  GLU   307      23.344  22.148  -2.508  1.00  0.00           C  
ATOM   4693  OE1 GLU   307      23.801  21.847  -3.633  1.00  0.00           O  
ATOM   4694  OE2 GLU   307      22.776  23.244  -2.295  1.00  0.00           O  
ATOM   4695  C   GLU   307      24.300  18.343  -0.121  1.00  0.00           C  
ATOM   4696  O   GLU   307      24.690  18.843   0.959  1.00  0.00           O  
ATOM   4697  N   PRO   308      25.039  17.506  -0.882  1.00  0.00           N  
ATOM   4698  CD  PRO   308      24.578  16.959  -2.146  1.00  0.00           C  
ATOM   4699  HD2 PRO   308      24.366  17.742  -2.873  1.00  0.00           H  
ATOM   4700  HD3 PRO   308      23.723  16.291  -2.042  1.00  0.00           H  
ATOM   4701  CG  PRO   308      25.767  16.195  -2.681  1.00  0.00           C  
ATOM   4702  HG2 PRO   308      25.725  16.209  -3.770  1.00  0.00           H  
ATOM   4703  HG3 PRO   308      25.707  15.150  -2.378  1.00  0.00           H  
ATOM   4704  CB  PRO   308      27.036  16.782  -2.087  1.00  0.00           C  
ATOM   4705  HB2 PRO   308      27.330  17.594  -2.752  1.00  0.00           H  
ATOM   4706  HB3 PRO   308      27.841  16.070  -1.908  1.00  0.00           H  
ATOM   4707  CA  PRO   308      26.471  17.264  -0.699  1.00  0.00           C  
ATOM   4708  HA  PRO   308      26.526  16.472   0.048  1.00  0.00           H  
ATOM   4709  C   PRO   308      27.306  18.427  -0.068  1.00  0.00           C  
ATOM   4710  O   PRO   308      27.558  19.352  -0.797  1.00  0.00           O  
ATOM   4711  N   GLY   309      27.612  18.286   1.248  1.00  0.00           N  
ATOM   4712  H   GLY   309      27.346  17.483   1.800  1.00  0.00           H  
ATOM   4713  CA  GLY   309      28.295  19.428   1.920  1.00  0.00           C  
ATOM   4714  HA2 GLY   309      28.934  18.964   2.672  1.00  0.00           H  
ATOM   4715  HA3 GLY   309      28.942  19.915   1.190  1.00  0.00           H  
ATOM   4716  C   GLY   309      27.473  20.440   2.721  1.00  0.00           C  
ATOM   4717  O   GLY   309      28.013  21.368   3.265  1.00  0.00           O  
ATOM   4718  N   LYS   310      26.181  20.239   2.964  1.00  0.00           N  
ATOM   4719  H   LYS   310      25.807  19.429   2.490  1.00  0.00           H  
ATOM   4720  CA  LYS   310      25.198  21.170   3.602  1.00  0.00           C  
ATOM   4721  HA  LYS   310      25.739  21.652   4.416  1.00  0.00           H  
ATOM   4722  CB  LYS   310      24.668  22.132   2.506  1.00  0.00           C  
ATOM   4723  HB2 LYS   310      25.480  22.563   1.921  1.00  0.00           H  
ATOM   4724  HB3 LYS   310      24.097  21.518   1.809  1.00  0.00           H  
ATOM   4725  CG  LYS   310      23.674  23.161   2.999  1.00  0.00           C  
ATOM   4726  HG2 LYS   310      23.051  22.662   3.742  1.00  0.00           H  
ATOM   4727  HG3 LYS   310      24.164  23.968   3.543  1.00  0.00           H  
ATOM   4728  CD  LYS   310      22.776  23.595   1.859  1.00  0.00           C  
ATOM   4729  HD2 LYS   310      22.278  22.805   1.298  1.00  0.00           H  
ATOM   4730  HD3 LYS   310      22.087  24.302   2.320  1.00  0.00           H  
ATOM   4731  CE  LYS   310      23.570  24.404   0.841  1.00  0.00           C  
ATOM   4732  HE2 LYS   310      24.145  25.141   1.401  1.00  0.00           H  
ATOM   4733  HE3 LYS   310      24.277  23.756   0.323  1.00  0.00           H  
ATOM   4734  NZ  LYS   310      22.616  25.121  -0.103  1.00  0.00           N  
ATOM   4735  HZ1 LYS   310      21.895  24.498  -0.439  1.00  0.00           H  
ATOM   4736  HZ2 LYS   310      22.244  25.772   0.574  1.00  0.00           H  
ATOM   4737  HZ3 LYS   310      23.059  25.619  -0.862  1.00  0.00           H  
ATOM   4738  C   LYS   310      24.109  20.473   4.431  1.00  0.00           C  
ATOM   4739  O   LYS   310      23.368  19.704   3.873  1.00  0.00           O  
ATOM   4740  N   VAL   311      23.949  20.861   5.652  1.00  0.00           N  
ATOM   4741  H   VAL   311      24.684  21.374   6.117  1.00  0.00           H  
ATOM   4742  CA  VAL   311      22.848  20.426   6.599  1.00  0.00           C  
ATOM   4743  HA  VAL   311      22.185  19.732   6.082  1.00  0.00           H  
ATOM   4744  CB  VAL   311      23.460  19.586   7.798  1.00  0.00           C  
ATOM   4745  HB  VAL   311      22.595  19.073   8.218  1.00  0.00           H  
ATOM   4746  CG1 VAL   311      24.419  18.402   7.370  1.00  0.00           C  
ATOM   4747 HG11 VAL   311      24.036  17.893   6.486  1.00  0.00           H  
ATOM   4748 HG12 VAL   311      25.398  18.732   7.022  1.00  0.00           H  
ATOM   4749 HG13 VAL   311      24.581  17.682   8.173  1.00  0.00           H  
ATOM   4750  CG2 VAL   311      24.101  20.395   8.924  1.00  0.00           C  
ATOM   4751 HG21 VAL   311      23.252  20.829   9.453  1.00  0.00           H  
ATOM   4752 HG22 VAL   311      24.584  19.749   9.657  1.00  0.00           H  
ATOM   4753 HG23 VAL   311      24.816  21.165   8.633  1.00  0.00           H  
ATOM   4754  C   VAL   311      21.880  21.564   7.011  1.00  0.00           C  
ATOM   4755  O   VAL   311      22.256  22.715   7.115  1.00  0.00           O  
ATOM   4756  N   ILE   312      20.647  21.159   7.435  1.00  0.00           N  
ATOM   4757  H   ILE   312      20.314  20.206   7.412  1.00  0.00           H  
ATOM   4758  CA  ILE   312      19.854  21.943   8.284  1.00  0.00           C  
ATOM   4759  HA  ILE   312      20.283  22.944   8.268  1.00  0.00           H  
ATOM   4760  CB  ILE   312      18.455  22.238   7.670  1.00  0.00           C  
ATOM   4761  HB  ILE   312      18.601  22.675   6.682  1.00  0.00           H  
ATOM   4762  CG2 ILE   312      17.467  21.106   7.556  1.00  0.00           C  
ATOM   4763 HG21 ILE   312      17.964  20.285   7.039  1.00  0.00           H  
ATOM   4764 HG22 ILE   312      17.216  20.747   8.554  1.00  0.00           H  
ATOM   4765 HG23 ILE   312      16.642  21.505   6.966  1.00  0.00           H  
ATOM   4766  CG1 ILE   312      17.822  23.372   8.467  1.00  0.00           C  
ATOM   4767 HG12 ILE   312      17.461  22.971   9.414  1.00  0.00           H  
ATOM   4768 HG13 ILE   312      18.561  24.116   8.764  1.00  0.00           H  
ATOM   4769  CD1 ILE   312      16.700  24.114   7.651  1.00  0.00           C  
ATOM   4770 HD11 ILE   312      16.297  24.942   8.234  1.00  0.00           H  
ATOM   4771 HD12 ILE   312      17.170  24.605   6.799  1.00  0.00           H  
ATOM   4772 HD13 ILE   312      15.962  23.384   7.318  1.00  0.00           H  
ATOM   4773  C   ILE   312      19.940  21.298   9.668  1.00  0.00           C  
ATOM   4774  O   ILE   312      19.762  20.093   9.829  1.00  0.00           O  
ATOM   4775  N   ALA   313      20.252  22.141  10.695  1.00  0.00           N  
ATOM   4776  H   ALA   313      20.323  23.119  10.456  1.00  0.00           H  
ATOM   4777  CA  ALA   313      20.596  21.726  12.054  1.00  0.00           C  
ATOM   4778  HA  ALA   313      20.082  20.781  12.230  1.00  0.00           H  
ATOM   4779  CB  ALA   313      22.050  21.559  11.994  1.00  0.00           C  
ATOM   4780  HB1 ALA   313      22.471  21.740  12.983  1.00  0.00           H  
ATOM   4781  HB2 ALA   313      22.266  20.532  11.702  1.00  0.00           H  
ATOM   4782  HB3 ALA   313      22.483  22.189  11.216  1.00  0.00           H  
ATOM   4783  C   ALA   313      20.105  22.661  13.192  1.00  0.00           C  
ATOM   4784  O   ALA   313      19.871  23.813  12.885  1.00  0.00           O  
ATOM   4785  N   HIE   314      19.987  22.273  14.505  1.00  0.00           N  
ATOM   4786  H   HIE   314      20.079  21.323  14.836  1.00  0.00           H  
ATOM   4787  CA  HIE   314      19.711  23.308  15.531  1.00  0.00           C  
ATOM   4788  HA  HIE   314      19.088  24.087  15.091  1.00  0.00           H  
ATOM   4789  CB  HIE   314      18.787  22.642  16.587  1.00  0.00           C  
ATOM   4790  HB2 HIE   314      18.408  23.456  17.205  1.00  0.00           H  
ATOM   4791  HB3 HIE   314      17.958  22.182  16.050  1.00  0.00           H  
ATOM   4792  CG  HIE   314      19.392  21.670  17.521  1.00  0.00           C  
ATOM   4793  ND1 HIE   314      20.162  22.049  18.663  1.00  0.00           N  
ATOM   4794  CE1 HIE   314      20.291  20.966  19.410  1.00  0.00           C  
ATOM   4795  HE1 HIE   314      20.700  20.954  20.410  1.00  0.00           H  
ATOM   4796  NE2 HIE   314      19.596  19.962  18.832  1.00  0.00           N  
ATOM   4797  HE2 HIE   314      19.466  19.033  19.206  1.00  0.00           H  
ATOM   4798  CD2 HIE   314      19.054  20.362  17.644  1.00  0.00           C  
ATOM   4799  HD2 HIE   314      18.396  19.778  17.017  1.00  0.00           H  
ATOM   4800  C   HIE   314      20.895  24.112  15.990  1.00  0.00           C  
ATOM   4801  O   HIE   314      22.016  23.670  15.849  1.00  0.00           O  
ATOM   4802  N   ALA   315      20.588  25.234  16.595  1.00  0.00           N  
ATOM   4803  H   ALA   315      19.603  25.377  16.764  1.00  0.00           H  
ATOM   4804  CA  ALA   315      21.435  26.258  17.163  1.00  0.00           C  
ATOM   4805  HA  ALA   315      22.370  26.343  16.609  1.00  0.00           H  
ATOM   4806  CB  ALA   315      20.886  27.700  17.002  1.00  0.00           C  
ATOM   4807  HB1 ALA   315      21.700  28.396  17.204  1.00  0.00           H  
ATOM   4808  HB2 ALA   315      20.568  27.879  15.975  1.00  0.00           H  
ATOM   4809  HB3 ALA   315      20.031  27.851  17.661  1.00  0.00           H  
ATOM   4810  C   ALA   315      21.953  25.976  18.582  1.00  0.00           C  
ATOM   4811  O   ALA   315      22.822  26.711  19.104  1.00  0.00           O  
ATOM   4812  N   ASP   316      21.362  24.968  19.267  1.00  0.00           N  
ATOM   4813  H   ASP   316      20.808  24.254  18.816  1.00  0.00           H  
ATOM   4814  CA  ASP   316      21.632  24.715  20.701  1.00  0.00           C  
ATOM   4815  HA  ASP   316      21.928  25.683  21.106  1.00  0.00           H  
ATOM   4816  CB  ASP   316      20.362  24.365  21.447  1.00  0.00           C  
ATOM   4817  HB2 ASP   316      19.804  23.599  20.909  1.00  0.00           H  
ATOM   4818  HB3 ASP   316      20.660  23.996  22.428  1.00  0.00           H  
ATOM   4819  CG  ASP   316      19.476  25.546  21.565  1.00  0.00           C  
ATOM   4820  OD1 ASP   316      18.215  25.402  21.634  1.00  0.00           O  
ATOM   4821  OD2 ASP   316      19.956  26.716  21.579  1.00  0.00           O  
ATOM   4822  C   ASP   316      22.786  23.749  20.978  1.00  0.00           C  
ATOM   4823  O   ASP   316      23.355  23.824  22.088  1.00  0.00           O  
ATOM   4824  N   CYS   317      23.144  22.860  20.095  1.00  0.00           N  
ATOM   4825  H   CYS   317      22.552  22.840  19.277  1.00  0.00           H  
ATOM   4826  CA  CYS   317      24.400  22.264  19.976  1.00  0.00           C  
ATOM   4827  HA  CYS   317      24.500  21.797  20.956  1.00  0.00           H  
ATOM   4828  CB  CYS   317      24.356  21.198  18.854  1.00  0.00           C  
ATOM   4829  HB2 CYS   317      23.631  20.426  19.111  1.00  0.00           H  
ATOM   4830  HB3 CYS   317      23.926  21.622  17.946  1.00  0.00           H  
ATOM   4831  SG  CYS   317      26.027  20.633  18.555  1.00  0.00           S  
ATOM   4832  HG  CYS   317      26.259  20.195  19.795  1.00  0.00           H  
ATOM   4833  C   CYS   317      25.452  23.264  19.642  1.00  0.00           C  
ATOM   4834  O   CYS   317      25.247  24.005  18.625  1.00  0.00           O  
ATOM   4835  N   HIE   318      26.585  23.344  20.389  1.00  0.00           N  
ATOM   4836  H   HIE   318      26.557  22.713  21.177  1.00  0.00           H  
ATOM   4837  CA  HIE   318      27.753  24.231  20.105  1.00  0.00           C  
ATOM   4838  HA  HIE   318      27.471  24.879  19.276  1.00  0.00           H  
ATOM   4839  CB  HIE   318      28.061  25.066  21.330  1.00  0.00           C  
ATOM   4840  HB2 HIE   318      27.331  25.849  21.535  1.00  0.00           H  
ATOM   4841  HB3 HIE   318      28.087  24.401  22.193  1.00  0.00           H  
ATOM   4842  CG  HIE   318      29.440  25.717  21.204  1.00  0.00           C  
ATOM   4843  ND1 HIE   318      29.811  26.590  20.161  1.00  0.00           N  
ATOM   4844  CE1 HIE   318      31.105  26.868  20.344  1.00  0.00           C  
ATOM   4845  HE1 HIE   318      31.703  27.376  19.601  1.00  0.00           H  
ATOM   4846  NE2 HIE   318      31.532  26.299  21.504  1.00  0.00           N  
ATOM   4847  HE2 HIE   318      32.483  26.134  21.804  1.00  0.00           H  
ATOM   4848  CD2 HIE   318      30.504  25.474  21.986  1.00  0.00           C  
ATOM   4849  HD2 HIE   318      30.574  24.850  22.864  1.00  0.00           H  
ATOM   4850  C   HIE   318      28.988  23.393  19.586  1.00  0.00           C  
ATOM   4851  O   HIE   318      29.493  23.658  18.470  1.00  0.00           O  
ATOM   4852  N   LYS   319      29.258  22.302  20.248  1.00  0.00           N  
ATOM   4853  H   LYS   319      28.676  22.093  21.047  1.00  0.00           H  
ATOM   4854  CA  LYS   319      30.442  21.511  20.006  1.00  0.00           C  
ATOM   4855  HA  LYS   319      31.261  22.212  19.845  1.00  0.00           H  
ATOM   4856  CB  LYS   319      30.776  20.614  21.312  1.00  0.00           C  
ATOM   4857  HB2 LYS   319      29.823  20.199  21.643  1.00  0.00           H  
ATOM   4858  HB3 LYS   319      31.523  19.860  21.065  1.00  0.00           H  
ATOM   4859  CG  LYS   319      31.327  21.602  22.379  1.00  0.00           C  
ATOM   4860  HG2 LYS   319      32.325  21.971  22.141  1.00  0.00           H  
ATOM   4861  HG3 LYS   319      30.629  22.436  22.451  1.00  0.00           H  
ATOM   4862  CD  LYS   319      31.579  20.953  23.704  1.00  0.00           C  
ATOM   4863  HD2 LYS   319      31.939  19.930  23.594  1.00  0.00           H  
ATOM   4864  HD3 LYS   319      32.355  21.464  24.275  1.00  0.00           H  
ATOM   4865  CE  LYS   319      30.224  20.884  24.413  1.00  0.00           C  
ATOM   4866  HE2 LYS   319      29.944  21.903  24.681  1.00  0.00           H  
ATOM   4867  HE3 LYS   319      29.414  20.598  23.742  1.00  0.00           H  
ATOM   4868  NZ  LYS   319      30.206  20.080  25.651  1.00  0.00           N  
ATOM   4869  HZ1 LYS   319      31.024  20.223  26.225  1.00  0.00           H  
ATOM   4870  HZ2 LYS   319      29.464  20.279  26.306  1.00  0.00           H  
ATOM   4871  HZ3 LYS   319      30.082  19.134  25.317  1.00  0.00           H  
ATOM   4872  C   LYS   319      30.244  20.678  18.736  1.00  0.00           C  
ATOM   4873  O   LYS   319      31.108  20.799  17.865  1.00  0.00           O  
ATOM   4874  N   THR   320      29.204  19.877  18.651  1.00  0.00           N  
ATOM   4875  H   THR   320      28.587  19.833  19.449  1.00  0.00           H  
ATOM   4876  CA  THR   320      29.141  18.894  17.517  1.00  0.00           C  
ATOM   4877  HA  THR   320      30.093  18.372  17.421  1.00  0.00           H  
ATOM   4878  CB  THR   320      28.067  17.837  17.746  1.00  0.00           C  
ATOM   4879  HB  THR   320      27.110  18.329  17.918  1.00  0.00           H  
ATOM   4880  CG2 THR   320      27.965  16.909  16.522  1.00  0.00           C  
ATOM   4881 HG21 THR   320      27.320  16.070  16.782  1.00  0.00           H  
ATOM   4882 HG22 THR   320      27.368  17.394  15.750  1.00  0.00           H  
ATOM   4883 HG23 THR   320      28.942  16.627  16.130  1.00  0.00           H  
ATOM   4884  OG1 THR   320      28.461  17.124  18.897  1.00  0.00           O  
ATOM   4885  HG1 THR   320      28.238  17.636  19.678  1.00  0.00           H  
ATOM   4886  C   THR   320      28.945  19.710  16.226  1.00  0.00           C  
ATOM   4887  O   THR   320      29.670  19.423  15.273  1.00  0.00           O  
ATOM   4888  N   ASN   321      28.070  20.739  16.170  1.00  0.00           N  
ATOM   4889  H   ASN   321      27.428  20.808  16.947  1.00  0.00           H  
ATOM   4890  CA  ASN   321      27.961  21.781  15.095  1.00  0.00           C  
ATOM   4891  HA  ASN   321      27.491  21.287  14.245  1.00  0.00           H  
ATOM   4892  CB  ASN   321      27.044  22.926  15.549  1.00  0.00           C  
ATOM   4893  HB2 ASN   321      27.131  23.103  16.621  1.00  0.00           H  
ATOM   4894  HB3 ASN   321      27.242  23.807  14.938  1.00  0.00           H  
ATOM   4895  CG  ASN   321      25.577  22.655  15.346  1.00  0.00           C  
ATOM   4896  OD1 ASN   321      25.081  21.584  15.472  1.00  0.00           O  
ATOM   4897  ND2 ASN   321      24.835  23.719  15.044  1.00  0.00           N  
ATOM   4898 HD21 ASN   321      23.842  23.556  14.950  1.00  0.00           H  
ATOM   4899 HD22 ASN   321      25.326  24.583  14.865  1.00  0.00           H  
ATOM   4900  C   ASN   321      29.308  22.285  14.631  1.00  0.00           C  
ATOM   4901  O   ASN   321      29.676  22.182  13.475  1.00  0.00           O  
ATOM   4902  N   GLN   322      30.109  22.887  15.502  1.00  0.00           N  
ATOM   4903  H   GLN   322      29.872  22.841  16.482  1.00  0.00           H  
ATOM   4904  CA  GLN   322      31.478  23.315  15.162  1.00  0.00           C  
ATOM   4905  HA  GLN   322      31.373  23.904  14.251  1.00  0.00           H  
ATOM   4906  CB  GLN   322      32.039  24.209  16.290  1.00  0.00           C  
ATOM   4907  HB2 GLN   322      31.314  24.950  16.625  1.00  0.00           H  
ATOM   4908  HB3 GLN   322      32.276  23.452  17.038  1.00  0.00           H  
ATOM   4909  CG  GLN   322      33.308  24.956  15.896  1.00  0.00           C  
ATOM   4910  HG2 GLN   322      33.752  25.447  16.762  1.00  0.00           H  
ATOM   4911  HG3 GLN   322      34.060  24.270  15.507  1.00  0.00           H  
ATOM   4912  CD  GLN   322      33.018  26.010  14.830  1.00  0.00           C  
ATOM   4913  OE1 GLN   322      32.632  27.187  15.074  1.00  0.00           O  
ATOM   4914  NE2 GLN   322      33.290  25.677  13.576  1.00  0.00           N  
ATOM   4915 HE21 GLN   322      33.248  26.336  12.812  1.00  0.00           H  
ATOM   4916 HE22 GLN   322      33.896  24.875  13.475  1.00  0.00           H  
ATOM   4917  C   GLN   322      32.428  22.149  14.692  1.00  0.00           C  
ATOM   4918  O   GLN   322      33.020  22.327  13.643  1.00  0.00           O  
ATOM   4919  N   LYS   323      32.403  20.980  15.329  1.00  0.00           N  
ATOM   4920  H   LYS   323      31.732  20.867  16.075  1.00  0.00           H  
ATOM   4921  CA  LYS   323      33.235  19.903  14.845  1.00  0.00           C  
ATOM   4922  HA  LYS   323      34.271  20.240  14.876  1.00  0.00           H  
ATOM   4923  CB  LYS   323      33.095  18.817  15.957  1.00  0.00           C  
ATOM   4924  HB2 LYS   323      33.102  19.319  16.924  1.00  0.00           H  
ATOM   4925  HB3 LYS   323      32.121  18.334  15.871  1.00  0.00           H  
ATOM   4926  CG  LYS   323      34.266  17.861  16.039  1.00  0.00           C  
ATOM   4927  HG2 LYS   323      34.352  17.284  15.118  1.00  0.00           H  
ATOM   4928  HG3 LYS   323      35.128  18.504  16.218  1.00  0.00           H  
ATOM   4929  CD  LYS   323      34.073  16.952  17.294  1.00  0.00           C  
ATOM   4930  HD2 LYS   323      33.788  17.446  18.223  1.00  0.00           H  
ATOM   4931  HD3 LYS   323      33.230  16.306  17.049  1.00  0.00           H  
ATOM   4932  CE  LYS   323      35.306  16.137  17.143  1.00  0.00           C  
ATOM   4933  HE2 LYS   323      35.313  15.789  16.109  1.00  0.00           H  
ATOM   4934  HE3 LYS   323      36.098  16.819  17.450  1.00  0.00           H  
ATOM   4935  NZ  LYS   323      35.200  14.938  18.071  1.00  0.00           N  
ATOM   4936  HZ1 LYS   323      35.860  14.189  17.920  1.00  0.00           H  
ATOM   4937  HZ2 LYS   323      35.204  15.286  19.019  1.00  0.00           H
[truncated: 521,651 more chars]
