# Supplementary material for: Structural insights into the enzymatic breakdown of azomycin-derived antibiotics by 2-nitroimdazole hydrolase (NnhA)
Source: Commun Biol. 2024 Dec 19;7:1676. doi: 10.1038/s42003-024-07336-6 (PMC11659421; doi:10.1038/s42003-024-07336-6)
Supplement: Supplementary file 5 — Supplementary Data 3 [file 42003_2024_7336_MOESM5_ESM.xlsx]

## Sheet: NnhA_SEC_SAXS_frames
#frame	avgInt
1	0.0407278
2	0.0406849
3	0.0406767
4	0.0407148
5	0.0407131
6	0.0406829
7	0.0407019
8	0.0406663
9	0.0406661
10	0.0406609
11	0.0405172
12	0.0405005
13	0.0405751
14	0.0405677
15	0.0405741
16	0.0405383
17	0.0405868
18	0.0405727
19	0.0405952
20	0.0406217
21	0.040581
22	0.0405882
23	0.040547
24	0.040574
25	0.0405602
26	0.0405899
27	0.0405278
28	0.0405904
29	0.0405885
30	0.0406034
31	0.0405799
32	0.0405553
33	0.040565
34	0.0405714
35	0.0405522
36	0.0406125
37	0.0405706
38	0.0405839
39	0.0405552
40	0.04057
41	0.040551
42	0.040577
43	0.0405806
44	0.0405729
45	0.0405849
46	0.0405859
47	0.0405544
48	0.040576
49	0.0405841
50	0.040552
51	0.0405589
52	0.0405608
53	0.0405649
54	0.040561
55	0.0405401
56	0.040585
57	0.0405698
58	0.0405419
59	0.0405618
60	0.0405711
61	0.040547
62	0.0405692
63	0.04057
64	0.0405683
65	0.0405422
66	0.04059
67	0.0405615
68	0.0406042
69	0.0405607
70	0.0405707
71	0.0405775
72	0.0405768
73	0.0405805
74	0.0405439
75	0.0406015
76	0.0405716
77	0.0405865
78	0.0405507
79	0.0405645
80	0.0405653
81	0.0405607
82	0.0405807
83	0.040557
84	0.0405597
85	0.0405668
86	0.0405444
87	0.0405746
88	0.0405502
89	0.0405676
90	0.040551
91	0.0405715
92	0.0405388
93	0.0405837
94	0.0405413
95	0.040556
96	0.0405614
97	0.0405652
98	0.0406092
99	0.0405582
100	0.0405804
101	0.0405813
102	0.0405639
103	0.0405925
104	0.040598
105	0.0406317
106	0.0406108
107	0.0405928
108	0.0405569
109	0.0405879
110	0.0405628
111	0.0405809
112	0.0405674
113	0.0405237
114	0.0406319
115	0.0405579
116	0.0405697
117	0.0405542
118	0.0405632
119	0.0405744
120	0.0405751
121	0.0405826
122	0.0405885
123	0.0405916
124	0.0405414
125	0.0405825
126	0.0405556
127	0.0405863
128	0.0405708
129	0.0405708
130	0.0405784
131	0.0405593
132	0.0405995
133	0.0405642
134	0.0405811
135	0.0405725
136	0.0405846
137	0.040561
138	0.0405901
139	0.0405609
140	0.0405533
141	0.040632
142	0.0406163
143	0.0405881
144	0.040601
145	0.0406021
146	0.040581
147	0.0405776
148	0.0405739
149	0.0406028
150	0.0406009
151	0.0405825
152	0.0405755
153	0.0405974
154	0.0406083
155	0.0406144
156	0.0406083
157	0.0405609
158	0.040599
159	0.0405963
160	0.0405711
161	0.0406066
162	0.0405671
163	0.0405948
164	0.0405436
165	0.040603
166	0.0406074
167	0.0406266
168	0.0406458
169	0.0405998
170	0.0406582
171	0.0406296
172	0.0406247
173	0.0406315
174	0.0406825
175	0.0406939
176	0.0406873
177	0.0407487
178	0.0407418
179	0.040758
180	0.0407965
181	0.0408145
182	0.0408348
183	0.0409116
184	0.0409386
185	0.0410361
186	0.0410876
187	0.0411288
188	0.0412325
189	0.0413539
190	0.041474
191	0.0415786
192	0.0417014
193	0.0418182
194	0.0420066
195	0.042122
196	0.0422791
197	0.0424358
198	0.0425609
199	0.0426878
200	0.0428822
201	0.0430201
202	0.0432151
203	0.043344
204	0.0434091
205	0.0435268
206	0.0435968
207	0.043688
208	0.0437425
209	0.043785
210	0.0437635
211	0.0438269
212	0.04382
213	0.043782
214	0.043809
215	0.043721
216	0.0436601
217	0.0436432
218	0.0435589
219	0.0435029
220	0.0434357
221	0.0433384
222	0.0432482
223	0.0431644
224	0.0430249
225	0.0429087
226	0.042888
227	0.0427548
228	0.0426618
229	0.0425663
230	0.0424557
231	0.042387
232	0.0422947
233	0.0421942
234	0.0421252
235	0.0420515
236	0.0419415
237	0.0419303
238	0.0419007
239	0.0417966
240	0.0417685
241	0.0416859
242	0.0415615
243	0.0415506
244	0.0414848
245	0.0414067
246	0.0413859
247	0.0413543
248	0.0413009
249	0.0412863
250	0.0412597
251	0.0411794
252	0.0411904
253	0.0411461
254	0.0410819
255	0.0410921
256	0.0410527
257	0.0410234
258	0.041018
259	0.0410011
260	0.0409747
261	0.0409448
262	0.0409441
263	0.0409578
264	0.0409336
265	0.040882
266	0.0409052
267	0.0408666
268	0.0408742
269	0.0408306
270	0.0408386
271	0.0408205
272	0.0407782
273	0.0408119
274	0.0407992
275	0.0408119
276	0.0407909
277	0.0407619
278	0.0407535
279	0.0407293
280	0.0407141
281	0.0407278
282	0.0407533
283	0.0407167
284	0.0407048
285	0.0406667
286	0.0407074
287	0.0406547
288	0.0406671
289	0.0406702
290	0.0406604
291	0.0406205
292	0.0406407
293	0.0406148
294	0.0406175
295	0.0406354
296	0.0406237
297	0.0406085
298	0.0406104
299	0.0405899
300	0.0405626
301	0.0405722
302	0.0405857
303	0.0405894
304	0.0405744
305	0.0405987
306	0.0405774
307	0.040582
308	0.0405876
309	0.0405894
310	0.0405842
311	0.0405718
312	0.0405783
313	0.0405463
314	0.0405628
315	0.0405458
316	0.0405562
317	0.0405492
318	0.0405459
319	0.0405705
320	0.040554
321	0.0405434
322	0.040521
323	0.0405484
324	0.0405437
325	0.0405447
326	0.0405511
327	0.0405488
328	0.0405472
329	0.04052
330	0.0405428
331	0.0405284
332	0.0405218
333	0.0404943
334	0.0405002
335	0.0405254
336	0.0405183
337	0.0405052
338	0.0404914
339	0.0404797
340	0.0404675
341	0.0404879
342	0.040462
343	0.0404581
344	0.0404348
345	0.0404311
346	0.0404474
347	0.0403972
348	0.0403751
349	0.0404113
350	0.0403711
351	0.0403886
352	0.0403129
353	0.0402999
354	0.0403298
355	0.0403245
356	0.0403286
357	0.040297
358	0.0403072
359	0.0403101
360	0.0403265
361	0.0403003
362	0.0403552
363	0.0403269
364	0.0403553
365	0.0403516
366	0.0403683
367	0.0404049
368	0.0404109
369	0.0404318
370	0.0403994
371	0.0404507
372	0.0404845
373	0.0404495
374	0.0404679
375	0.0404911
376	0.0404981
377	0.0404903
378	0.0404906
379	0.0405124
380	0.0405169
381	0.0404911
382	0.0405015
383	0.0405158
384	0.0405213
385	0.0405332
386	0.0405473
387	0.040528
388	0.0405077
389	0.04055
390	0.0405618
391	0.0405321
392	0.0405283
393	0.0405391
394	0.0405557
395	0.0405374
396	0.0405735
397	0.0405488
398	0.0405491
399	0.0405198
400	0.0405396
401	0.0405429
402	0.0405697
403	0.0405272
404	0.040581
405	0.0405306
406	0.0405533
407	0.0405334
408	0.0405421
409	0.0405379
410	0.0405444
411	0.0405498
412	0.0405683
413	0.0405357
414	0.0405182
415	0.04055
416	0.0405191
417	0.0405458
418	0.0405612
419	0.0405637
420	0.0405349
421	0.0405519
422	0.0405249
423	0.0405234
424	0.0405391
425	0.0405496
426	0.0405659
427	0.0405589
428	0.0405545
429	0.0405523
430	0.0405548
431	0.0405853
432	0.0405586
433	0.0405606
434	0.0405681
435	0.040555
436	0.0405651
437	0.0405508
438	0.0405106
439	0.040568
440	0.0405545
441	0.0405607
442	0.0405346
443	0.0405599
444	0.0405674
445	0.0405728
446	0.0405718
447	0.0405455
448	0.0405595
449	0.040505
450	0.0405702
451	0.040589
452	0.0405905
453	0.0405997
454	0.0405857
455	0.0405876
456	0.0405358
457	0.0405659
458	0.0405758
459	0.0405927
460	0.0405694
461	0.040585
462	0.0405465
463	0.0405762
464	0.040593
465	0.0405635
466	0.0405893
467	0.0406112
468	0.0406021
469	0.040576
470	0.0405752
471	0.0405486
472	0.0405711
473	0.0405129
474	0.0405569
475	0.0405998
476	0.0405776
477	0.0405578
478	0.04058
479	0.0405622
480	0.0405823
481	0.0405558
482	0.040572
483	0.0405665
484	0.0405703
485	0.0405824
486	0.0405951
487	0.0405754
488	0.0405891
489	0.0405646
490	0.0405978
491	0.0405581
492	0.0405859
493	0.040616
494	0.0406052
495	0.0405777
496	0.0405494
497	0.0405815
498	0.0405827
499	0.0405557
500	0.0405737
501	0.0405875
502	0.0405842
503	0.040559
504	0.0406102
505	0.0405967
506	0.0405697
507	0.0405725
508	0.040575
509	0.0406036
510	0.0405743
511	0.0406014
512	0.0406011
513	0.0405745
514	0.0405808
515	0.040625
516	0.0406008
517	0.0406065
518	0.0405967
519	0.0405824
520	0.0405986
521	0.0405805
522	0.040592
523	0.0405992
524	0.0406128
525	0.0405905

## Sheet: NnhA_scattering_dat
I(q)	q	std_err
0.00675139	0.011431	0.000693119
0.00721992	0.0122262	0.000428247
0.00768845	0.011565	0.00029629
0.00815698	0.0112193	0.000226773
0.00862551	0.0105074	0.000184424
0.00909404	0.0110628	0.000185442
0.00956256	0.0112982	0.000175771
0.0100311	0.0113323	0.000156429
0.0104996	0.0105381	0.000139523
0.0109682	0.010747	0.000128652
0.0114367	0.0107638	0.000127641
0.0119052	0.0103357	0.000115169
0.0123737	0.0101459	0.000108317
0.0128423	0.0104425	9.83909e-05
0.0133108	0.0103873	9.21931e-05
0.0137793	0.0101172	8.32567e-05
0.0142479	0.0102473	7.99319e-05
0.0147164	0.0101316	7.39903e-05
0.0151849	0.00993003	7.0219e-05
0.0156534	0.00990395	6.74865e-05
0.016122	0.00962462	6.19654e-05
0.0165905	0.00958928	5.81664e-05
0.017059	0.00975644	5.80449e-05
0.0175276	0.00929087	5.46306e-05
0.0179961	0.00927	5.38595e-05
0.0184646	0.00939615	5.18619e-05
0.0189332	0.00919056	5.01952e-05
0.0194017	0.0091136	4.82352e-05
0.0198702	0.00891158	4.60486e-05
0.0203387	0.00872158	4.39439e-05
0.0208073	0.00859355	4.31937e-05
0.0212758	0.00850748	4.30252e-05
0.0217443	0.00838896	4.12659e-05
0.0222129	0.0082368	4.07493e-05
0.0226814	0.00828752	4.03186e-05
0.0231499	0.00811081	3.99086e-05
0.0236184	0.00788121	3.81097e-05
0.024087	0.00785364	3.7297e-05
0.0245555	0.00762402	3.65664e-05
0.025024	0.00758199	3.57034e-05
0.0254926	0.00749198	3.51655e-05
0.0259611	0.00738485	3.46019e-05
0.0264296	0.00721071	3.42256e-05
0.0268982	0.00708933	3.33176e-05
0.0273667	0.00697267	3.28871e-05
0.0278352	0.00677652	3.19195e-05
0.0283037	0.00668211	3.16726e-05
0.0287723	0.00663007	3.06689e-05
0.0292408	0.00640984	2.92455e-05
0.0297093	0.00632794	2.853e-05
0.0301779	0.00619226	2.81146e-05
0.0306464	0.00606215	2.74646e-05
0.0311149	0.0059251	2.68745e-05
0.0315834	0.00586788	2.59959e-05
0.032052	0.00574634	2.61976e-05
0.0325205	0.00563378	2.52005e-05
0.032989	0.00552356	2.46378e-05
0.0334576	0.00531969	2.45031e-05
0.0339261	0.00524638	2.41745e-05
0.0343946	0.00514357	2.37456e-05
0.0348632	0.00504306	2.30943e-05
0.0353317	0.00487474	2.28385e-05
0.0358002	0.00475958	2.22994e-05
0.0362687	0.00467609	2.21679e-05
0.0367373	0.00461101	2.21287e-05
0.0372058	0.00447055	2.19477e-05
0.0376743	0.00432048	2.14958e-05
0.0381429	0.00424399	2.10479e-05
0.0386114	0.00411484	2.06348e-05
0.0390799	0.00401716	2.09163e-05
0.0395484	0.00385332	2.0405e-05
0.040017	0.00386504	2.01474e-05
0.0404855	0.00369343	2.00724e-05
0.040954	0.00361134	1.98479e-05
0.0414226	0.00351007	1.98239e-05
0.0418911	0.00340844	1.89891e-05
0.0423596	0.00332898	1.92982e-05
0.0428282	0.00326469	1.97299e-05
0.0432967	0.00304489	1.85775e-05
0.0437652	0.00303493	1.84193e-05
0.0442337	0.002969	1.85247e-05
0.0447023	0.00286269	1.91198e-05
0.0451708	0.00279334	1.89837e-05
0.0456393	0.00273621	1.91449e-05
0.0461079	0.0026145	1.873e-05
0.0465764	0.00252587	1.83621e-05
0.0470449	0.00246172	1.79616e-05
0.0475134	0.00249131	1.86073e-05
0.047982	0.00234461	1.89507e-05
0.0484505	0.00221085	1.7968e-05
0.048919	0.00213161	1.77745e-05
0.0493876	0.00208159	1.78263e-05
0.0498561	0.00202664	1.75846e-05
0.0503246	0.00192077	1.75719e-05
0.0507931	0.00191353	1.83426e-05
0.0512617	0.00186734	1.81903e-05
0.0517302	0.00177868	1.83793e-05
0.0521987	0.00168008	1.7844e-05
0.0526673	0.00162608	1.70794e-05
0.0531358	0.00159564	1.72984e-05
0.0536043	0.00154994	1.79103e-05
0.0540729	0.00154146	1.78145e-05
0.0545414	0.00148802	1.76802e-05
0.0550099	0.00139929	1.71319e-05
0.0554784	0.00131055	1.60659e-05
0.055947	0.00122555	1.62565e-05
0.0564155	0.00123316	1.58154e-05
0.056884	0.0012041	1.60881e-05
0.0573526	0.00117865	1.56099e-05
0.0578211	0.00113727	1.57873e-05
0.0582896	0.0010796	1.5905e-05
0.0587581	0.00109999	1.61483e-05
0.0592267	0.00104008	1.55065e-05
0.0596952	0.000988984	1.58765e-05
0.0601637	0.000987534	1.62828e-05
0.0606323	0.000939911	1.51208e-05
0.0611008	0.000912184	1.57532e-05
0.0615693	0.000858179	1.46796e-05
0.0620379	0.00085599	1.43147e-05
0.0625064	0.000874186	1.49163e-05
0.0629749	0.000810643	1.51563e-05
0.0634434	0.000770786	1.44197e-05
0.063912	0.000755301	1.45571e-05
0.0643805	0.000747529	1.49853e-05
0.064849	0.000680086	1.38923e-05
0.0653176	0.000681019	1.46991e-05
0.0657861	0.000655619	1.47511e-05
0.0662546	0.000666942	1.41694e-05
0.0667231	0.00064082	1.36393e-05
0.0671917	0.000621271	1.35351e-05
0.0676602	0.000615242	1.46964e-05
0.0681287	0.000604715	1.45636e-05
0.0685973	0.000602416	1.34331e-05
0.0690658	0.000557647	1.25882e-05
0.0695343	0.000570152	1.38374e-05
0.0700029	0.000571181	1.38949e-05
0.0704714	0.000521919	1.3329e-05
0.0709399	0.000555192	1.54759e-05
0.0714084	0.000530479	1.51836e-05
0.071877	0.00049425	1.33426e-05
0.0723455	0.000513913	1.37732e-05
0.072814	0.000516953	1.50791e-05
0.0732826	0.000470464	1.23721e-05
0.0737511	0.000505751	1.35147e-05
0.0742196	0.000487476	1.23687e-05
0.0746881	0.000458974	1.15762e-05
0.0751567	0.000473657	1.27968e-05
0.0756252	0.000449417	1.21134e-05
0.0760937	0.000468354	1.32511e-05
0.0765623	0.000473509	1.28413e-05
0.0770308	0.000461361	1.33928e-05
0.0774993	0.000417715	1.28735e-05
0.0779679	0.000417179	1.325e-05
0.0784364	0.000416265	1.14948e-05
0.0789049	0.000417073	1.13516e-05
0.0793734	0.000410559	1.30997e-05
0.079842	0.000440405	1.28434e-05
0.0803105	0.000437692	1.25999e-05
0.080779	0.00043656	1.28873e-05
0.0812476	0.000409331	1.21812e-05
0.0817161	0.000433711	1.18824e-05
0.0821846	0.000459288	1.27149e-05
0.0826531	0.000447423	1.26802e-05
0.0831217	0.000413802	1.15946e-05
0.0835902	0.000407953	1.07487e-05
0.0840587	0.000416936	1.18579e-05
0.0845273	0.000400741	1.26022e-05
0.0849958	0.000402552	1.59816e-05
0.0854643	0.00041898	1.21033e-05
0.0859329	0.000419203	1.28495e-05
0.0864014	0.000394423	1.1999e-05
0.0868699	0.000391993	1.13402e-05
0.0873384	0.00042484	1.20147e-05
0.087807	0.000385844	1.12139e-05
0.0882755	0.000379351	1.16678e-05
0.088744	0.000386099	1.25134e-05
0.0892126	0.000354547	1.11424e-05
0.0896811	0.000401269	1.20577e-05
0.0901496	0.000367071	9.60775e-06
0.0906181	0.000370663	1.07897e-05
0.0910867	0.000381038	1.13101e-05
0.0915552	0.000381434	1.16199e-05
0.0920237	0.000319905	1.02496e-05
0.0924923	0.00039116	1.18973e-05
0.0929608	0.000402475	1.12818e-05
0.0934293	0.000358392	1.2386e-05
0.0938979	0.000329569	1.27479e-05
0.0943664	0.000337983	1.10925e-05
0.0948349	0.000354466	9.9467e-06
0.0953034	0.000361169	1.17238e-05
0.095772	0.000337355	1.14163e-05
0.0962405	0.00034317	1.1617e-05
0.096709	0.000346854	1.34326e-05
0.0971776	0.000324935	1.27198e-05
0.0976461	0.000323018	1.12162e-05
0.0981146	0.000303546	1.05332e-05
0.0985831	0.000325908	1.11507e-05
0.0990517	0.000323039	1.02306e-05
0.0995202	0.000288477	1.01563e-05
0.0999887	0.000286542	1.38449e-05
0.100457	0.000304624	1.41591e-05
0.100926	0.000299782	1.1388e-05
0.101394	0.000265939	9.6846e-06
0.101863	0.000271223	1.14245e-05
0.102331	0.000252831	1.01182e-05
0.1028	0.000227964	1.05473e-05
0.103268	0.000253567	1.06648e-05
0.103737	0.000274893	1.17863e-05
0.104205	0.000266593	1.06823e-05
0.104674	0.000263245	1.09008e-05
0.105143	0.000265817	1.02481e-05
0.105611	0.000234291	1.16805e-05
0.10608	0.000273533	1.2729e-05
0.106548	0.000220018	1.25004e-05
0.107017	0.000239676	1.05404e-05
0.107485	0.000228018	9.61588e-06
0.107954	0.000207319	9.21807e-06
0.108422	0.000217799	9.99016e-06
0.108891	0.000188267	9.58589e-06
0.109359	0.000207453	8.50944e-06
0.109828	0.000184226	8.36559e-06
0.110296	0.000214563	1.16018e-05
0.110765	0.000215428	1.14396e-05
0.111233	0.000220891	1.098e-05
0.111702	0.000224634	1.38956e-05
0.11217	0.000187968	1.2146e-05
0.112639	0.000214568	1.26968e-05
0.113108	0.000200768	9.19091e-06
0.113576	0.000194032	9.80803e-06
0.114045	0.00014814	9.87225e-06
0.114513	0.000193676	1.06582e-05
0.114982	0.000161772	1.48468e-05
0.11545	0.000139412	1.01692e-05
0.115919	0.000152857	8.15714e-06
0.116387	0.00014642	1.1321e-05
0.116856	0.000116407	1.93557e-05
0.117324	0.000133476	5.20178e-05
0.117793	0.000128651	4.33626e-05
0.118261	0.000117741	1.07544e-05
0.11873	0.000107874	1.22932e-05
0.119198	0.000101459	7.62471e-06
0.119667	9.88501e-05	5.94992e-05
0.120135	7.49997e-05	7.08385e-06
0.120604	0.000100571	1.0834e-05
0.121073	7.10229e-05	2.0248e-05
0.121541	0.00010608	1.30283e-05
0.12201	8.41351e-05	1.22365e-05
0.122478	9.63332e-05	1.14027e-05
0.122947	8.47255e-05	1.35692e-05
0.123415	9.12693e-05	1.05627e-05
0.123884	8.95891e-05	1.02482e-05
0.124352	7.02873e-05	1.45261e-05
0.124821	8.8622e-05	1.06182e-05
0.125289	0.000120998	0.00100093
0.125758	9.85741e-05	1.20089e-05
0.126226	6.01617e-05	1.30733e-05
0.126695	6.30363e-05	4.76318e-05
0.127163	7.29464e-05	3.53069e-05
0.127632	4.29221e-05	1.04686e-05
0.1281	5.7963e-05	1.01404e-05
0.128569	6.12503e-05	1.00126e-05
0.129038	7.01186e-05	3.30674e-05
0.129506	0.00012206	3.4469e-05
0.129975	8.42428e-05	8.52108e-06
0.130443	4.26848e-05	0.000126561
0.130912	4.48761e-05	1.05503e-05
0.13138	4.81031e-05	1.47495e-05
0.131849	3.78987e-05	8.62842e-06
0.132317	6.32333e-05	0.000135867
0.132786	4.82224e-05	1.60214e-05
0.133254	7.08174e-05	1.17311e-05
0.133723	3.51843e-05	1.79264e-05
0.134191	9.87057e-06	3.77725e-05
0.13466	1.49559e-05	1.49348e-05
0.135128	2.83197e-05	0.000270205
0.135597	4.76443e-05	1.38976e-05
0.136065	4.56196e-05	0.000126466
0.136534	3.31555e-05	9.50104e-06
0.137003	5.40336e-05	9.25345e-05
0.137471	5.81405e-05	1.72035e-05
0.13794	4.06897e-05	2.36482e-05
0.138408	7.51288e-05	9.60468e-06
0.138877	4.0984e-05	2.21492e-05
0.139345	2.74792e-05	8.69403e-06
0.139814	3.08325e-05	1.93391e-05
0.140282	3.30475e-05	1.01477e-05
0.140751	4.74367e-05	8.82017e-06
0.141219	3.64996e-05	6.00824e-05
0.141688	2.77157e-05	1.07861e-05
0.142156	2.25571e-05	1.10804e-05
0.142625	1.2804e-05	7.68255e-05
0.143093	1.92775e-05	2.04815e-05
0.143562	1.87697e-05	1.61841e-05
0.14403	2.17035e-05	0.000168156
0.144499	4.59549e-05	8.79899e-06
0.144968	6.32649e-06	1.13101e-05
0.145436	1.00101e-05	9.2304e-06
0.145905	4.31038e-05	1.36586e-05
0.146373	1.37057e-05	9.13523e-06
0.146842	-1.06919e-05	1.13093e-05
0.14731	1.511e-05	1.29844e-05
0.147779	2.88928e-05	8.53509e-06
0.148247	2.20669e-05	2.65082e-05
0.148716	-4.99127e-06	8.61952e-06
0.149184	4.19158e-05	1.72689e-05
0.149653	2.15243e-05	1.07231e-05
0.150121	7.20607e-06	0.00018651
0.15059	-2.73151e-06	2.17925e-05
0.151058	2.07623e-05	8.88923e-06
0.151527	3.31356e-05	1.79135e-05
0.151995	4.68388e-06	4.33438e-05
0.152464	1.36618e-05	1.87717e-05
0.152933	3.45596e-05	8.90803e-06
0.153401	1.50253e-05	0.000156131
0.15387	-9.36902e-06	2.53081e-05
0.154338	3.80502e-06	1.31622e-05
0.154807	3.06631e-05	1.0953e-05
0.155275	8.41113e-06	0.000790841
0.155744	1.45372e-05	1.13253e-05
0.156212	3.21246e-05	1.39685e-05
0.156681	1.04155e-05	8.68398e-06
0.157149	2.39363e-05	1.46167e-05
0.157618	4.77385e-06	8.66279e-06
0.158086	1.71783e-05	1.57082e-05
0.158555	2.74128e-05	1.35969e-05
0.159023	1.27798e-05	1.1054e-05
0.159492	2.45279e-05	1.15398e-05
0.15996	-4.98663e-06	8.99229e-06
0.160429	4.01547e-05	8.65311e-06
0.160898	2.48302e-05	0.000116988
0.161366	1.92269e-05	1.41716e-05
0.161835	-7.30755e-07	2.66336e-05
0.162303	3.39201e-05	1.08175e-05
0.162772	-7.38827e-06	1.37662e-05
0.16324	-1.40278e-05	8.80356e-06
0.163709	3.18062e-05	9.66286e-06
0.164177	2.11124e-07	8.8418e-06
0.164646	9.17022e-09	4.67224e-05
0.165114	-7.59278e-06	3.02884e-05
0.165583	9.19195e-06	2.23424e-05
0.166051	-2.05499e-06	1.92466e-05
0.16652	2.74692e-06	7.59122e-05
0.166988	-9.07739e-06	8.64428e-06
0.167457	2.0278e-05	2.04473e-05
0.167925	3.3943e-06	1.41724e-05
0.168394	2.19648e-05	0.000236576
0.168863	9.60933e-06	1.63186e-05
0.169331	1.32191e-06	9.19895e-06
0.1698	-2.62332e-05	5.40386e-05
0.170268	-1.55367e-06	8.73854e-06
0.170737	-1.5462e-05	8.26142e-05
0.171205	-1.2116e-06	1.01472e-05
0.171674	2.72447e-05	2.96748e-05
0.172142	2.63627e-06	1.84067e-05
0.172611	-2.08346e-05	3.67864e-05
0.173079	1.65341e-06	2.99031e-05
0.173548	1.58737e-05	8.71514e-06
0.174016	1.54153e-05	8.921e-06
0.174485	-1.11455e-05	1.41381e-05
0.174953	2.97645e-06	0.000183787
0.175422	-1.29439e-05	1.74229e-05
0.17589	-5.61751e-06	8.61237e-06
0.176359	1.18504e-05	8.18472e-06
0.176828	2.16711e-05	3.41226e-05
0.177296	1.45794e-05	0.000100156
0.177765	-2.41272e-05	5.06957e-05
0.178233	-1.34997e-05	3.77041e-05
0.178702	-1.04357e-05	2.2159e-05
0.17917	-9.74194e-07	8.92659e-05
0.179639	1.35954e-05	1.53789e-05
0.180107	4.2611e-06	2.93178e-05
0.180576	-9.62501e-06	9.7864e-06
0.181044	-6.93958e-06	1.2506e-05
0.181513	-1.71057e-06	8.70299e-06
0.181981	-1.16514e-06	0.000144967
0.18245	1.00011e-05	9.20433e-06
0.182918	2.37264e-05	7.86782e-06
0.183387	1.34831e-06	4.68845e-05
0.183855	-1.44209e-05	3.82299e-05
0.184324	-1.32176e-05	2.1307e-05
0.184793	-5.03521e-06	5.73043e-05
0.185261	-1.02893e-05	7.84713e-06
0.18573	3.11854e-06	7.87815e-06
0.186198	2.19903e-05	2.84646e-05
0.186667	2.17403e-06	9.58969e-06
0.187135	2.95754e-06	1.4248e-05
0.187604	-4.62535e-06	1.59165e-05
0.188072	8.67777e-06	7.83501e-06
0.188541	1.2485e-05	1.18531e-05
0.189009	2.90492e-07	9.83199e-06
0.189478	-2.40925e-05	8.90055e-06
0.189946	-2.63246e-05	2.72721e-05
0.190415	-4.90775e-07	9.54026e-06
0.190883	1.81377e-05	1.05544e-05
0.191352	8.0924e-06	9.03814e-06
0.19182	-1.66576e-05	8.4016e-05
0.192289	-2.21978e-05	0.000137823
0.192758	-1.60757e-05	3.53162e-05
0.193226	1.11986e-05	1.67503e-05
0.193695	1.48299e-05	3.94885e-05
0.194163	1.11233e-05	1.17463e-05
0.194632	-8.19952e-06	3.68074e-05
0.1951	-1.2924e-05	9.63759e-06
0.195569	-1.09075e-06	1.28219e-05
0.196037	-8.03148e-06	8.78143e-06
0.196506	3.66139e-06	3.15378e-05
0.196974	2.17127e-05	2.35985e-05
0.197443	1.09904e-05	1.49482e-05
0.197911	2.53679e-06	1.87628e-05
0.19838	2.45179e-05	2.45169e-05
0.198848	1.12286e-05	2.17327e-05
0.199317	-1.30992e-06	2.53813e-05
0.199785	-1.30144e-05	3.86763e-05
0.200254	9.03589e-06	1.79504e-05
0.200723	7.2524e-06	1.01436e-05
0.201191	2.07736e-05	1.66162e-05
0.20166	1.71107e-05	8.95527e-06
0.202128	6.83459e-06	1.48467e-05
0.202597	-3.01009e-05	6.88567e-06
0.203065	-1.05304e-05	8.02519e-05
0.203534	8.49291e-06	1.09283e-05
0.204002	1.97882e-05	2.41171e-05
0.204471	6.3052e-06	4.89797e-05
0.204939	-1.68363e-05	3.04159e-05
0.205408	-4.18637e-06	1.6204e-05
0.205876	1.83667e-05	1.46474e-05
0.206345	-9.38408e-07	2.8926e-05
0.206813	1.89883e-05	8.61622e-05
0.207282	2.93984e-05	2.15645e-05
0.20775	2.43502e-05	8.03324e-06
0.208219	1.54428e-06	9.76783e-06
0.208688	-2.25954e-05	3.11058e-05
0.209156	-2.29832e-06	8.39232e-06
0.209625	1.44144e-05	2.4048e-05
0.210093	-2.83449e-05	1.67868e-05
0.210562	-1.69226e-05	2.24324e-05
0.21103	2.7744e-05	8.02655e-06
0.211499	3.25254e-06	8.12744e-06
0.211967	7.17339e-06	1.63451e-05
0.212436	1.02656e-05	2.7177e-05
0.212904	1.21418e-05	2.97301e-05
0.213373	1.36036e-05	3.49526e-05
0.213841	-1.42328e-05	7.90219e-06
0.21431	4.73146e-06	7.28996e-06
0.214778	-1.5876e-05	7.85175e-06
0.215247	1.96846e-06	4.61963e-05
0.215715	-1.179e-05	2.60413e-05
0.216184	-1.78504e-05	1.59586e-05
0.216653	-3.20449e-06	9.63283e-06
0.217121	1.2819e-07	0.000220915
0.21759	3.17074e-05	8.77824e-06
0.218058	1.48284e-05	1.13971e-05
0.218527	2.10575e-05	4.35732e-05
0.218995	1.30581e-05	7.52504e-05
0.219464	-1.28244e-05	1.56038e-05
0.219932	-2.27152e-06	1.33059e-05
0.220401	8.3792e-06	8.07873e-06
0.220869	1.34587e-05	8.99484e-06
0.221338	4.44486e-05	1.12739e-05
0.221806	7.738e-06	0.000208318
0.222275	7.97821e-06	8.71686e-06
0.222743	1.20412e-05	1.46708e-05
0.223212	2.89531e-05	3.15901e-05
0.22368	3.1717e-05	5.70788e-05
0.224149	3.00694e-06	1.1946e-05
0.224618	2.31915e-05	4.5823e-05
0.225086	-5.91546e-06	1.1605e-05
0.225555	-9.94364e-06	9.14067e-06
0.226023	2.72754e-06	8.04259e-06
0.226492	-2.76832e-05	4.98733e-05
0.22696	-1.44797e-05	1.77507e-05
0.227429	-1.3848e-05	3.75118e-05
0.227897	2.27327e-05	1.90806e-05
0.228366	-1.19254e-05	2.16642e-05
0.228834	2.60915e-07	1.03874e-05
0.229303	-2.06913e-06	8.38044e-06
0.229771	1.77405e-05	9.05601e-05
0.23024	-7.00348e-06	1.26166e-05
0.230708	-1.03863e-05	2.93513e-05
0.231177	-5.34404e-06	9.87583e-06
0.231645	-9.10841e-06	1.11319e-05
0.232114	-1.17105e-06	2.84036e-05
0.232583	3.10025e-06	1.95599e-05
0.233051	6.5871e-06	1.26423e-05
0.23352	-1.70286e-05	8.88406e-06
0.233988	-1.58722e-05	9.90821e-06
0.234457	2.05979e-06	5.06098e-05
0.234925	-3.38793e-06	8.31648e-06
0.235394	-2.65469e-06	8.2671e-06
0.235862	-6.44136e-06	8.27573e-06
0.236331	-1.22569e-05	1.654e-05
0.236799	-1.67344e-05	6.40232e-05
0.237268	1.67083e-06	1.32121e-05
0.237736	-2.67705e-05	1.68126e-05
0.238205	-1.06731e-05	8.31238e-06
0.238673	2.51468e-06	9.85272e-06
0.239142	-3.46373e-05	3.32665e-05
0.23961	4.06206e-06	4.4276e-05
0.240079	4.01947e-06	8.39887e-06
0.240548	8.21684e-06	1.0795e-05
0.241016	-6.59961e-06	5.69502e-05
0.241485	1.25949e-05	2.68009e-05
0.241953	1.95481e-05	8.93025e-06
0.242422	-1.83506e-05	1.18292e-05
0.24289	1.35233e-05	1.08391e-05
0.243359	-1.11291e-05	6.89401e-05
0.243827	-3.26849e-05	3.46805e-05
0.244296	6.71028e-06	1.66336e-05
0.244764	-1.86241e-05	1.08022e-05
0.245233	1.82803e-05	8.2796e-05
0.245701	-6.55758e-06	3.00721e-05
0.24617	-2.51042e-05	9.84352e-06
0.246638	-2.48178e-05	1.24325e-05
0.247107	-3.24747e-05	1.31396e-05
0.247575	1.82648e-06	0.00028508
0.248044	1.92061e-05	2.62544e-05
0.248513	-2.96671e-05	3.99429e-05
0.248981	1.56323e-05	9.42766e-06
0.24945	1.72439e-05	2.82065e-05
0.249918	-1.54765e-05	1.10925e-05
0.250387	-4.33108e-06	3.57481e-05
0.250855	1.4281e-06	5.5627e-05
0.251324	1.46487e-05	1.60038e-05
0.251792	-1.58655e-05	5.61665e-05
0.252261	5.24516e-07	1.54247e-05
0.252729	1.1983e-05	1.64574e-05
0.253198	-2.08615e-05	8.61801e-06
0.253666	1.47055e-05	2.8124e-05
0.254135	1.9255e-05	1.56763e-05
0.254603	1.22843e-05	5.88876e-05
0.255072	-1.7655e-05	3.06627e-05
0.25554	-1.69313e-05	5.13378e-05
0.256009	1.55423e-06	1.5806e-05
0.256478	1.11075e-05	1.1957e-05
0.256946	-1.97447e-07	9.46053e-06
0.257415	9.26548e-06	1.60911e-05
0.257883	-9.69449e-06	1.3222e-05
0.258352	-2.69785e-05	8.55405e-06
0.25882	-2.04261e-05	0.000825971
0.259289	-4.18732e-07	3.95935e-05
0.259757	-4.23169e-06	1.74948e-05
0.260226	-4.76086e-05	0.0072413
0.260694	-4.86534e-07	0.000603024
0.261163	6.50439e-06	8.85969e-06
0.261631	-1.80696e-06	1.55504e-05
0.2621	7.32918e-07	4.61311e-05
0.262568	4.52089e-06	9.48408e-06
0.263037	1.42591e-05	4.32731e-05
0.263505	2.46539e-05	2.2905e-05
0.263974	2.99779e-06	2.48942e-05
0.264443	1.15664e-05	9.5e-06
0.264911	1.69496e-05	1.20738e-05
0.26538	1.13889e-05	1.06386e-05
0.265848	2.31976e-05	0.000331458
0.266317	1.0334e-05	9.16325e-06
0.266785	-6.18025e-06	9.87213e-06
0.267254	4.09149e-06	9.28672e-06
0.267722	-2.30595e-05	1.35321e-05
0.268191	-1.45159e-05	7.40974e-05
0.268659	-9.35054e-06	6.54948e-05
0.269128	-1.79258e-06	9.31927e-06
0.269596	2.55466e-05	3.77001e-05
0.270065	-1.62929e-05	0.00013051
0.270533	2.02687e-05	3.22597e-05
0.271002	7.11984e-06	3.0797e-05
0.27147	-1.8388e-05	2.14205e-05
0.271939	-8.88124e-06	1.38122e-05
0.272408	-1.04496e-06	0.000510342
0.272876	-5.73756e-06	1.93676e-05
0.273345	1.22348e-05	1.3224e-05
0.273813	2.21057e-05	2.06605e-05
0.274282	3.10919e-07	2.62723e-05
0.27475	1.49706e-05	0.000116566
0.275219	1.61671e-05	1.20096e-05
0.275687	7.2163e-06	8.496e-06
0.276156	-2.36921e-06	3.82254e-05
0.276624	-7.6889e-06	1.9486e-05
0.277093	-1.94466e-05	2.32602e-05
0.277561	-1.17483e-05	9.84567e-06
0.27803	-2.01269e-05	1.05269e-05
0.278498	-3.02152e-05	0.00106441
0.278967	-1.67944e-05	0.00284447
0.279435	-3.17697e-05	0.000241014
0.279904	1.04489e-05	3.4826e-05
0.280373	-5.92004e-06	1.07471e-05
0.280841	6.02575e-06	9.36649e-06
0.28131	-2.47401e-05	0.000494251
0.281778	-2.76101e-05	3.61853e-05
0.282247	-4.64145e-06	8.91863e-06
0.282715	9.84384e-06	0.000109642
0.283184	5.54354e-06	1.8009e-05
0.283652	1.91441e-05	1.70199e-05
0.284121	5.34353e-06	3.40609e-05
0.284589	2.27778e-06	1.2715e-05
0.285058	9.12734e-06	5.20667e-05
0.285526	2.06829e-05	1.31214e-05
0.285995	-1.14906e-06	4.79022e-05
0.286463	1.09792e-05	1.02049e-05
0.286932	1.81377e-05	0.00010264
0.2874	-5.51128e-07	1.2335e-05
0.287869	2.43087e-06	3.65079e-05
0.288338	-2.70739e-06	2.55766e-05
0.288806	1.26968e-05	9.53787e-06
0.289275	8.66054e-06	2.27452e-05
0.289743	3.71162e-05	1.12335e-05
0.290212	2.3643e-06	4.39688e-05
0.29068	7.76337e-06	1.48211e-05
0.291149	1.56264e-05	3.17764e-05
0.291617	4.03155e-05	0.00013244
0.292086	3.22178e-05	4.86633e-05
0.292554	-1.34776e-05	0.00015545
0.293023	-5.55608e-06	1.04901e-05
0.293491	-2.85759e-05	9.95847e-06
0.29396	-3.03932e-05	1.61092e-05
0.294428	1.93553e-05	2.73472e-05
0.294897	1.21403e-05	9.80695e-06
0.295365	5.50634e-07	1.05605e-05
0.295834	-2.71315e-05	3.37533e-05
0.296303	-2.27981e-05	0.000118045
0.296771	2.17784e-05	2.46538e-05
0.29724	4.02014e-05	9.85879e-06
0.297708	1.2327e-05	3.36364e-05
0.298177	-1.25346e-05	3.49072e-05
0.298645	1.48592e-06	2.52321e-05
0.299114	3.15695e-05	8.54543e-05
0.299582	-5.75351e-06	0.000167383
0.300051	1.3715e-05	1.80601e-05
0.300519	-2.21082e-05	7.78224e-05
0.300988	-4.98454e-06	1.29842e-05
0.301456	4.30844e-06	9.65095e-06
0.301925	-2.08155e-05	0.000400582
0.302393	-1.13697e-05	1.50781e-05
0.302862	2.05958e-05	5.40671e-05
0.30333	-2.41831e-05	1.95187e-05
0.303799	-8.75002e-06	1.89593e-05
0.304268	1.11327e-05	1.39833e-05
0.304736	-2.88548e-05	4.41385e-05
0.305205	-1.4418e-05	1.53992e-05
0.305673	-5.52111e-06	2.19067e-05
0.306142	2.33979e-05	1.88673e-05
0.30661	-3.95818e-06	1.18709e-05
0.307079	-2.80116e-05	4.45157e-05
0.307547	-3.23277e-05	2.34897e-05
0.308016	6.44616e-06	3.4004e-05
0.308484	7.06082e-06	3.15445e-05
0.308953	-2.12599e-05	2.37398e-05
0.309421	-1.79641e-05	1.8788e-05
0.30989	-7.90698e-06	1.34175e-05
0.310358	3.08769e-06	2.28791e-05
0.310827	-1.49015e-05	1.57591e-05
0.311295	-6.73588e-06	0.00021413
0.311764	1.42528e-05	1.15593e-05
0.312233	-1.58088e-05	0.000606479
0.312701	4.08182e-06	2.12025e-05
0.31317	6.00164e-06	2.02833e-05
0.313638	6.15313e-06	5.05267e-05
0.314107	-1.28234e-05	2.41361e-05
0.314575	6.26278e-06	5.1477e-05
0.315044	-1.73292e-05	0.000129548
0.315512	-6.39684e-06	1.71097e-05
0.315981	4.12173e-06	1.64938e-05
0.316449	5.70266e-06	1.59831e-05
0.316918	-1.38536e-05	1.17054e-05
0.317386	-5.57361e-06	4.29286e-05
0.317855	-4.32792e-06	2.5122e-05
0.318323	5.22554e-05	1.35632e-05
0.318792	8.2195e-06	3.23098e-05
0.31926	-2.10755e-05	2.46119e-05
0.319729	1.77363e-05	2.50285e-05
0.320198	-2.32451e-06	2.06929e-05
0.320666	-3.11305e-05	5.47473e-05
0.321135	-1.06066e-06	2.8175e-05
0.321603	-4.90963e-06	0.000156008
0.322072	2.63126e-07	2.45406e-05
0.32254	-2.39888e-05	0.000299429
0.323009	-1.17113e-05	1.14095e-05
0.323477	-1.21779e-05	1.31157e-05
0.323946	-2.78418e-05	1.27295e-05
0.324414	6.69265e-06	2.89295e-05
0.324883	-1.4531e-05	1.87557e-05
0.325351	-1.44623e-05	2.00212e-05
0.32582	6.96177e-06	1.1394e-05
0.326288	3.41343e-05	2.12471e-05
0.326757	3.77917e-05	1.21384e-05
0.327225	-2.02135e-05	3.60141e-05
0.327694	1.09665e-05	1.41572e-05
0.328163	-3.31235e-05	0.00937435
0.328631	-2.57068e-05	2.21828e-05
0.3291	3.27449e-06	2.64318e-05
0.329568	2.74605e-05	3.83456e-05
0.330037	-3.13211e-05	5.98062e-05
0.330505	3.57012e-07	1.85537e-05
0.330974	2.07374e-05	9.57661e-05
0.331442	2.43157e-05	1.22071e-05
0.331911	1.05629e-06	1.11274e-05
0.332379	-4.04059e-06	2.35443e-05
0.332848	-4.71458e-05	8.7559e-05
0.333316	-9.98438e-06	0.00011404
0.333785	1.43867e-05	1.26624e-05
0.334253	1.1246e-05	3.02651e-05
0.334722	3.73894e-05	2.3894e-05
0.33519	6.34208e-06	1.22748e-05
0.335659	1.27032e-05	1.78802e-05
0.336128	2.42149e-05	1.63981e-05
0.336596	2.79978e-05	1.47661e-05
0.337065	1.48566e-05	3.71391e-05
0.337533	-2.84637e-06	2.64384e-05
0.338002	5.10612e-05	6.22777e-05
0.33847	9.57168e-06	3.71908e-05
0.338939	4.20524e-06	0.000385667
0.339407	2.69014e-05	6.57081e-05
0.339876	1.69297e-06	1.16421e-05
0.340344	-3.52008e-06	3.03796e-05
0.340813	3.56124e-05	0.000240115
0.341281	-1.40502e-05	1.16123e-05
0.34175	2.13367e-06	1.94727e-05
0.342218	-1.15943e-05	0.000147282
0.342687	8.89347e-06	1.92983e-05
0.343155	-3.60041e-07	5.37608e-05
0.343624	6.60812e-06	1.32679e-05
0.344093	7.89394e-06	2.87578e-05
0.344561	1.33261e-05	1.14747e-05
0.34503	3.86962e-05	4.14257e-05
0.345498	4.13812e-05	4.51745e-05
0.345967	7.76902e-06	5.78575e-05
0.346435	3.57136e-05	1.34221e-05
0.346904	-7.61129e-06	1.2377e-05
0.347372	-2.44141e-05	4.80634e-05
0.347841	-3.31972e-05	3.54231e-05
0.348309	-4.58875e-06	5.2881e-05
0.348778	-1.77622e-05	2.11765e-05
0.349246	-2.08838e-05	1.15985e-05
0.349715	-8.49819e-06	3.0279e-05
0.350183	5.44107e-06	2.22687e-05
0.350652	1.15996e-05	3.54258e-05
0.35112	4.20996e-05	1.06255e-05
0.351589	6.98659e-06	1.52285e-05
0.352058	3.6401e-06	1.37994e-05
0.352526	8.55918e-06	3.07134e-05
0.352995	-1.14511e-05	2.54106e-05
0.353463	-1.42396e-05	1.79306e-05
0.353932	2.27855e-05	2.29067e-05
0.3544	4.30231e-05	3.92209e-05
0.354869	1.22451e-05	5.02596e-05
0.355337	-8.00096e-06	1.77803e-05
0.355806	-3.31654e-05	0.000244589
0.356274	-2.92536e-05	0.000144199
0.356743	-3.92417e-05	8.40383e-05
0.357211	-3.6416e-05	1.77534e-05
0.35768	-1.92893e-06	1.44299e-05
0.358148	1.37688e-05	0.000106017
0.358617	4.64541e-06	2.68966e-05
0.359085	-1.46589e-05	1.56226e-05
0.359554	4.32915e-06	1.37859e-05
0.360023	-4.4889e-05	1.143e-05
0.360491	5.8024e-06	4.54357e-05
0.36096	9.1455e-06	2.6958e-05
0.361428	-5.78567e-07	3.07137e-05
0.361897	3.26657e-06	6.32372e-05
0.362365	-2.10148e-05	1.3706e-05
0.362834	-9.81479e-06	3.6291e-05
0.363302	-3.59915e-05	1.07202e-05
0.363771	-2.18888e-05	1.29396e-05
0.364239	-1.80557e-05	1.75177e-05
0.364708	-7.01927e-06	5.80441e-05
0.365176	-2.26913e-05	3.46062e-05
0.365645	4.38212e-06	3.63665e-05
0.366113	1.18179e-05	2.68379e-05
0.366582	3.23693e-05	1.3889e-05
0.36705	5.11266e-06	1.17079e-05
0.367519	1.39984e-06	0.001393
0.367988	-4.10309e-06	4.19776e-05
0.368456	-3.69526e-05	2.32374e-05
0.368925	6.61959e-06	5.91815e-05
0.369393	-1.91699e-05	1.13419e-05
0.369862	-2.47275e-05	1.33812e-05
0.37033	2.74347e-05	1.71021e-05
0.370799	-5.23125e-06	6.899e-05
0.371267	-6.11379e-06	1.79253e-05
0.371736	-4.36645e-07	0.000635624
0.372204	1.07695e-05	1.53842e-05
0.372673	-2.42923e-05	2.25194e-05
0.373141	-7.93628e-06	6.5625e-05
0.37361	-5.75614e-06	7.11934e-05
0.374078	-6.46824e-06	6.95794e-05
0.374547	1.77416e-05	1.13819e-05
0.375015	2.9539e-05	1.26318e-05
0.375484	-2.45653e-05	7.86599e-05
0.375953	-3.83487e-05	7.74673e-05
0.376421	-6.33121e-06	3.01335e-05
0.37689	-4.11758e-06	5.04784e-05
0.377358	-4.97852e-06	1.33044e-05
0.377827	-4.68738e-06	2.76087e-05
0.378295	3.84407e-06	3.90681e-05
0.378764	3.47609e-05	2.42986e-05
0.379232	4.54406e-05	1.23554e-05
0.379701	1.35743e-05	1.15946e-05
0.380169	-1.9953e-05	8.54155e-05
0.380638	1.51712e-06	1.16262e-05
0.381106	-1.8468e-05	1.51188e-05
0.381575	-2.23433e-05	1.12885e-05
0.382043	1.54223e-05	1.20519e-05
0.382512	1.35879e-05	1.48947e-05
0.38298	3.34578e-05	1.18455e-05
0.383449	2.09127e-05	1.2989e-05
0.383918	-4.38722e-06	3.65911e-05
0.384386	6.879e-07	3.03945e-05
0.384855	2.08927e-05	0.00020706
0.385323	-2.16366e-05	2.07799e-05
0.385792	5.95594e-06	4.53858e-05
0.38626	-2.35521e-05	1.26486e-05
0.386729	-1.11593e-05	5.01238e-05
0.387197	2.54401e-07	4.84246e-05
0.387666	3.34018e-06	1.50701e-05
0.388134	-2.77681e-06	1.44594e-05
0.388603	9.32151e-06	4.02289e-05
0.389071	4.00769e-05	1.99725e-05
0.38954	7.86124e-06	1.48722e-05
0.390008	3.87676e-05	0.000166568
0.390477	1.26311e-05	4.78995e-05
0.390945	4.01892e-06	1.45822e-05
0.391414	6.15643e-06	0.000294894
0.391883	5.33856e-05	3.46123e-05
0.392351	4.84888e-06	4.12495e-05
0.39282	1.89912e-06	3.08092e-05
0.393288	-8.9538e-06	1.48493e-05
0.393757	8.83949e-06	2.86509e-05
0.394225	3.02107e-05	1.53871e-05
0.394694	-2.10598e-05	0.000221206
0.395162	-2.22981e-05	1.64429e-05
0.395631	1.28588e-05	1.7669e-05
0.396099	5.80943e-05	9.85237e-05
0.396568	-2.2543e-06	2.44438e-05
0.397036	-1.43541e-05	2.45795e-05
0.397505	-4.61781e-05	2.44097e-05
0.397973	-2.58915e-05	1.87531e-05
0.398442	1.93308e-05	0.000126447
0.39891	-2.7273e-05	3.65905e-05
0.399379	1.74334e-05	2.80915e-05
0.399848	2.11254e-06	1.50707e-05
1
840
1.62

## Sheet: NnhA_DAMMIN_guinier_fit_plot
#q**2_data	ln(I(q))_data	error_data	q**2_fit	ln(I(q))_fit	normalized_residual
4.55813e-05	-4.47143	0.060635	4.55813e-05	-4.48092	0.156616
5.21272e-05	-4.40417	0.035027	5.21272e-05	-4.48546	2.32057
5.91123e-05	-4.45977	0.0256195	5.91123e-05	-4.49029	1.19137
6.65363e-05	-4.49012	0.0202128	6.65363e-05	-4.49544	0.263031
7.43994e-05	-4.55568	0.0175518	7.43994e-05	-4.50088	-3.12179
8.27016e-05	-4.50417	0.0167627	8.27016e-05	-4.50663	0.147074
9.14426e-05	-4.48311	0.0155574	9.14426e-05	-4.51269	1.901
0.000100623	-4.4801	0.0138038	0.000100623	-4.51904	2.82145
0.000110242	-4.55276	0.0132399	0.000110242	-4.52571	-2.04315
0.000120301	-4.53313	0.011971	0.000120301	-4.53267	-0.0379422
0.000130798	-4.53157	0.0118584	0.000130798	-4.53994	0.706496
0.000141734	-4.57215	0.0111428	0.000141734	-4.54752	-2.21063
0.000153108	-4.59069	0.0106759	0.000153108	-4.5554	-3.30545
0.000164925	-4.56187	0.00942216	0.000164925	-4.56358	0.18144
0.000177177	-4.56717	0.00887556	0.000177177	-4.57207	0.551601
0.000189869	-4.59352	0.00822922	0.000189869	-4.58086	-1.53852
0.000203003	-4.58074	0.00780029	0.000203003	-4.58995	1.18109
0.000216572	-4.5921	0.00730292	0.000216572	-4.59935	0.993628
0.000230581	-4.61219	0.00707138	0.000230581	-4.60905	-0.44359
0.000245029	-4.61482	0.0068141	0.000245029	-4.61906	0.622237
0.000259919	-4.64343	0.00643822	0.000259919	-4.62937	-2.18327
0.000275245	-4.64711	0.00606577	0.000275245	-4.63999	-1.17384
0.000291009	-4.62983	0.00594939	0.000291009	-4.65091	3.54328
0.000307217	-4.67872	0.00588003	0.000307217	-4.66213	-2.82137
0.00032386	-4.68097	0.00581009	0.00032386	-4.67366	-1.25843
0.000340941	-4.66746	0.00551948	0.000340941	-4.68549	3.2677
0.000358466	-4.68958	0.0054616	0.000358466	-4.69763	1.47403
0.000376426	-4.69799	0.00529266	0.000376426	-4.71007	2.28253
0.000394825	-4.7204	0.00516728	0.000394825	-4.72281	0.465929
0.000413663	-4.74195	0.00503853	0.000413663	-4.73586	-1.20994
0.000432944	-4.75674	0.00502629	0.000432944	-4.74921	-1.49825
0.00045266	-4.76681	0.00505734	0.00045266	-4.76287	-0.779341
0.000472815	-4.78084	0.00491907	0.000472815	-4.77683	-0.815432
0.000493413	-4.79914	0.00494722	0.000493413	-4.79109	-1.62702
0.000514446	-4.793	0.00486498	0.000514446	-4.80566	2.6017
0.000535918	-4.81456	0.00492042	0.000535918	-4.82053	1.21449
0.000557829	-4.84327	0.00483551	0.000557829	-4.83571	-1.56443
0.000580184	-4.84678	0.00474901	0.000580184	-4.85119	0.929439
0.000602973	-4.87645	0.00479621	0.000602973	-4.86698	-1.97564
0.000626201	-4.88198	0.00470897	0.000626201	-4.88306	0.230241
0.000649873	-4.89392	0.00469375	0.000649873	-4.89946	1.17967
0.000673979	-4.90832	0.00468553	0.000673979	-4.91616	1.67123
0.000698524	-4.93219	0.0047465	0.000698524	-4.93316	0.203828
0.000723513	-4.94916	0.00469968	0.000723513	-4.95046	0.276343
0.000748936	-4.96576	0.00471657	0.000748936	-4.96807	0.490682
0.000774798	-4.99429	0.00471031	0.000774798	-4.98598	-1.76377
0.000801099	-5.00832	0.00473991	0.000801099	-5.0042	-0.869532
0.000827845	-5.01614	0.00462573
0.000855024	-5.04992	0.00456259
0.000882643	-5.06278	0.00450858

## Sheet: NnhA_Dimensionless_Kratky_(R
DAMMIN_A_S_ZB_Nnh035_S200_e3cb87d9_E1.dat_qRg	DAMMIN_A_S_ZB_Nnh035_S200_e3cb87d9_E1.dat_(qRg)^2*I(q)/I(0)	DAMMIN_A_S_ZB_Nnh035_S200_e3cb87d9_E1.dat_(qRg)^2*I(q)/I(0)_err
0.3077494546622214	0.0926421	0.00561735
0.3291065162440424	0.11331667825078805	0.00396914
0.35046357782586346	0.12155163204403338	0.0031141
0.37182063940768445	0.1327278698655984	0.0026828
0.39317770098950544	0.13899603124180926	0.00243963
0.41453476257132643	0.16267332730001846	0.00272684
0.43589136832189695	0.18369408541751342	0.00285781
0.45724888573496847	0.2027462132082416	0.00279867
0.4786045798230379	0.2065596040181358	0.00273482
0.49996483222361277	0.22987700987710713	0.00275185
0.5213205263116821	0.2503252429912629	0.00296845
0.5426762203997515	0.2604658887266529	0.00290233
0.5640319144878209	0.27620231272629364	0.00294872
0.5853921668883957	0.3062158556043733	0.00288521
0.606748	0.3272265695171118	0.00290432
0.6281035550645344	0.3415483684495888	0.00281068
0.6494638074651093	0.3698696837713232	0.00288509
0.6708195015531786	0.3901384652768598	0.00284915
0.6921751956412481	0.4071102167948391	0.00287883
0.7135308897293176	0.43148268639741877	0.00294017
0.7348911421298924	0.44479407535637855	0.00286368
0.7562468362179617	0.4692913162936461	0.00284661
0.7776025303060311	0.5048194565860337	0.00300337
0.7989627827066059	0.5075032865164036	0.00298413
0.8203184767946753	0.5337945043291702	0.00310139
0.8416741708827447	0.5695965073368792	0.00314388
0.8630344232833195	0.5857706240007658	0.00319925
0.8843901173713888	0.6099680702867156	0.00322835
0.9057458114594583	0.6256000223394995	0.00323265
0.9271015055475277	0.6414740882750216	0.00323208
0.9484617579481025	0.6615179521083614	0.00332498
0.9698174520361719	0.6847157277390589	0.00346284
0.9911731461242412	0.7052393795267435	0.00346912
1.0125333985248162	0.722614	0.00357494
1.0338890926128854	0.7580570191290102	0.00368793
1.055244786700955	0.7728585844261854	0.00380279
1.0766004807890242	0.7816843467345549	0.00377985
1.097960733189599	0.8101659447844426	0.00384748
1.1193164272776683	0.8173708752831699	0.00392028
1.1406721213657378	0.8441784056528556	0.00397521
1.1620323737663127	0.8656900802098434	0.00406333
1.183388067854382	0.8849636391268987	0.00414652
1.2047437619424515	0.8955643118498863	0.00425079
1.2261040143430262	0.9119881558496243	0.00428605
1.2474597084310957	0.9284992191489706	0.00437933
1.268815402519165	0.9335401160993058	0.00439726
1.2901710966072344	0.9517822776604257	0.00451136
1.3115313490078093	0.9758989304441628	0.00451424
1.3328870430958786	0.9744582978561105	0.00444606
1.354242737183948	0.9930811983248136	0.00447738
1.3756029895845228	1.0026856091775405	0.00455247
1.3969586836725922	1.0123324965475622	0.00458638
1.4183143777606615	1.019929309268093	0.0046261
1.4396700718487307	1.0407263573183134	0.00461063
1.4610303242493057	1.0496370583602952	0.0047853
1.4823860183373752	1.0593802708036715	0.00473872
1.5037417124254444	1.0687963113151615	0.00476736
1.5251019648260191	1.0587988545743139	0.00487695
1.5464576589140888	1.0736560804509792	0.00494724
1.567813353002158	1.0818891099700212	0.00499461
1.5891736054027328	1.0898486696792007	0.00499088
1.6105292994908023	1.08198	0.00506914
1.6318849935788715	1.0846187432140348	0.00508161
1.6532406876669412	1.0936652378206422	0.00518473
1.674600940067516	1.1064915511510975	0.00531016
1.6959566341555852	1.1003220583227116	0.00540192
1.7173123282436547	1.0903349945027248	0.00542477
1.7386725806442296	1.09784	0.0054447
1.7600282747322988	1.0907409522645928	0.00546977
1.7813839688203683	1.0908463571760172	0.00567975
1.8027396629084376	1.071594513100643	0.00567456
1.8240999153090123	1.1004761022629987	0.00573648
1.845455609397082	1.0763820714462966	0.00584973
1.8668113034851512	1.0769575833626384	0.00591895
1.888171555885726	1.0708485579412703	0.00604786
1.9095272499737954	1.0634981794607876	0.00592496
1.9308829440618647	1.062068321779395	0.00615684
1.9522431964624396	1.0647291925694662	0.00643461
1.973598890550509	1.0148895232244826	0.00619205
1.9949545846385783	1.0335799643705568	0.0062729
2.016310278726648	1.0328905461647144	0.00644459
2.0376705311272225	1.0171186720102474	0.0067933
2.059026225215292	1.0133907442882069	0.00688706
2.0803819193033615	1.0133627678839843	0.00709037
2.101742171703936	0.9882729303911849	0.00707988
2.1230978657920057	0.9742723984959809	0.00708258
2.144453559880075	0.968727	0.00706818
2.165809253968144	0.9999943770801801	0.00746884
2.187169506368719	0.9597649247070673	0.00775746
2.208525200456789	0.9227698005063674	0.00749953
2.229880894544858	0.9069857395590396	0.00756293
2.2512411469454325	0.9027523039529435	0.00773098
2.272596841033502	0.8956756841807336	0.00777153
2.2939525351215715	0.8649153320215272	0.00791256
2.315308229209641	0.8777731311427714	0.0084141
2.3366684816102157	0.8724629195302684	0.00849891
2.358024175698285	0.8462987613759935	0.0087449
2.3793798697863546	0.8139297161791231	0.00864468
2.4007401221869293	0.8019763960472538	0.00842349
2.422095816274999	0.8010265860038361	0.00868396
2.4434515103630683	0.7918660307723486	0.00915039
2.464811762763643	0.8013627516164029	0.00926127
2.486167456851712	0.7870437960876069	0.00935141
2.507523150939782	0.7528821661137675	0.00921775
2.528878845027851	0.7171979149416197	0.00879206
2.5502390974284257	0.6820594180710098	0.00904728
2.571594791516495	0.6978368204959178	0.00894983
2.5929504856045646	0.6927561347796624	0.00925598
2.6143107380051394	0.6893323349347631	0.00912944
2.635666432093209	0.6760422688589293	0.00938465
2.6570221261812783	0.6522027032773046	0.00960845
2.678377820269348	0.675246	0.00991288
2.6997380726699225	0.6486932580733625	0.00967133
2.721093766757992	0.6266220271340216	0.0100594
2.7424494608460614	0.6355631363930243	0.010479383431112585
2.763809713246636	0.6143733751424868	0.00988372
2.785165407334705	0.6054995321641884	0.010456832426450027
2.806521101422775	0.5784207755980595	0.00989419
2.82788	0.5857609777195947	0.00979567
2.8492370479114193	0.6072819727070885	0.010362096955900396
2.8705927419994883	0.5716131069062161	0.010687244239699453
2.891948436087558	0.5516254374324088	0.010319690964994311
2.9133086884881325	0.5485578628991709	0.010572489201006645
2.934664382576202	0.5509019435515303	0.011043626260255787
2.9560200766642715	0.50852	0.010387673451833503
2.9773803290648466	0.5166033698913349	0.011150356442874165
2.9987360231529157	0.5044955981798084	0.011350898949405329
3.0200917172409847	0.5205443161476251	0.011059133527686303
3.041447411329054	0.5072546741398478	0.010796477446077878
3.062807663729629	0.4987121038811396	0.010865014135927177
3.084163357817699	0.5007836003909657	0.011962310935836286
3.105519051905768	0.49905511821988496	0.012018949620411461
3.126879304306343	0.5040203956170376	0.011239004900871204
3.148234998394412	0.47295849675347296	0.010676460464831816
3.1695906924824815	0.49014705162324956	0.011895706429393485
3.1909509448830566	0.49767220338665746	0.012106679842006765
3.212306638971126	0.4608573035935047	0.011769579186804512
3.233662333059195	0.496777	0.013847603734153856
3.2550180271472646	0.48095491717107014	0.0137661
3.2763782795478393	0.45400865383070393	0.012256258704302579
3.2977339736359084	0.4782447567679916	0.012817268066612252
3.3190896677239783	0.4873246812606168	0.014214865957247498
3.340449920124553	0.44922684792952616	0.0118136
3.3618056142126225	0.48911538437542496	0.0130702
3.3831613083006915	0.47745014132809216	0.012114314475060874
3.404517002388761	0.4552274855199052	0.011481705756481907
3.425877254789336	0.4757041431704991	0.0128521
3.4472329488774056	0.45700414308187215	0.012317900717614043
3.4685886429654746	0.4821800147833327	0.013642278263654032
3.48995	0.49350976420165854	0.0133837
3.511304589454119	0.4867514620934208	0.014129857056675285
3.532660283542188	0.44608	0.013747691106764796
3.5540205359427635	0.45091188379895486	0.014321388325721458
3.575376230030833	0.4553473046955904	0.012574024234597846
3.596731924118902	0.4616975733559899	0.012566160297376849
3.618087618206971	0.4598996862172343	0.014674012552495265
3.639447870607546	0.49917476712543557	0.014557285235405636
3.660803564695616	0.5019388794812782	0.014449383784890192
3.682159258783685	0.5064988391936448	0.0149519
3.70352	0.4804335050284821	0.014297125337325895
3.7248752052723293	0.5149360153466712	0.0141077
3.7462308993603983	0.5515737108128321	0.015269731792718465
3.767586593448468	0.5434682382641748	0.015402171892900876
3.788946845849043	0.5083455047756315	0.014243678835944575
3.8103025399371124	0.5068254660202759	0.013353780672313083
3.8316582340251815	0.5238082115881353	0.0148974
3.853018486425756	0.5090909066028528	0.016009505948207128
3.8743741805138256	0.5170761292207442	0.020528289181905062
3.8957298746018956	0.5441270804461359	0.0157185
3.9170901270024703	0.5504031200267019	0.016871074135402432
3.9384458210905393	0.52353	0.015926640642402637
3.959801515178609	0.5259621879962589	0.015215874784282312
3.981157209266678	0.5762002360305813	0.016295247565757995
4.002517461667253	0.5289414464029474	0.015372784041783756
4.0238731557553225	0.5256046200475121	0.0161662
4.045228849843392	0.5406475574682036	0.0175223
4.066589102243967	0.5017227298832945	0.015767713012524776
4.087944796332036	0.5738191413242663	0.017242645358464283
4.109300490420105	0.5304143335206348	0.013883113383740146
4.130656184508174	0.5411861940971272	0.0157535
4.15202	0.5621028585901106	0.016684528947086667
4.173372130996819	0.56849	0.0173183
4.194727825084888	0.4816792949054899	0.0154328
4.216088077485463	0.5949810917920505	0.018096606358977307
4.237443771573532	0.6184095427077011	0.0173347
4.258799465661602	0.5562398065291665	0.019223605001423737
4.280159718062177	0.5166491054330596	0.019984255591849055
4.301515412150247	0.5351397356985453	0.017563124530630577
4.322871106238315	0.5668243963025948	0.015905706676248275
4.344226800326385	0.5832635333496168	0.0189331
4.365587052726959	0.5501762432699523	0.0186183
4.38694	0.5651485588920289	0.019131424100733454
4.408298440903098	0.5767904497697844	0.0223373
4.429658693303673	0.5455899980104145	0.0213575
4.4510143873917425	0.547613	0.019014859362453743
4.472370081479812	0.5195524032954584	0.0180287
4.493725775567881	0.5631674312143347	0.019268355104022243
4.515086027968456	0.5635291590934202	0.017846889740932657
4.536441722056526	0.5080088073910753	0.0178853
4.557797416144595	0.5093633583448247	0.024610998596883753
4.579143993607653	0.5465905185864394	0.025405843964090992
4.60052	0.5429367558340851	0.020624866654564186
4.621855381783792	0.48612069771157285	0.017702873625370853
4.643233867434389	0.5003766198748839	0.021076946622375723
4.664566769959931	0.4707413269760123	0.018838888010602687
4.685945255610528	0.4283414146063312	0.0198182
4.70728	0.480797	0.020221893373675432
4.728656643786667	0.5259792580670797	0.022551863195337897
4.749989546312209	0.5147109721201187	0.020624311281536818
4.771368031962806	0.5128322644989721	0.021236
4.792746517613402	0.5224936895286842	0.020143811643570233
4.814079420138944	0.46463453251607917	0.0231642
4.83546	0.5472859755730475	0.025468236677363684
4.856790808315083	0.4441057387154773	0.025232
4.878169293965679	0.4880537579110892	0.021463483327016655
4.8995021964912215	0.4683844001297303	0.019752511580311518
4.920880682141818	0.4295899883150682	0.019100953523736277
4.9422135846673605	0.45522727852689987	0.020880689759127886
4.963592070317957	0.3969133835051543	0.0202094
4.984924972843499	0.44112975093991436	0.0180945
5.006303458494095	0.3951069246577672	0.017941563828383453
5.0276363610196375	0.4641003826531397	0.025094726581308034
5.049014846670234	0.469943	0.024954766540291825
5.0703477491957765	0.48594	0.024155
5.091726234846373	0.49835056770898256	0.030827390994492988
5.113059137371915	0.42050864512852726	0.0271722
5.134437623022512	0.4840387090914433	0.0286424
5.1558161086731085	0.45668706133403747	0.020906567176470443
5.177149011198651	0.4450246500987361	0.022495336433721792
5.198527496849247	0.3425803178074085	0.022830015812570464
5.21986	0.451568	0.0248503
5.241238885025386	0.3802775088806318	0.0349004
5.262571787550928	0.3303890161220813	0.024099733041263807
5.283950273201524	0.36520116325429913	0.019488783744468188
5.305283175727067	0.35265246096341574	0.027266620069436073
5.326661661377663	0.2826302859623333	0.0469947
5.347994563903206	0.32667392773065024	0.12731022084799828
5.369373049553802	0.31738741359740114	0.10697735315589203
5.390705952079345	0.29278470301836745	0.0267428
5.412084437729941	0.2703804502552008	0.030812252730752863
5.433417340255483	0.25631031423941547	0.019261887226213675
5.454795825906079	0.2516885673527871	0.15149472187318933
5.476128728431622	0.19245810273154454	0.018177997125786525
5.497507214082218	0.26009605255172125	0.0280188
5.518885699732815	0.18511029685841993	0.0527733
5.540218602258357	0.278623	0.034219284888883206
5.561597087908954	0.2226925242157045	0.0323881
5.582929990434496	0.25693882123168205	0.0304132
5.604308476085093	0.2277128721835653	0.0364693
5.625641378610635	0.24717138055376395	0.0286054
5.647019864261232	0.24446865396705694	0.027965049984710114
5.668352766786774	0.19325021173948953	0.039938536559933284
5.689731252437371	0.24550165861522963	0.0294147
5.711064154962913	0.33770823123513244	2.7936189018841726
5.73244	0.2771862180336816	0.0337685
5.753775543139051	0.17043363558476826	0.0370357
5.775154028789648	0.17990665713398526	0.1359419558456724
5.79649	0.20973116176968493	0.10151230431503253
5.817865416965787	0.12431904920399567	0.030321125911755228
5.839198319491328	0.16911677307002831	0.029586317575683026
5.860576805141925	0.18001898998656568	0.0294277
5.881955290792523	0.20758981944556743	0.0978978
5.9032881933180645	0.36399105705947643	0.10278885585599783
5.924666678968661	0.2530404865097157	0.0255948
5.945999581494203	0.12913750048268846	0.3828944073438211
5.967378067144799	0.13674504272596355	0.032148542860715015
5.9887109696703416	0.14762814031032492	0.0452661
6.010089455320938	0.11714278964160738	0.026669969919797726
6.03142	0.1968406121772556	0.4229439781679461
6.052800843497076	0.15117882542687733	0.0502276
6.0741337460226195	0.22358262743018545	0.0370371
6.095512231673216	0.11186615369287822	0.0569958
6.116845134198758	0.0316029	0.12093724667171198
6.138223619849355	0.048220015033523154	0.048152
6.1595565223748965	0.0919426	0.8772465067398223
6.180935008025493	0.15575739724820953	0.045433640624307985
6.202267910551035	0.15016955489480874	0.4162978835703707
6.223646396201632	0.10989420151797044	0.0314913
6.245024881852229	0.18032736068056665	0.30881714631073803
6.266357784377771	0.1953612900992807	0.0578065
6.287736270028367	0.13765833097609168	0.0800048
6.30907	0.25589771436539144	0.0327147
6.330447658204506	0.14054408231633908	0.075955
6.351780560730048	0.094869	0.0300152
6.3731590463806445	0.10716368282580499	0.0672164
6.394491948906187	0.11563254325737019	0.0355066
6.415870434556783	0.1670917531790444	0.031068300885964076
6.437203337082327	0.12942314148820797	0.2130448814822931
6.458581822732923	0.0989304	0.0385007
6.479914725258465	0.0810497	0.0398129
6.501293210909061	0.046309975245220146	0.27786527672615285
6.522626113434604	0.0701819	0.0745652
6.544	0.0687819	0.0593069
6.565337501610742	0.0800522	0.6202344116396388
6.586715987261338	0.17060787634202462	0.0326663
6.608094472911936	0.023639848509463445	0.0422618
6.629427375437478	0.037646085775078456	0.0347138
6.650805861088075	0.16315240398265843	0.0516992
6.672138763613616	0.0522108	0.0348
6.693517249264213	-0.0409914	0.0433585
6.714850151789755	0.0582997	0.0500984
6.736228637440352	0.1121896121703516	0.0331414
6.757561539965893	0.0862285	0.10358327408504081
6.77894	-0.0196275	0.033895
6.800272928142033	0.16586693631612365	0.0683356
6.82165	0.0857112	0.0427001
6.842984316318171	0.0288748	0.7473475033749191
6.864362801968768	-0.0110137	0.0878692
6.8857	0.0842365	0.036065268727515226
6.907074190144907	0.13527341605380455	0.0731304
6.928407092670448	0.019239861081024632	0.17804228347517778
6.949785578321045	0.0564651	0.0775846
6.971164063971643	0.14371718153420474	0.0370443
6.9924969664971846	0.0628662	0.6532555246631572
7.013875452147781	-0.0394402	0.10653811731864408
7.0352083546733235	0.016115368793312792	0.0557458
7.05659	0.13065764224524218	0.046671509257450734
7.077919742849462	0.0360574	3.3902351391505006
7.099298228500058	0.0626962	0.0488439
7.1206311310256005	0.139381	0.0606061
7.142009616676197	0.045462190893772327	0.0379043
7.1633425192017395	0.10510365801459991	0.0641815
7.184721004852336	0.0210872	0.0382655
7.206053907377878	0.0763316	0.0697993
7.227432393028475	0.12253237461410893	0.0607767
7.2487652955540165	0.0574621	0.0497023
7.270143781204613	0.11093682787698068	0.0521932
7.2914766837301555	-0.0226865	0.040910111562225154
7.312855169380752	0.18375522925691817	0.039598209221718285
7.334233655031349	0.11429285402911929	0.5384931417048032
7.355566557556892	0.0890166	0.0656116
7.376945043207488	-0.00340294	0.12402588817110378
7.39828	0.1588721552533274	0.0506661
7.419656431383626	-0.0348048	0.0648502
7.440989333909169	-0.0664631	0.0417109
7.462367819559765	0.15156344403267288	0.0460456
7.483700722085307	0.00101181	0.0423743
7.505079207735903	4.419973766445323e-05	0.22519828565221442
7.526412110261447	-0.0368049	0.1468188093783655
7.547790595912043	0.0448102	0.10891780610228535
7.569123498437585	-0.0100747	0.0943571
7.590501984088181	0.013543046959966602	0.3742673574164434
7.611834886613724	-0.0450059	0.0428585
7.63321	0.10110422402189234	0.10194833809265406
7.654546274789862	0.017018391359590015	0.0710578
7.675924760440458	0.1107434497721187	1.1927831063013892
7.697303246091057	0.0487191	0.082735
7.718636148616598	0.00673926	0.0468974
7.740014634267195	-0.134482	0.2770237662520107
7.761347536792736	-0.00800871	0.045044577374332984
7.782726022443333	-0.0801417	0.42820088706417914
7.804058924968875	-0.00631437	0.0528831
7.825437410619472	0.14276726876658735	0.1555014423794252
7.846770313145013	0.013889964792130834	0.0969811
7.86815	-0.110372	0.19487754261438528
7.889481701321153	0.00880657	0.1592731378878104
7.91086	0.0850071	0.0466714
7.932193089497292	0.0829981	0.048031867334646844
7.953571575147889	-0.0603328	0.0765323
7.9749	0.016198654699332744	1.0002191037061825
7.996282963324027	-0.0708224	0.0953292
8.017615865849569	-0.0309004	0.047374271626700194
8.038994351500165	0.0655339	0.0452623
8.060372837150762	0.1204815634206571	0.18970629990991292
8.081705739676305	0.0814845	0.5597736033844021
8.103084225326901	-0.135562	0.28484015078168634
8.124417127852443	-0.0762497	0.21296212978942353
8.1458	-0.059254	0.12581909358713933
8.167128516028582	-0.0055605	0.509511
8.188507001679179	0.0780065	0.0882397
8.20984	0.024576525216038144	0.16909475275838706
8.231218389855316	-0.0558032	0.0567389
8.25255	-0.0404426	0.0728827
8.273929778031457	-0.0100206	0.0509825
8.295262680556998	-0.00686069	0.8536086639520573
8.316641166207596	0.059193371054222066	0.054477539570198054
8.337974068733137	0.1411504622658326	0.0468064
8.359352554383733	0.0080624	0.280352
8.380685456909275	-0.0866724	0.22976909879014643
8.402063942559872	-0.0798461	0.12871336585674575
8.42344	-0.0305722	0.34793315271208813
8.444775330736011	-0.0627901	0.0478869
8.466153816386608	0.019127270726368665	0.0483199
8.48749	0.1355560003704775	0.1754658794170836
8.508865204562747	0.013469088201471018	0.0594124
8.530198107088289	0.0184153	0.0887159
8.551576592738884	-0.0289445	0.0996023
8.572909495264428	0.054575030820314584	0.0492749
8.594287980915023	0.078911	0.0749171
8.615620883440567	0.00184517	0.0624517
8.636999369091164	-0.153793	0.056816175530373096
8.658332271616706	-0.168873	0.1749510099424556
8.679710757267301	-0.0031639	0.0615035
8.701043659792843	0.11750444261001637	0.0683763
8.72242	0.0526843	0.058841352188190976
8.743755047968982	-0.108978	0.5496514054269693
8.76513	-0.145934	0.9060833485752138
8.786512019270177	-0.106202	0.23331161463273067
8.807844921795718	0.0743417	0.11119654293513923
8.829223407446316	0.0989265	0.2634177438477249
8.850556309971857	0.0745597	0.0787357
8.871934795622453	-0.0552274	0.24791408423618816
8.893267698147996	-0.087468	0.065226
8.914646183798592	-0.00741759	0.0871947
8.935979086324133	-0.0548794	0.060003821140527346
8.95736	0.025138258648642987	0.21653125550929367
8.978690474500274	0.14978530532069065	0.16279451784487045
9.00007	0.0761789	0.10361197468491472
9.021401862676411	0.017666965134011215	0.13066975721933058
9.042780348327009	0.17156022602887028	0.17155322868301157
9.06411	0.0789415	0.1527895697726194
9.085491736503148	-0.00925275	0.17928341435616044
9.106824639028689	-0.0923608	0.2744784450496789
9.128203124679285	0.0644274	0.12798942813896608
9.149581610329884	0.0519534	0.0726648
9.170914512855425	0.1495086885431357	0.1195876627339725
9.192292998506021	0.12372141294038018	0.0647524
9.213625901031564	0.0496481	0.10785007691293892
9.235	-0.219676	0.0502516
9.256337289207702	-0.0772063	0.5883869648239993
9.277715774858299	0.0625559	0.0804941
9.29905	0.14642414947602364	0.1784561433242139
9.320427163034438	0.046870531395530726	0.36409702572379565
9.34176	-0.125728	0.22713678048929872
9.363138551210577	-0.0314058	0.12156106912806076
9.384471453736118	0.1384140397683168	0.11038487077713706
9.405849939386716	-0.00710423	0.21898473902803686
9.427182841912257	0.14440403281456354	0.6552545070477604
9.448561327562853	0.22458691209691156	0.16474040988332186
9.469894230088396	0.18686250480575112	0.0616468
9.491272715738992	0.0119043	0.0752968
9.51265	-0.174966	0.24086511107281383
9.533984103915133	-0.0178768	0.065277
9.555362589565728	0.11262123599446984	0.1878895745362284
9.5767	-0.222452	0.13174333401366226
9.598073977741867	-0.133403	0.17683706696028753
9.619406880267409	0.2196822875358651	0.0635558
9.640785365918005	0.025868833846111036	0.064641
9.662118268443548	0.057305791852029796	0.13057548779595313
9.683496754094145	0.0823717	0.21806969377068375
9.704829656619687	0.0978562	0.23960814692594481
9.726208142270284	0.11012105127657494	0.28294106389849843
9.747541044795826	-0.11572	0.0642491
9.768919530446421	0.0386383	0.0595316
9.790252432971965	-0.130214	0.0643997
9.81163	0.016215799917478967	0.3805563525435282
9.832963821148102	-0.0975466	0.21545715450570554
9.85434	-0.148331	0.13261097077426795
9.875720792449297	-0.026744	0.0803935
9.897053694974838	0.00107447	1.8516821279021727
9.918432180625436	0.26691689511209704	0.0738963
9.939765083150977	0.1253648860314071	0.0963554
9.961143568801573	0.17879467708424668	0.369971
9.982476471327116	0.11134890673309977	0.6416744986811597
10.003854956977712	-0.109825	0.13362709423703867
10.025187859503253	-0.0195358	0.11443494649931911
10.046566345153852	0.0723714	0.0697763
10.067899247679394	0.11673745228882898	0.078019
10.08927773332999	0.3871752770318951	0.0982028
10.110610635855533	0.0676882	1.8222625325106867
10.131989121506129	0.0700849	0.0765736
10.15332202403167	0.10622224298157566	0.129419
10.174700509682268	0.2564883929529949	0.27984892748011114
10.19603341220781	0.2821525494882934	0.5077696169792981
10.217411897858405	0.0268619	0.10671702022760829
10.238790383509004	0.20804415541922625	0.41106471482117174
10.260123286034545	-0.0532872	0.1045393222394473
10.281501771685141	-0.0899472	0.0826838
10.302834674210684	0.024775017325971656	0.0730531
10.32421315986128	-0.252499	0.4548952557532571
10.345546062386822	-0.132616	0.16257422719912235
10.366924548037419	-0.127355	0.34498257246455494
10.38825745056296	0.20992579455816354	0.17620036844046222
10.409635936213558	-0.110579	0.20088296728629204
10.430968838739101	0.00242928	0.0967131
10.452347324389697	-0.0193439	0.0783473
10.473680226915238	0.16653052573590324	0.8500899672329398
10.495058712565836	-0.0660105	0.11891631862784764
10.516391615091377	-0.0982933	0.27777312102802854
10.537770100741973	-0.0507804	0.0938427
10.559103003267516	-0.0869012	0.10620689832452436
10.580481488918112	-0.011218	0.2720906562361077
10.60185997456871	0.029818804023641808	0.18813090067640717
10.623192877094253	0.0636112	0.12208592610219673
10.644571362744848	-0.165107	0.0861385
10.66590426527039	-0.154512	0.0964539
10.687282750920987	0.020132	0.49465066458285734
10.708615653446529	-0.0332453	0.0816085
10.729994139097126	-0.0261542	0.0814482
10.751327041622668	-0.0637134	0.0818578
10.772705527273265	-0.121719	0.16425343437454876
10.794038429798807	-0.166843	0.638314
10.815416915449404	0.0167243	0.13224758791559174
10.836749817974946	-0.26902	0.16895161656029772
10.858128303625541	-0.107679	0.0838619
10.879461206151085	0.025469878912509337	0.099793
10.90083969180168	-0.352203	0.3382644775985015
10.922172594327222	0.0414662	0.4519764696558319
10.94355107997782	0.0411922	0.086073
10.964929565628417	0.0845368	0.11106154633145884
10.986262468153958	-0.0681628	0.5881993916555759
11.007640953804556	0.13059080862652855	0.2778863828151656
11.028973856330097	0.20347176072555131	0.092953
11.050352341980695	-0.191748	0.12360527434427657
11.071685244506236	0.14185332525868238	0.11369727639048044
11.093063730156832	-0.117191	0.7259459752700937
11.114396632682373	-0.3455	0.36659497624607085
11.135775118332973	0.0712051	0.17650480558914722
11.157108020858514	-0.198385	0.11506543039982578
11.17848650650911	0.19546936820666905	0.8853291144039962
11.199819409034653	-0.0703874	0.32278635932004524
11.221197894685249	-0.270492	0.10606161793495457
11.24253079721079	-0.268424	0.1344670931082977
11.263909282861388	-0.352576	0.14265592343871933
11.28524218538693	0.019905177973926897	3.106832889934234
11.306620671037527	0.21010394489536074	0.2872083874842243
11.327999156688124	-0.32577	0.4386068254849368
11.349332059213666	0.17230300961190648	0.10391395966030503
11.370710544864263	0.19078317882611281	0.31207126772706584
11.392043447389804	-0.171872	0.12318620591599379
11.413421933040402	-0.0482789	0.39848693420029413
11.434754835565942	0.015978709867440433	0.622399
11.456133321216539	0.164515	0.17973332566413663
11.477466223742082	-0.178844	0.6331385907756686
11.498844709392678	0.00593467	0.17452374375699756
11.52017761191822	0.13608594885073788	0.1868998493379065
11.541556097568815	-0.237796	0.0982347
11.562889000094358	0.16824489109179075	0.32176527945772143
11.584267485744956	0.22111084978778278	0.1800155811232521
11.6056	0.141584	0.6787165770631296
11.626978873921095	-0.204235	0.35471008581639657
11.648311776446636	-0.196583	0.5960636023648169
11.669690262097232	0.018111871257094177	0.1841916814690429
11.69106874774783	0.12991345333942403	0.13984921553720397
11.712401650273373	-0.00231778	0.11105465266731415
11.733780135923968	0.109162	0.18957933829247176
11.75511303844951	-0.114633	0.1563436147757632
11.77649152410011	-0.320169	0.10151565212897007
11.797824426625649	-0.243287	9.837801007340067
11.819202912276246	-0.00500544	0.4732925282688297
11.84053581480179	-0.0507675	0.20988483984343545
11.861914300452385	-0.573224	87.18775216359198
11.883247202977927	-0.00587913	7.286756167688351
11.904625688628522	0.0788801	0.1074433132297963
11.925958591154066	-0.021992	0.1892594334217165
11.947337076804663	0.00895214	0.5634630229871017
11.968669979330205	0.0554173	0.1162562658860241
11.990048464980802	0.17541364319762123	0.5323401984315267
12.011381367506342	0.3043693517319379	0.2827779783896275
12.03275985315694	0.0371416	0.3084310195970483
12.054138338807535	0.14381358970059624	0.11812051305122288
12.075471241333078	0.21149349113613508	0.15065429940998418
12.096849726983676	0.14261188742658068	0.1332166254490268
12.118182629509215	0.2915059468051254	4.16517
12.139561115159815	0.13031781978616316	0.11555397350063477
12.160894017685356	-0.0782107	0.12493129725603548
12.182272503335952	0.051959802379267984	0.11793653068969877
12.203605405861495	-0.29387	0.1724530534726959
12.224983891512093	-0.185639	0.9476084769197678
12.246316794037632	-0.119999	0.840518
12.26769527968823	-0.0230852	0.12001547018037587
12.289028182213773	0.33013955768183567	0.4871996406003528
12.310406667864369	-0.211287	1.6924582573714846
12.331739570389912	0.2637569792341986	0.4197960906718969
12.35311805604051	0.0929721	0.4021526858144122
12.37445095856605	-0.240944	0.2806796060858768
12.395829444216647	-0.116776	0.1816115308349409
12.417207929867242	-0.0137872	6.733464815094106
12.438540832392786	-0.0759618	0.25641537120960833
12.459919318043383	0.16253867361023097	0.17568014351045336
12.481252220568923	0.29467952932580366	0.27541432370998276
12.502630706219522	0.00415891	0.3514230780197346
12.523963608745063	0.20093342048764354	1.5645334918148006
12.545342094395659	0.21773413390420301	0.16174204740095108
12.566674996921202	0.097518	0.11481130336506376
12.588053482571798	-0.0321255	0.5183207247758642
12.60938638509734	-0.104612	0.2651184674849343
12.630764870747935	-0.26548	0.3175426921646798
12.652097773273479	-0.160927	0.1348651472315456
12.673476258924076	-0.276629	0.14468429261914828
12.69480916144962	-0.416684	14.678804147745545
12.716187647100215	-0.232385	39.35904845544142
12.737520549625756	-0.441075	3.346119467174402
12.758899035276352	0.14555473939926872	0.4851313874492945
12.78027752092695	-0.0827436	0.15021082649165726
12.801610423452493	0.0845025	0.13135162919744073
12.822988909103088	-0.348104	6.954332745895127
12.84432181162863	-0.38978	0.5108388406946365
12.86570029727923	-0.0657431	0.12632647698107902
12.887033199804769	0.13989423495037012	1.5581606068798843
12.908411685455366	0.0790428	0.25678200785979227
12.92974458798091	0.27386984930938363	0.24348167050217973
12.951123073631505	0.076696	0.4888778456366728
12.972455976157047	0.0328009	0.18310076224887337
12.993834461807642	0.13187068576228167	0.752253
13.015167364333186	0.29980600212368574	0.1901993664459882
13.036545849983783	-0.0167108	0.6966424090614082
13.057878752509327	0.1601936646076983	0.14889612430369245
13.079257238159922	0.265508	1.5024920505194315
13.100590140685464	-0.00809401	0.1811549685426404
13.12196862633606	0.035816991242765606	0.5379156987382141
13.143347111986657	-0.0400214	0.37808038232233987
13.1647	0.1882973769758764	0.14144949144169416
13.186058500162796	0.12885591076729416	0.33841463252687004
13.207391402688337	0.554022	0.16767895670819338
13.228769888338935	0.035405512320878844	0.6584350083044698
13.250102790864476	0.11663211645056056	0.22266312968793228
13.271481276515072	0.23551963041915588	0.47893091076967603
13.292814179040615	0.6095864356027445	2.0025456097835197
13.314192664691213	0.4887141710163647	0.7381771666104034
13.335525567216752	-0.205098	2.365594903264236
13.35690405286735	-0.0848222	0.16014766745321213
13.378236955392893	-0.43765	0.1525175302072541
13.399615441043489	-0.466972	0.24750730386907868
13.420948343569032	0.2983291518345213	0.42151074801470506
13.44232682921963	0.18771876841650045	0.15163946326879887
13.46365973174517	0.0085412	0.16380988743495167
13.485038217395767	-0.42219	0.5252305505977748
13.506416703046362	-0.355884	1.8427111440165498
13.527749605571906	0.3410408946112324	0.3860684902273078
13.549128091222503	0.631529	0.15487299238944435
13.570460993748043	0.19425668571435264	0.5300637286738259
13.591839479398642	-0.198151	0.5518243554296605
13.613172381924183	0.0235637	0.40013032037124024
13.634550867574779	0.502202	1.3593928168689327
13.655883770100322	-0.0918125	2.671039727575866
13.67726225575092	0.21954499327925814	0.2891
13.69859515827646	-0.355005	1.2496432815596208
13.719973643927057	-0.0802899	0.20914675337793892
13.7413	0.0696154	0.15593927063391957
13.762685032103196	-0.337383	6.492727097873786
13.78401793462874	-0.184855	0.24514760516675138
13.805396420279335	0.33589675347717945	0.8817799434800303
13.826729322804876	-0.395622	0.3193149026228569
13.848107808455472	-0.143588	0.3111233075268484
13.86948629410607	0.1832528063412645	0.23017587529636155
13.890819196631613	-0.476434	0.7287904345788286
13.912197682282208	-0.238795	0.255046
13.93353058480775	-0.091723	0.36393907592872005
13.95490907045835	0.3899063240092117	0.3144076856033661
13.976241972983889	-0.0661616	0.19842383783372794
13.997620458634486	-0.469652	0.746365
14.01895336116003	-0.54367	0.39503723127958046
14.040331846810625	0.10873896695208789	0.5736065862837405
14.061664749336167	0.11946976129939463	0.5337360087509317
14.083043234986762	-0.360814	0.4029020319757601
14.104376137512306	-0.305804	0.31982888996389847
14.125754623162903	-0.135009	0.22909958182037723
14.147087525688447	0.0528807	0.39183424943609657
14.168466011339042	-0.255979	0.2707113430195971
14.189798913864584	-0.116058	3.68943
14.21117739951518	0.24631433597637817	0.19976575156121942
14.232555885165777	-0.274027	10.5126
14.25388878769132	0.0709659	0.36862363771847856
14.275267273341916	0.10465688744957524	0.353701
14.296600175867457	0.10761951012174488	0.8837223822783472
14.317978661518056	-0.224955	0.4234088145160996
14.339311564043596	0.11019277879787569	0.9057309492235472
14.360690049694194	-0.305815	2.286181504577599
14.382022952219735	-0.113223	0.30283894630975916
14.403401437870333	0.073171	0.2928061747774315
14.424734340395872	0.1015365733800455	0.2845810912785621
14.44611282604647	-0.247397	0.20903434151527162
14.467445728572013	-0.0998274	0.7688822335345441
14.488824214222609	-0.0777454	0.45128393617486773
14.510157116748152	0.9414663092802623	0.24436318248506472
14.53153560239875	0.14852439672203102	0.5838303489518192
14.55286850492429	-0.381948	0.44603786564225384
14.574246990574887	0.32237744818294983	0.45492148654719183
14.595625476225482	-0.0423747	0.3772212565264984
14.616958378751026	-0.569154	1.0009355242221185
14.638336864401623	-0.0194486	0.516627
14.659669766927166	-0.0902873	2.8689608404800615
14.681048252577762	0.00485297	0.4526147320098167
14.702381155103303	-0.443724	5.5385820219456265
14.723759640753899	-0.217256	0.21165738574787785
14.745092543279442	-0.226567	0.2440146248607757
14.76647102893004	-0.519494	0.23751670371807523
14.78780393145558	0.12523763500784274	0.5413494149491437
14.809182417106177	-0.272701	0.3519855377165615
14.83051531963172	-0.272194	0.3768182812807338
14.851893805282316	0.13140525046267182	0.21506476424410498
14.87322670780786	0.6461461685053164	0.40219756247672594
14.894605193458457	0.7174370438588172	0.2304351964366744
14.915938095983996	-0.384833	0.6856509584204193
14.937316581634594	0.20938356539887606	0.27030365313135163
14.95869506728519	-0.634239	179.49731613519012
14.980027969810733	-0.493631	0.4259621288216927
15.00140645546133	0.0630575	0.509003
15.022739357986872	0.5303176506378019	0.7405308899800404
15.04411784363747	-0.606596	1.1582679489205563
15.065450746163009	0.00693388	0.36034970153153223
15.086829231813606	0.4039053731637964	1.865250337889101
15.10816213433915	0.4749407425763165	0.23843233543362327
15.129540619989745	0.020690168539185823	0.21795887625835358
15.150873522515287	-0.0793687	0.4624773896923443
15.172252008165882	-0.928694	1.724766327475967
15.193584910691426	-0.197229	2.252719404097723
15.214963396342023	0.2849918155291176	0.2508344766316041
15.236296298867567	0.2234015980372111	0.6012156948920503
15.257674784518162	0.7448255742087834	0.4759868377172318
15.279007687043704	0.12669264159892157	0.24520769796319858
15.3004	0.2544762738306408	0.35818428989125756
15.321764658344897	0.48644039359725805	0.3294128085702273
15.34309756087044	0.564	0.2974550010867112
15.364476046521036	0.30011266033668066	0.7502331693328228
15.385808949046579	-0.0576582	0.5355564034306891
15.407187434697176	1.0372110279437174	1.2650528627406024
15.428520337222716	0.19496924153172193	0.7575537489717546
15.449898822873314	0.0858957	7.877585684393912
15.471231725398857	0.5510030980745123	1.3458543670065448
15.492610211049453	0.034771852415494506	0.23911669019913442
15.513943113574994	-0.072498	0.6256851064207858
15.53532159922559	0.7354804203579228	4.958943545906556
15.556654501751133	-0.290967	0.2404805945563469
15.57803298740173	0.044307971322775835	0.4043717318877882
15.599365889927272	-0.241428	3.0668528536421933
15.62074437557787	0.1856966512854187	0.4029506689179135
15.64207727810341	-0.00753824	1.1255996611983796
15.663455763754007	0.1387338592319037	0.2785522918625835
15.684834249404602	0.16618164935911423	0.6054034659421702
15.706167151930146	0.2813020355522907	0.24222063974845384
15.727545637580743	0.8190673304378512	0.8768415893684468
15.748878540106286	0.8782774340611051	0.9587866940783106
15.770257025756882	0.1653381825138403	1.23131
15.791589928282423	0.7621048447736528	0.28641882747850805
15.812968413933019	-0.16286	0.26483267944582534
15.834301316458562	-0.523803	1.0311970839863096
15.85567980210916	-0.714168	0.7620538746305091
15.877	-0.0989832	1.140687337399434
15.898391190285297	-0.384178	0.4580257737341312
15.91972409281084	-0.452908	0.25153723161074765
15.941102578461436	-0.184796	0.6584269785943327
15.96243548098698	0.11863477192530449	0.48553724645575735
15.983813966637577	0.25359064156961486	0.774479
16.005146869163116	0.9228405592352129	0.2329153332134689
16.026525354813714	0.15355833147595016	0.3347073537851093
16.04790384046431	0.0802194	0.3041068530476047
16.069236742989855	0.18912634720543076	0.6786529962285263
16.09061522864045	-0.253701	0.562976
16.111948131165992	-0.316318	0.3983091738754962
16.13332661681659	0.5074997025387326	0.5101991808888979
16.15465951934213	0.9607860636222361	0.8758758462946966
16.176038004992726	0.2741801628667955	1.1253632321189697
16.19737090751827	-0.179622	0.39917
16.218749393168867	-0.746534	5.50555
16.240082295694407	-0.660215	3.254378609239931
16.261460781345004	-0.887966	1.9016288054655306
16.282793683870548	-0.826189	0.40278079523858495
16.30417216952114	-0.0438776	0.32823901723376353
16.325505072046685	0.3140210205310423	2.417898911571053
16.346883557697282	0.10622417464088323	0.6150305647178569
16.368216460222822	-0.336073	0.35816686810543014
16.38959494587342	0.0995104	0.31688445975969676
16.410973431524017	-1.03452	0.26341729872280306
16.43230633404956	0.1340707646173142	1.049841279457277
16.453684819700158	0.21186693240146298	0.6245157469442499
16.475	-0.013438	0.7133674603910798
16.496396207876295	0.0760676	1.4725843022150726
16.517729110401838	-0.490631	0.3199932247507779
16.539107596052432	-0.229739	0.8494786283784931
16.560440498577975	-0.844643	0.2515799541767556
16.581818984228573	-0.51501	0.3044490110477778
16.603151886754112	-0.425917	0.4132259083455905
16.62453037240471	-0.166005	1.372733492228912
16.645863274930253	-0.538024	0.820533
16.66724176058085	0.10416962787654378	0.8644867717388682
16.688574663106394	0.2816489779482283	0.6396116996485632
16.70995314875699	0.773416	0.33185687485674237
16.73128605128253	0.12247147200988696	0.28045748145672816
16.75266453693313	0.0336183	33.45401730832502
16.774043022583722	-0.0987907	1.0107005144011687
16.795375925109266	-0.891977	0.560914
16.816754410759863	0.16019347839657655	1.432186939331136
16.838087313285406	-0.465088	0.27516975994926895
16.859465798936004	-0.601447	0.3254708198395457
16.880798701461543	0.668984	0.4170276016115383
16.90217718711214	-0.127885	1.686556217319016
16.923510089637684	-0.149838	0.43931567444634523
16.944888575288278	-0.0107284	15.617341193973298
16.96622147781382	0.26527430250602546	0.3789435836959187
16.987599963464415	-0.599877	0.5560966035106342
17.00893286598996	-0.196472	1.6246238596509153
17.030311351640556	-0.142858	1.7669094220696073
17.0516	-0.160934	1.731181422559909
17.073022739816697	0.44253028529368627	0.28389973024891824
17.094355642342236	0.7386362805718388	0.31586396861530025
17.115734127992834	-0.615804	1.97185
17.13711261364343	-0.96373	1.9468078894331031
17.158445516168975	-0.159504	0.7591626525298688
17.17982400181957	-0.103994	1.274889012589117
17.201156904345112	-0.126051	0.3368526630183623
17.22253538999571	-0.118974	0.7007603260972729
17.24386829252125	0.0978115	0.9940793711827661
17.265246778171846	0.8866780745340469	0.6198066178342043
17.28657968069739	1.161961072056293	0.31593979458203286
17.307958166347987	0.3479673482042654	0.29721917266372305
17.329291068873527	-0.512742	2.194965289671827
17.350669554524124	0.039082450607657505	0.29950194266422414
17.372002457049668	-0.476924	0.3904329506699552
17.393380942700265	-0.578422	0.2922359440252813
17.414713845225805	0.4002314468345395	0.31276459244763666
17.436092330876402	0.3534923657628981	0.38748907044713593
17.457425233401942	0.8725436030890598	0.30891795785710535
17.47880371905254	0.5467173985182234	0.33956936643059976
17.500182204703137	-0.114975	0.9589367946475513
17.52151510722868	0.018071658079810617	0.7984867153754961
17.542893592879278	0.5502073697512913	5.452906420936612
17.56422649540482	-0.571185	0.5485685274482366
17.585604981055415	0.1576138283038286	1.20106
17.606937883580958	-0.624779	0.33553629093927306
17.628316369231552	-0.296748	1.332892232852849
17.649649271757095	0.00678142	1.2908256242315768
17.671027757407693	0.089253	0.40268840895137265
17.692360659933232	-0.0743784	0.38730331712169275
17.71373914558383	0.2502857572457969	1.0801598345831778
17.735072048109373	1.078672015711478	0.5375609598995305
17.75645053375997	0.21209612970253441	0.40125171857900693
17.777783436285514	1.0484639813242795	4.5048068088100015
17.79916192193611	0.3424283064853084	1.2985523562075376
17.82049482446165	0.10921398551088204	0.3962706845413156
17.84187331011225	0.1677023795874417	8.032971304158261
17.863251795762842	1.4577214513479544	0.9451067739332479
17.884584698288386	0.13271760398361343	1.1290307876297334
17.905963183938983	0.0521047	0.8452889127616262
17.927296086464526	-0.246244	0.40838
17.948674572115124	0.24368082279308412	0.7898277938843049
17.970007474640664	0.8348081502933447	0.42518963444669355
17.99138596029126	-0.583328	6.127107781451877
18.012718862816804	-0.619093	0.4565268591263326
18.034097348467398	0.3578645155741421	0.49173391962543295
18.05543025099294	1.6206102581074409	2.7484369187114757
18.076808736643535	-0.0630354	0.6835048872785434
18.09814163916908	-0.402322	0.688923
18.119520124819676	-1.29735	0.6857806106466675
18.14085302734522	-0.729125	0.5281020529508986
18.162231512995817	0.5456543463419212	3.5692446837118434
18.183564415521356	-0.77165	1.0352750781963291
18.204942901171954	0.49441326457463597	0.7966782281022856
18.22632138682255	0.060052676110410944	0.4284112328557898

## Sheet: PofR_out
#### G N O M Version 5.0 (r14945) ####
Mon Aug 26 11:18:57 2024
#### Configuration ####
System Type: arbitrary monodisperse (job = 0)
Minimum characteristic size: 0.0000
Maximum characteristic size: 126.0000
rad56: 0.0000
Force 0.0 at r = rmin: yes
Force 0.0 at r = rmax: yes
Initial alpha: 0.0000
Initial random seed: 1264134939194680443
Points in real space: 231
Input 1: refine_A_S_ZB_Nnh035_S200_e3cb87d9_E1.dat
First data point used: 1
Last data point used: 840
Scaling coefficient: 0.1000E+01
Experimental setup: point collimation
#### Results ####
Parameter DISCRP OSCILL STABIL SYSDEV POSITV VALCEN SMOOTH
Weight 1.000 3.000 3.000 3.000 1.000 1.000 1.000
Sigma 0.300 0.600 0.120 0.120 0.120 0.120 0.600
Ideal 0.700 1.100 0.000 1.000 1.000 0.950 0.000
Current 0.775 1.131 0.005 0.906 1.000 0.935 0.340
--------------------------------------------------------
Estimate 0.939 0.997 0.999 0.540 1.000 0.985 0.726
Angular range: 0.0068 to 0.3998
Reciprocal space Rg: 0.4490E+02
Reciprocal space I(0): 0.1162E-01
Real space range: 0.0000 to 126.0000
Real space Rg: 0.4488E+02 +- 0.5045E-01
Real space I(0): 0.1162E-01 +- 0.1644E-04
Highest ALPHA (theor): 0.4329E+05
Current ALPHA: 0.1266E+02
Total Estimate: 0.8660 (a GOOD solution)
#### Experimental Data and Fit ####
S J EXP ERROR J REG I REG
0.000000E+00 0.116234E-01
0.450093E-03 0.116218E-01
0.900185E-03 0.116170E-01
0.135028E-02 0.116091E-01
0.180037E-02 0.115981E-01
0.225046E-02 0.115839E-01
0.270056E-02 0.115666E-01
0.315065E-02 0.115461E-01
0.360074E-02 0.115226E-01
0.405083E-02 0.114959E-01
0.450093E-02 0.114663E-01
0.495102E-02 0.114335E-01
0.540111E-02 0.113978E-01
0.585120E-02 0.113590E-01
0.630130E-02 0.113173E-01
0.675139E-02 0.114310E-01 0.693119E-03 0.112726E-01 0.112726E-01
0.721992E-02 0.122262E-01 0.428247E-03 0.112231E-01 0.112231E-01
0.768845E-02 0.115650E-01 0.296290E-03 0.111704E-01 0.111704E-01
0.815698E-02 0.112193E-01 0.226773E-03 0.111147E-01 0.111147E-01
0.862551E-02 0.105074E-01 0.184424E-03 0.110560E-01 0.110560E-01
0.909404E-02 0.110628E-01 0.185442E-03 0.109943E-01 0.109943E-01
0.956256E-02 0.112982E-01 0.175771E-03 0.109296E-01 0.109296E-01
0.100311E-01 0.113323E-01 0.156429E-03 0.108621E-01 0.108621E-01
0.104996E-01 0.105381E-01 0.139523E-03 0.107918E-01 0.107918E-01
0.109682E-01 0.107470E-01 0.128652E-03 0.107187E-01 0.107187E-01
0.114367E-01 0.107638E-01 0.127641E-03 0.106430E-01 0.106430E-01
0.119052E-01 0.103357E-01 0.115169E-03 0.105645E-01 0.105645E-01
0.123737E-01 0.101459E-01 0.108317E-03 0.104835E-01 0.104835E-01
0.128423E-01 0.104425E-01 0.983909E-04 0.104000E-01 0.104000E-01
0.133108E-01 0.103873E-01 0.921931E-04 0.103140E-01 0.103140E-01
0.137793E-01 0.101172E-01 0.832567E-04 0.102256E-01 0.102256E-01
0.142479E-01 0.102473E-01 0.799319E-04 0.101349E-01 0.101349E-01
0.147164E-01 0.101316E-01 0.739903E-04 0.100420E-01 0.100420E-01
0.151849E-01 0.993003E-02 0.702190E-04 0.994684E-02 0.994684E-02
0.156534E-01 0.990395E-02 0.674865E-04 0.984960E-02 0.984960E-02
0.161220E-01 0.962462E-02 0.619654E-04 0.975030E-02 0.975030E-02
0.165905E-01 0.958928E-02 0.581664E-04 0.964906E-02 0.964906E-02
0.170590E-01 0.975644E-02 0.580449E-04 0.954593E-02 0.954593E-02
0.175276E-01 0.929087E-02 0.546306E-04 0.944097E-02 0.944097E-02
0.179961E-01 0.927000E-02 0.538595E-04 0.933430E-02 0.933430E-02
0.184646E-01 0.939615E-02 0.518619E-04 0.922597E-02 0.922597E-02
0.189332E-01 0.919056E-02 0.501952E-04 0.911605E-02 0.911605E-02
0.194017E-01 0.911360E-02 0.482352E-04 0.900465E-02 0.900465E-02
0.198702E-01 0.891158E-02 0.460486E-04 0.889184E-02 0.889184E-02
0.203387E-01 0.872158E-02 0.439439E-04 0.877769E-02 0.877769E-02
0.208073E-01 0.859355E-02 0.431937E-04 0.866226E-02 0.866226E-02
0.212758E-01 0.850748E-02 0.430252E-04 0.854569E-02 0.854569E-02
0.217443E-01 0.838896E-02 0.412659E-04 0.842802E-02 0.842802E-02
0.222129E-01 0.823680E-02 0.407493E-04 0.830932E-02 0.830932E-02
0.226814E-01 0.828752E-02 0.403186E-04 0.818972E-02 0.818972E-02
0.231499E-01 0.811081E-02 0.399086E-04 0.806927E-02 0.806927E-02
0.236184E-01 0.788121E-02 0.381097E-04 0.794805E-02 0.794805E-02
0.240870E-01 0.785364E-02 0.372970E-04 0.782613E-02 0.782613E-02
0.245555E-01 0.762402E-02 0.365664E-04 0.770363E-02 0.770363E-02
0.250240E-01 0.758199E-02 0.357034E-04 0.758062E-02 0.758062E-02
0.254926E-01 0.749198E-02 0.351655E-04 0.745713E-02 0.745713E-02
0.259611E-01 0.738485E-02 0.346019E-04 0.733331E-02 0.733331E-02
0.264296E-01 0.721071E-02 0.342256E-04 0.720921E-02 0.720921E-02
0.268982E-01 0.708933E-02 0.333176E-04 0.708489E-02 0.708489E-02
0.273667E-01 0.697267E-02 0.328871E-04 0.696046E-02 0.696046E-02
0.278352E-01 0.677652E-02 0.319195E-04 0.683598E-02 0.683598E-02
0.283037E-01 0.668211E-02 0.316726E-04 0.671154E-02 0.671154E-02
0.287723E-01 0.663007E-02 0.306689E-04 0.658717E-02 0.658717E-02
0.292408E-01 0.640984E-02 0.292455E-04 0.646300E-02 0.646300E-02
0.297093E-01 0.632794E-02 0.285300E-04 0.633908E-02 0.633908E-02
0.301779E-01 0.619226E-02 0.281146E-04 0.621546E-02 0.621546E-02
0.306464E-01 0.606215E-02 0.274646E-04 0.609226E-02 0.609226E-02
0.311149E-01 0.592510E-02 0.268745E-04 0.596952E-02 0.596952E-02
0.315834E-01 0.586788E-02 0.259959E-04 0.584731E-02 0.584731E-02
0.320520E-01 0.574634E-02 0.261976E-04 0.572567E-02 0.572567E-02
0.325205E-01 0.563378E-02 0.252005E-04 0.560471E-02 0.560471E-02
0.329890E-01 0.552356E-02 0.246378E-04 0.548448E-02 0.548448E-02
0.334576E-01 0.531969E-02 0.245031E-04 0.536501E-02 0.536501E-02
0.339261E-01 0.524638E-02 0.241745E-04 0.524641E-02 0.524641E-02
0.343946E-01 0.514357E-02 0.237456E-04 0.512871E-02 0.512871E-02
0.348632E-01 0.504306E-02 0.230943E-04 0.501195E-02 0.501195E-02
0.353317E-01 0.487474E-02 0.228385E-04 0.489623E-02 0.489623E-02
0.358002E-01 0.475958E-02 0.222994E-04 0.478159E-02 0.478159E-02
0.362687E-01 0.467609E-02 0.221679E-04 0.466806E-02 0.466806E-02
0.367373E-01 0.461101E-02 0.221287E-04 0.455569E-02 0.455569E-02
0.372058E-01 0.447055E-02 0.219477E-04 0.444454E-02 0.444454E-02
0.376743E-01 0.432048E-02 0.214958E-04 0.433467E-02 0.433467E-02
0.381429E-01 0.424399E-02 0.210479E-04 0.422609E-02 0.422609E-02
0.386114E-01 0.411484E-02 0.206348E-04 0.411887E-02 0.411887E-02
0.390799E-01 0.401716E-02 0.209163E-04 0.401305E-02 0.401305E-02
0.395484E-01 0.385332E-02 0.204050E-04 0.390866E-02 0.390866E-02
0.400170E-01 0.386504E-02 0.201474E-04 0.380571E-02 0.380571E-02
0.404855E-01 0.369343E-02 0.200724E-04 0.370428E-02 0.370428E-02
0.409540E-01 0.361134E-02 0.198479E-04 0.360439E-02 0.360439E-02
0.414226E-01 0.351007E-02 0.198239E-04 0.350603E-02 0.350603E-02
0.418911E-01 0.340844E-02 0.189891E-04 0.340929E-02 0.340929E-02
0.423596E-01 0.332898E-02 0.192982E-04 0.331416E-02 0.331416E-02
0.428282E-01 0.326469E-02 0.197299E-04 0.322065E-02 0.322065E-02
0.432967E-01 0.304489E-02 0.185775E-04 0.312882E-02 0.312882E-02
0.437652E-01 0.303493E-02 0.184193E-04 0.303868E-02 0.303868E-02
0.442337E-01 0.296900E-02 0.185247E-04 0.295024E-02 0.295024E-02
0.447023E-01 0.286269E-02 0.191198E-04 0.286349E-02 0.286349E-02
0.451708E-01 0.279334E-02 0.189837E-04 0.277850E-02 0.277850E-02
0.456393E-01 0.273621E-02 0.191449E-04 0.269525E-02 0.269525E-02
0.461079E-01 0.261450E-02 0.187300E-04 0.261373E-02 0.261373E-02
0.465764E-01 0.252587E-02 0.183621E-04 0.253400E-02 0.253400E-02
0.470449E-01 0.246172E-02 0.179616E-04 0.245604E-02 0.245604E-02
0.475134E-01 0.249131E-02 0.186073E-04 0.237985E-02 0.237985E-02
0.479820E-01 0.234461E-02 0.189507E-04 0.230542E-02 0.230542E-02
0.484505E-01 0.221085E-02 0.179680E-04 0.223279E-02 0.223279E-02
0.489190E-01 0.213161E-02 0.177745E-04 0.216194E-02 0.216194E-02
0.493876E-01 0.208159E-02 0.178263E-04 0.209285E-02 0.209285E-02
0.498561E-01 0.202664E-02 0.175846E-04 0.202554E-02 0.202554E-02
0.503246E-01 0.192077E-02 0.175719E-04 0.196000E-02 0.196000E-02
0.507931E-01 0.191353E-02 0.183426E-04 0.189623E-02 0.189623E-02
0.512617E-01 0.186734E-02 0.181903E-04 0.183419E-02 0.183419E-02
0.517302E-01 0.177868E-02 0.183793E-04 0.177391E-02 0.177391E-02
0.521987E-01 0.168008E-02 0.178440E-04 0.171535E-02 0.171535E-02
0.526673E-01 0.162608E-02 0.170794E-04 0.165851E-02 0.165851E-02
0.531358E-01 0.159564E-02 0.172984E-04 0.160337E-02 0.160337E-02
0.536043E-01 0.154994E-02 0.179103E-04 0.154993E-02 0.154993E-02
0.540729E-01 0.154146E-02 0.178145E-04 0.149814E-02 0.149814E-02
0.545414E-01 0.148802E-02 0.176802E-04 0.144802E-02 0.144802E-02
0.550099E-01 0.139929E-02 0.171319E-04 0.139953E-02 0.139953E-02
0.554784E-01 0.131055E-02 0.160659E-04 0.135265E-02 0.135265E-02
0.559470E-01 0.122555E-02 0.162565E-04 0.130735E-02 0.130735E-02
0.564155E-01 0.123316E-02 0.158154E-04 0.126363E-02 0.126363E-02
0.568840E-01 0.120410E-02 0.160881E-04 0.122146E-02 0.122146E-02
0.573526E-01 0.117865E-02 0.156099E-04 0.118079E-02 0.118079E-02
0.578211E-01 0.113727E-02 0.157873E-04 0.114163E-02 0.114163E-02
0.582896E-01 0.107960E-02 0.159050E-04 0.110393E-02 0.110393E-02
0.587581E-01 0.109999E-02 0.161483E-04 0.106768E-02 0.106768E-02
0.592267E-01 0.104008E-02 0.155065E-04 0.103283E-02 0.103283E-02
0.596952E-01 0.988984E-03 0.158765E-04 0.999378E-03 0.999378E-03
0.601637E-01 0.987534E-03 0.162828E-04 0.967277E-03 0.967277E-03
0.606323E-01 0.939911E-03 0.151208E-04 0.936496E-03 0.936496E-03
0.611008E-01 0.912184E-03 0.157532E-04 0.907017E-03 0.907017E-03
0.615693E-01 0.858179E-03 0.146796E-04 0.878803E-03 0.878803E-03
0.620379E-01 0.855990E-03 0.143147E-04 0.851817E-03 0.851817E-03
0.625064E-01 0.874186E-03 0.149163E-04 0.826040E-03 0.826040E-03
0.629749E-01 0.810643E-03 0.151563E-04 0.801433E-03 0.801433E-03
0.634434E-01 0.770786E-03 0.144197E-04 0.777964E-03 0.777964E-03
0.639120E-01 0.755301E-03 0.145571E-04 0.755597E-03 0.755597E-03
0.643805E-01 0.747529E-03 0.149853E-04 0.734308E-03 0.734308E-03
0.648490E-01 0.680086E-03 0.138923E-04 0.714062E-03 0.714062E-03
0.653176E-01 0.681019E-03 0.146991E-04 0.694820E-03 0.694820E-03
0.657861E-01 0.655619E-03 0.147511E-04 0.676558E-03 0.676558E-03
0.662546E-01 0.666942E-03 0.141694E-04 0.659239E-03 0.659239E-03
0.667231E-01 0.640820E-03 0.136393E-04 0.642832E-03 0.642832E-03
0.671917E-01 0.621271E-03 0.135351E-04 0.627299E-03 0.627299E-03
0.676602E-01 0.615242E-03 0.146964E-04 0.612616E-03 0.612616E-03
0.681287E-01 0.604715E-03 0.145636E-04 0.598746E-03 0.598746E-03
0.685973E-01 0.602416E-03 0.134331E-04 0.585656E-03 0.585656E-03
0.690658E-01 0.557647E-03 0.125882E-04 0.573319E-03 0.573319E-03
0.695343E-01 0.570152E-03 0.138374E-04 0.561700E-03 0.561700E-03
0.700029E-01 0.571181E-03 0.138949E-04 0.550766E-03 0.550766E-03
0.704714E-01 0.521919E-03 0.133290E-04 0.540491E-03 0.540491E-03
0.709399E-01 0.555192E-03 0.154759E-04 0.530843E-03 0.530843E-03
0.714084E-01 0.530479E-03 0.151836E-04 0.521792E-03 0.521792E-03
0.718770E-01 0.494250E-03 0.133426E-04 0.513305E-03 0.513305E-03
0.723455E-01 0.513913E-03 0.137732E-04 0.505358E-03 0.505358E-03
0.728140E-01 0.516953E-03 0.150791E-04 0.497921E-03 0.497921E-03
0.732826E-01 0.470464E-03 0.123721E-04 0.490963E-03 0.490963E-03
0.737511E-01 0.505751E-03 0.135147E-04 0.484459E-03 0.484459E-03
0.742196E-01 0.487476E-03 0.123687E-04 0.478387E-03 0.478387E-03
0.746881E-01 0.458974E-03 0.115762E-04 0.472713E-03 0.472713E-03
0.751567E-01 0.473657E-03 0.127968E-04 0.467413E-03 0.467413E-03
0.756252E-01 0.449417E-03 0.121134E-04 0.462464E-03 0.462464E-03
0.760937E-01 0.468354E-03 0.132511E-04 0.457841E-03 0.457841E-03
0.765623E-01 0.473509E-03 0.128413E-04 0.453519E-03 0.453519E-03
0.770308E-01 0.461361E-03 0.133928E-04 0.449477E-03 0.449477E-03
0.774993E-01 0.417715E-03 0.128735E-04 0.445691E-03 0.445691E-03
0.779679E-01 0.417179E-03 0.132500E-04 0.442140E-03 0.442140E-03
0.784364E-01 0.416265E-03 0.114948E-04 0.438803E-03 0.438803E-03
0.789049E-01 0.417073E-03 0.113516E-04 0.435660E-03 0.435660E-03
0.793734E-01 0.410559E-03 0.130997E-04 0.432691E-03 0.432691E-03
0.798420E-01 0.440405E-03 0.128434E-04 0.429877E-03 0.429877E-03
0.803105E-01 0.437692E-03 0.125999E-04 0.427201E-03 0.427201E-03
0.807790E-01 0.436560E-03 0.128873E-04 0.424645E-03 0.424645E-03
0.812476E-01 0.409331E-03 0.121812E-04 0.422192E-03 0.422192E-03
0.817161E-01 0.433711E-03 0.118824E-04 0.419827E-03 0.419827E-03
0.821846E-01 0.459288E-03 0.127149E-04 0.417534E-03 0.417534E-03
0.826531E-01 0.447423E-03 0.126802E-04 0.415299E-03 0.415299E-03
0.831217E-01 0.413802E-03 0.115946E-04 0.413109E-03 0.413109E-03
0.835902E-01 0.407953E-03 0.107487E-04 0.410950E-03 0.410950E-03
0.840587E-01 0.416936E-03 0.118579E-04 0.408810E-03 0.408810E-03
0.845273E-01 0.400741E-03 0.126022E-04 0.406677E-03 0.406677E-03
0.849958E-01 0.402552E-03 0.159816E-04 0.404541E-03 0.404541E-03
0.854643E-01 0.418980E-03 0.121033E-04 0.402393E-03 0.402393E-03
0.859329E-01 0.419203E-03 0.128495E-04 0.400220E-03 0.400220E-03
0.864014E-01 0.394423E-03 0.119990E-04 0.398017E-03 0.398017E-03
0.868699E-01 0.391993E-03 0.113402E-04 0.395774E-03 0.395774E-03
0.873384E-01 0.424840E-03 0.120147E-04 0.393484E-03 0.393484E-03
0.878070E-01 0.385844E-03 0.112139E-04 0.391140E-03 0.391140E-03
0.882755E-01 0.379351E-03 0.116678E-04 0.388735E-03 0.388735E-03
0.887440E-01 0.386099E-03 0.125134E-04 0.386265E-03 0.386265E-03
0.892126E-01 0.354547E-03 0.111424E-04 0.383723E-03 0.383723E-03
0.896811E-01 0.401269E-03 0.120577E-04 0.381107E-03 0.381107E-03
0.901496E-01 0.367071E-03 0.960775E-05 0.378412E-03 0.378412E-03
0.906181E-01 0.370663E-03 0.107897E-04 0.375634E-03 0.375634E-03
0.910867E-01 0.381038E-03 0.113101E-04 0.372770E-03 0.372770E-03
0.915552E-01 0.381434E-03 0.116199E-04 0.369819E-03 0.369819E-03
0.920237E-01 0.319905E-03 0.102496E-04 0.366778E-03 0.366778E-03
0.924923E-01 0.391160E-03 0.118973E-04 0.363648E-03 0.363648E-03
0.929608E-01 0.402475E-03 0.112818E-04 0.360426E-03 0.360426E-03
0.934293E-01 0.358392E-03 0.123860E-04 0.357112E-03 0.357112E-03
0.938979E-01 0.329569E-03 0.127479E-04 0.353705E-03 0.353705E-03
0.943664E-01 0.337983E-03 0.110925E-04 0.350207E-03 0.350207E-03
0.948349E-01 0.354466E-03 0.994670E-05 0.346619E-03 0.346619E-03
0.953034E-01 0.361169E-03 0.117238E-04 0.342941E-03 0.342941E-03
0.957720E-01 0.337355E-03 0.114163E-04 0.339174E-03 0.339174E-03
0.962405E-01 0.343170E-03 0.116170E-04 0.335322E-03 0.335322E-03
0.967090E-01 0.346854E-03 0.134326E-04 0.331385E-03 0.331385E-03
0.971776E-01 0.324935E-03 0.127198E-04 0.327366E-03 0.327366E-03
0.976461E-01 0.323018E-03 0.112162E-04 0.323268E-03 0.323268E-03
0.981146E-01 0.303546E-03 0.105332E-04 0.319094E-03 0.319094E-03
0.985831E-01 0.325908E-03 0.111507E-04 0.314847E-03 0.314847E-03
0.990517E-01 0.323039E-03 0.102306E-04 0.310529E-03 0.310529E-03
0.995202E-01 0.288477E-03 0.101563E-04 0.306146E-03 0.306146E-03
0.999887E-01 0.286542E-03 0.138449E-04 0.301701E-03 0.301701E-03
0.100457E+00 0.304624E-03 0.141591E-04 0.297198E-03 0.297198E-03
0.100926E+00 0.299782E-03 0.113880E-04 0.292635E-03 0.292635E-03
0.101394E+00 0.265939E-03 0.968460E-05 0.288031E-03 0.288031E-03
0.101863E+00 0.271223E-03 0.114245E-04 0.283370E-03 0.283370E-03
0.102331E+00 0.252831E-03 0.101182E-04 0.278678E-03 0.278678E-03
0.102800E+00 0.227964E-03 0.105473E-04 0.273939E-03 0.273939E-03
0.103268E+00 0.253567E-03 0.106648E-04 0.269176E-03 0.269176E-03
0.103737E+00 0.274893E-03 0.117863E-04 0.264375E-03 0.264375E-03
0.104205E+00 0.266593E-03 0.106823E-04 0.259561E-03 0.259561E-03
0.104674E+00 0.263245E-03 0.109008E-04 0.254716E-03 0.254716E-03
0.105143E+00 0.265817E-03 0.102481E-04 0.249857E-03 0.249857E-03
0.105611E+00 0.234291E-03 0.116805E-04 0.244998E-03 0.244998E-03
0.106080E+00 0.273533E-03 0.127290E-04 0.240124E-03 0.240124E-03
0.106548E+00 0.220018E-03 0.125004E-04 0.235258E-03 0.235258E-03
0.107017E+00 0.239676E-03 0.105404E-04 0.230386E-03 0.230386E-03
0.107485E+00 0.228018E-03 0.961588E-05 0.225531E-03 0.225531E-03
0.107954E+00 0.207319E-03 0.921807E-05 0.220678E-03 0.220678E-03
0.108422E+00 0.217799E-03 0.999016E-05 0.215852E-03 0.215852E-03
0.108891E+00 0.188267E-03 0.958589E-05 0.211036E-03 0.211036E-03
0.109359E+00 0.207453E-03 0.850944E-05 0.206255E-03 0.206255E-03
0.109828E+00 0.184226E-03 0.836559E-05 0.201493E-03 0.201493E-03
0.110296E+00 0.214563E-03 0.116018E-04 0.196773E-03 0.196773E-03
0.110765E+00 0.215428E-03 0.114396E-04 0.192078E-03 0.192078E-03
0.111233E+00 0.220891E-03 0.109800E-04 0.187434E-03 0.187434E-03
0.111702E+00 0.224634E-03 0.138956E-04 0.182824E-03 0.182824E-03
0.112170E+00 0.187968E-03 0.121460E-04 0.178269E-03 0.178269E-03
0.112639E+00 0.214568E-03 0.126968E-04 0.173755E-03 0.173755E-03
0.113108E+00 0.200768E-03 0.919091E-05 0.169294E-03 0.169294E-03
0.113576E+00 0.194032E-03 0.980803E-05 0.164899E-03 0.164899E-03
0.114045E+00 0.148140E-03 0.987225E-05 0.160552E-03 0.160552E-03
0.114513E+00 0.193676E-03 0.106582E-04 0.156276E-03 0.156276E-03
0.114982E+00 0.161772E-03 0.148468E-04 0.152055E-03 0.152055E-03
0.115450E+00 0.139412E-03 0.101692E-04 0.147909E-03 0.147909E-03
0.115919E+00 0.152857E-03 0.815714E-05 0.143823E-03 0.143823E-03
0.116387E+00 0.146420E-03 0.113210E-04 0.139815E-03 0.139815E-03
0.116856E+00 0.116407E-03 0.193557E-04 0.135871E-03 0.135871E-03
0.117324E+00 0.133476E-03 0.520178E-04 0.132009E-03 0.132009E-03
0.117793E+00 0.128651E-03 0.433626E-04 0.128214E-03 0.128214E-03
0.118261E+00 0.117741E-03 0.107544E-04 0.124503E-03 0.124503E-03
0.118730E+00 0.107874E-03 0.122932E-04 0.120863E-03 0.120863E-03
0.119198E+00 0.101459E-03 0.762471E-05 0.117309E-03 0.117309E-03
0.119667E+00 0.988501E-04 0.594992E-04 0.113828E-03 0.113828E-03
0.120135E+00 0.749997E-04 0.708385E-05 0.110433E-03 0.110433E-03
0.120604E+00 0.100571E-03 0.108340E-04 0.107113E-03 0.107113E-03
0.121073E+00 0.710229E-04 0.202480E-04 0.103875E-03 0.103875E-03
0.121541E+00 0.106080E-03 0.130283E-04 0.100725E-03 0.100725E-03
0.122010E+00 0.841351E-04 0.122365E-04 0.976508E-04 0.976508E-04
0.122478E+00 0.963332E-04 0.114027E-04 0.946647E-04 0.946647E-04
0.122947E+00 0.847255E-04 0.135692E-04 0.917542E-04 0.917542E-04
0.123415E+00 0.912693E-04 0.105627E-04 0.889313E-04 0.889313E-04
0.123884E+00 0.895891E-04 0.102482E-04 0.861838E-04 0.861838E-04
0.124352E+00 0.702873E-04 0.145261E-04 0.835227E-04 0.835227E-04
0.124821E+00 0.886220E-04 0.106182E-04 0.809361E-04 0.809361E-04
0.125289E+00 0.120998E-03 0.100093E-02 0.784343E-04 0.784343E-04
0.125758E+00 0.985741E-04 0.120089E-04 0.760058E-04 0.760058E-04
0.126226E+00 0.601617E-04 0.130733E-04 0.736602E-04 0.736602E-04
0.126695E+00 0.630363E-04 0.476318E-04 0.713862E-04 0.713862E-04
0.127163E+00 0.729464E-04 0.353069E-04 0.691924E-04 0.691924E-04
0.127632E+00 0.429221E-04 0.104686E-04 0.670684E-04 0.670684E-04
0.128100E+00 0.579630E-04 0.101404E-04 0.650219E-04 0.650219E-04
0.128569E+00 0.612503E-04 0.100126E-04 0.630446E-04 0.630446E-04
0.129038E+00 0.701186E-04 0.330674E-04 0.611319E-04 0.611319E-04
0.129506E+00 0.122060E-03 0.344690E-04 0.592983E-04 0.592983E-04
0.129975E+00 0.842428E-04 0.852108E-05 0.575259E-04 0.575259E-04
0.130443E+00 0.426848E-04 0.126561E-03 0.558228E-04 0.558228E-04
0.130912E+00 0.448761E-04 0.105503E-04 0.541802E-04 0.541802E-04
0.131380E+00 0.481031E-04 0.147495E-04 0.526035E-04 0.526035E-04
0.131849E+00 0.378987E-04 0.862842E-05 0.510839E-04 0.510839E-04
0.132317E+00 0.632333E-04 0.135867E-03 0.496265E-04 0.496265E-04
0.132786E+00 0.482224E-04 0.160214E-04 0.482231E-04 0.482231E-04
0.133254E+00 0.708174E-04 0.117311E-04 0.468779E-04 0.468779E-04
0.133723E+00 0.351843E-04 0.179264E-04 0.455834E-04 0.455834E-04
0.134191E+00 0.987057E-05 0.377725E-04 0.443432E-04 0.443432E-04
0.134660E+00 0.149559E-04 0.149348E-04 0.431502E-04 0.431502E-04
0.135128E+00 0.283197E-04 0.270205E-03 0.420077E-04 0.420077E-04
0.135597E+00 0.476443E-04 0.138976E-04 0.409089E-04 0.409089E-04
0.136065E+00 0.456196E-04 0.126466E-03 0.398566E-04 0.398566E-04
0.136534E+00 0.331555E-04 0.950104E-05 0.388446E-04 0.388446E-04
0.137003E+00 0.540336E-04 0.925345E-04 0.378732E-04 0.378732E-04
0.137471E+00 0.581405E-04 0.172035E-04 0.369427E-04 0.369427E-04
0.137940E+00 0.406897E-04 0.236482E-04 0.360472E-04 0.360472E-04
0.138408E+00 0.751288E-04 0.960468E-05 0.351890E-04 0.351890E-04
0.138877E+00 0.409840E-04 0.221492E-04 0.343625E-04 0.343625E-04
0.139345E+00 0.274792E-04 0.869403E-05 0.335695E-04 0.335695E-04
0.139814E+00 0.308325E-04 0.193391E-04 0.328049E-04 0.328049E-04
0.140282E+00 0.330475E-04 0.101477E-04 0.320706E-04 0.320706E-04
0.140751E+00 0.474367E-04 0.882017E-05 0.313616E-04 0.313616E-04
0.141219E+00 0.364996E-04 0.600824E-04 0.306795E-04 0.306795E-04
0.141688E+00 0.277157E-04 0.107861E-04 0.300197E-04 0.300197E-04
0.142156E+00 0.225571E-04 0.110804E-04 0.293837E-04 0.293837E-04
0.142625E+00 0.128040E-04 0.768255E-04 0.287677E-04 0.287677E-04
0.143093E+00 0.192775E-04 0.204815E-04 0.281719E-04 0.281719E-04
0.143562E+00 0.187697E-04 0.161841E-04 0.275934E-04 0.275934E-04
0.144030E+00 0.217035E-04 0.168156E-03 0.270330E-04 0.270330E-04
0.144499E+00 0.459549E-04 0.879899E-05 0.264872E-04 0.264872E-04
0.144968E+00 0.632649E-05 0.113101E-04 0.259560E-04 0.259560E-04
0.145436E+00 0.100101E-04 0.923040E-05 0.254393E-04 0.254393E-04
0.145905E+00 0.431038E-04 0.136586E-04 0.249339E-04 0.249339E-04
0.146373E+00 0.137057E-04 0.913523E-05 0.244409E-04 0.244409E-04
0.146842E+00 -0.106919E-04 0.113093E-04 0.239565E-04 0.239565E-04
0.147310E+00 0.151100E-04 0.129844E-04 0.234835E-04 0.234835E-04
0.147779E+00 0.288928E-04 0.853509E-05 0.230183E-04 0.230183E-04
0.148247E+00 0.220669E-04 0.265082E-04 0.225614E-04 0.225614E-04
0.148716E+00 -0.499127E-05 0.861952E-05 0.221106E-04 0.221106E-04
0.149184E+00 0.419158E-04 0.172689E-04 0.216671E-04 0.216671E-04
0.149653E+00 0.215243E-04 0.107231E-04 0.212284E-04 0.212284E-04
0.150121E+00 0.720607E-05 0.186510E-03 0.207958E-04 0.207958E-04
0.150590E+00 -0.273151E-05 0.217925E-04 0.203668E-04 0.203668E-04
0.151058E+00 0.207623E-04 0.888923E-05 0.199428E-04 0.199428E-04
0.151527E+00 0.331356E-04 0.179135E-04 0.195215E-04 0.195215E-04
0.151995E+00 0.468388E-05 0.433438E-04 0.191043E-04 0.191043E-04
0.152464E+00 0.136618E-04 0.187717E-04 0.186893E-04 0.186893E-04
0.152933E+00 0.345596E-04 0.890803E-05 0.182767E-04 0.182767E-04
0.153401E+00 0.150253E-04 0.156131E-03 0.178672E-04 0.178672E-04
0.153870E+00 -0.936902E-05 0.253081E-04 0.174594E-04 0.174594E-04
0.154338E+00 0.380502E-05 0.131622E-04 0.170542E-04 0.170542E-04
0.154807E+00 0.306631E-04 0.109530E-04 0.166499E-04 0.166499E-04
0.155275E+00 0.841113E-05 0.790841E-03 0.162482E-04 0.162482E-04
0.155744E+00 0.145372E-04 0.113253E-04 0.158473E-04 0.158473E-04
0.156212E+00 0.321246E-04 0.139685E-04 0.154485E-04 0.154485E-04
0.156681E+00 0.104155E-04 0.868398E-05 0.150513E-04 0.150513E-04
0.157149E+00 0.239363E-04 0.146167E-04 0.146562E-04 0.146562E-04
0.157618E+00 0.477385E-05 0.866279E-05 0.142619E-04 0.142619E-04
0.158086E+00 0.171783E-04 0.157082E-04 0.138704E-04 0.138704E-04
0.158555E+00 0.274128E-04 0.135969E-04 0.134800E-04 0.134800E-04
0.159023E+00 0.127798E-04 0.110540E-04 0.130925E-04 0.130925E-04
0.159492E+00 0.245279E-04 0.115398E-04 0.127064E-04 0.127064E-04
0.159960E+00 -0.498663E-05 0.899229E-05 0.123236E-04 0.123236E-04
0.160429E+00 0.401547E-04 0.865311E-05 0.119426E-04 0.119426E-04
0.160898E+00 0.248302E-04 0.116988E-03 0.115643E-04 0.115643E-04
0.161366E+00 0.192269E-04 0.141716E-04 0.111902E-04 0.111902E-04
0.161835E+00 -0.730755E-06 0.266336E-04 0.108185E-04 0.108185E-04
0.162303E+00 0.339201E-04 0.108175E-04 0.104512E-04 0.104512E-04
0.162772E+00 -0.738827E-05 0.137662E-04 0.100869E-04 0.100869E-04
0.163240E+00 -0.140278E-04 0.880356E-05 0.972755E-05 0.972755E-05
0.163709E+00 0.318062E-04 0.966286E-05 0.937179E-05 0.937179E-05
0.164177E+00 0.211124E-06 0.884180E-05 0.902143E-05 0.902143E-05
0.164646E+00 0.917022E-08 0.467224E-04 0.867534E-05 0.867534E-05
0.165114E+00 -0.759278E-05 0.302884E-04 0.833505E-05 0.833505E-05
0.165583E+00 0.919195E-05 0.223424E-04 0.799858E-05 0.799858E-05
0.166051E+00 -0.205499E-05 0.192466E-04 0.767104E-05 0.767104E-05
0.166520E+00 0.274692E-05 0.759122E-04 0.734772E-05 0.734772E-05
0.166988E+00 -0.907739E-05 0.864428E-05 0.703137E-05 0.703137E-05
0.167457E+00 0.202780E-04 0.204473E-04 0.672100E-05 0.672100E-05
0.167925E+00 0.339430E-05 0.141724E-04 0.641816E-05 0.641816E-05
0.168394E+00 0.219648E-04 0.236576E-03 0.612185E-05 0.612185E-05
0.168863E+00 0.960933E-05 0.163186E-04 0.583295E-05 0.583295E-05
0.169331E+00 0.132191E-05 0.919895E-05 0.555227E-05 0.555227E-05
0.169800E+00 -0.262332E-04 0.540386E-04 0.527889E-05 0.527889E-05
0.170268E+00 -0.155367E-05 0.873854E-05 0.501409E-05 0.501409E-05
0.170737E+00 -0.154620E-04 0.826142E-04 0.475706E-05 0.475706E-05
0.171205E+00 -0.121160E-05 0.101472E-04 0.450898E-05 0.450898E-05
0.171674E+00 0.272447E-04 0.296748E-04 0.426899E-05 0.426899E-05
0.172142E+00 0.263627E-05 0.184067E-04 0.403834E-05 0.403834E-05
0.172611E+00 -0.208346E-04 0.367864E-04 0.381610E-05 0.381610E-05
0.173079E+00 0.165341E-05 0.299031E-04 0.360337E-05 0.360337E-05
0.173548E+00 0.158737E-04 0.871514E-05 0.339935E-05 0.339935E-05
0.174016E+00 0.154153E-04 0.892100E-05 0.320500E-05 0.320500E-05
0.174485E+00 -0.111455E-04 0.141381E-04 0.301957E-05 0.301957E-05
0.174953E+00 0.297645E-05 0.183787E-03 0.284372E-05 0.284372E-05
0.175422E+00 -0.129439E-04 0.174229E-04 0.267733E-05 0.267733E-05
0.175890E+00 -0.561751E-05 0.861237E-05 0.252053E-05 0.252053E-05
0.176359E+00 0.118504E-04 0.818472E-05 0.237288E-05 0.237288E-05
0.176828E+00 0.216711E-04 0.341226E-04 0.223471E-05 0.223471E-05
0.177296E+00 0.145794E-04 0.100156E-03 0.210624E-05 0.210624E-05
0.177765E+00 -0.241272E-04 0.506957E-04 0.198703E-05 0.198703E-05
0.178233E+00 -0.134997E-04 0.377041E-04 0.187711E-05 0.187711E-05
0.178702E+00 -0.104357E-04 0.221590E-04 0.177632E-05 0.177632E-05
0.179170E+00 -0.974194E-06 0.892659E-04 0.168493E-05 0.168493E-05
0.179639E+00 0.135954E-04 0.153789E-04 0.160238E-05 0.160238E-05
0.180107E+00 0.426110E-05 0.293178E-04 0.152893E-05 0.152893E-05
0.180576E+00 -0.962501E-05 0.978640E-05 0.146409E-05 0.146409E-05
0.181044E+00 -0.693958E-05 0.125060E-04 0.140800E-05 0.140800E-05
0.181513E+00 -0.171057E-05 0.870299E-05 0.136026E-05 0.136026E-05
0.181981E+00 -0.116514E-05 0.144967E-03 0.132089E-05 0.132089E-05
0.182450E+00 0.100011E-04 0.920433E-05 0.128951E-05 0.128951E-05
0.182918E+00 0.237264E-04 0.786782E-05 0.126604E-05 0.126604E-05
0.183387E+00 0.134831E-05 0.468845E-04 0.125017E-05 0.125017E-05
0.183855E+00 -0.144209E-04 0.382299E-04 0.124154E-05 0.124154E-05
0.184324E+00 -0.132176E-04 0.213070E-04 0.123877E-05 0.123877E-05
0.184793E+00 -0.503521E-05 0.573043E-04 0.124607E-05 0.124607E-05
0.185261E+00 -0.102893E-04 0.784713E-05 0.125833E-05 0.125833E-05
0.185730E+00 0.311854E-05 0.787815E-05 0.127696E-05 0.127696E-05
0.186198E+00 0.219903E-04 0.284646E-04 0.130163E-05 0.130163E-05
0.186667E+00 0.217403E-05 0.958969E-05 0.133214E-05 0.133214E-05
0.187135E+00 0.295754E-05 0.142480E-04 0.136809E-05 0.136809E-05
0.187604E+00 -0.462535E-05 0.159165E-04 0.140933E-05 0.140933E-05
0.188072E+00 0.867777E-05 0.783501E-05 0.145529E-05 0.145529E-05
0.188541E+00 0.124850E-04 0.118531E-04 0.150593E-05 0.150593E-05
0.189009E+00 0.290492E-06 0.983199E-05 0.156077E-05 0.156077E-05
0.189478E+00 -0.240925E-04 0.890055E-05 0.161958E-05 0.161958E-05
0.189946E+00 -0.263246E-04 0.272721E-04 0.168185E-05 0.168185E-05
0.190415E+00 -0.490775E-06 0.954026E-05 0.174760E-05 0.174760E-05
0.190883E+00 0.181377E-04 0.105544E-04 0.181613E-05 0.181613E-05
0.191352E+00 0.809240E-05 0.903814E-05 0.188742E-05 0.188742E-05
0.191820E+00 -0.166576E-04 0.840160E-04 0.196084E-05 0.196084E-05
0.192289E+00 -0.221978E-04 0.137823E-03 0.203636E-05 0.203636E-05
0.192758E+00 -0.160757E-04 0.353162E-04 0.211354E-05 0.211354E-05
0.193226E+00 0.111986E-04 0.167503E-04 0.219185E-05 0.219185E-05
0.193695E+00 0.148299E-04 0.394885E-04 0.227136E-05 0.227136E-05
0.194163E+00 0.111233E-04 0.117463E-04 0.235135E-05 0.235135E-05
0.194632E+00 -0.819952E-05 0.368074E-04 0.243188E-05 0.243188E-05
0.195100E+00 -0.129240E-04 0.963759E-05 0.251226E-05 0.251226E-05
0.195569E+00 -0.109075E-05 0.128219E-04 0.259260E-05 0.259260E-05
0.196037E+00 -0.803148E-05 0.878143E-05 0.267221E-05 0.267221E-05
0.196506E+00 0.366139E-05 0.315378E-04 0.275115E-05 0.275115E-05
0.196974E+00 0.217127E-04 0.235985E-04 0.282879E-05 0.282879E-05
0.197443E+00 0.109904E-04 0.149482E-04 0.290521E-05 0.290521E-05
0.197911E+00 0.253679E-05 0.187628E-04 0.297978E-05 0.297978E-05
0.198380E+00 0.245179E-04 0.245169E-04 0.305258E-05 0.305258E-05
0.198848E+00 0.112286E-04 0.217327E-04 0.312305E-05 0.312305E-05
0.199317E+00 -0.130992E-05 0.253813E-04 0.319121E-05 0.319121E-05
0.199785E+00 -0.130144E-04 0.386763E-04 0.325657E-05 0.325657E-05
0.200254E+00 0.903589E-05 0.179504E-04 0.331921E-05 0.331921E-05
0.200723E+00 0.725240E-05 0.101436E-04 0.337871E-05 0.337871E-05
0.201191E+00 0.207736E-04 0.166162E-04 0.343478E-05 0.343478E-05
0.201660E+00 0.171107E-04 0.895527E-05 0.348747E-05 0.348747E-05
0.202128E+00 0.683459E-05 0.148467E-04 0.353705E-05 0.353705E-05
0.202597E+00 -0.301009E-04 0.688567E-05 0.358206E-05 0.358206E-05
0.203065E+00 -0.105304E-04 0.802519E-04 0.362246E-05 0.362246E-05
0.203534E+00 0.849291E-05 0.109283E-04 0.365935E-05 0.365935E-05
0.204002E+00 0.197882E-04 0.241171E-04 0.369184E-05 0.369184E-05
0.204471E+00 0.630520E-05 0.489797E-04 0.371998E-05 0.371998E-05
0.204939E+00 -0.168363E-04 0.304159E-04 0.374345E-05 0.374345E-05
0.205408E+00 -0.418637E-05 0.162040E-04 0.376238E-05 0.376238E-05
0.205876E+00 0.183667E-04 0.146474E-04 0.377647E-05 0.377647E-05
0.206345E+00 -0.938408E-06 0.289260E-04 0.378574E-05 0.378574E-05
0.206813E+00 0.189883E-04 0.861622E-04 0.379009E-05 0.379009E-05
0.207282E+00 0.293984E-04 0.215645E-04 0.378947E-05 0.378947E-05
0.207750E+00 0.243502E-04 0.803324E-05 0.378384E-05 0.378384E-05
0.208219E+00 0.154428E-05 0.976783E-05 0.377314E-05 0.377314E-05
0.208688E+00 -0.225954E-04 0.311058E-04 0.375736E-05 0.375736E-05
0.209156E+00 -0.229832E-05 0.839232E-05 0.373654E-05 0.373654E-05
0.209625E+00 0.144144E-04 0.240480E-04 0.371054E-05 0.371054E-05
0.210093E+00 -0.283449E-04 0.167868E-04 0.367957E-05 0.367957E-05
0.210562E+00 -0.169226E-04 0.224324E-04 0.364344E-05 0.364344E-05
0.211030E+00 0.277440E-04 0.802655E-05 0.360238E-05 0.360238E-05
0.211499E+00 0.325254E-05 0.812744E-05 0.355615E-05 0.355615E-05
0.211967E+00 0.717339E-05 0.163451E-04 0.350527E-05 0.350527E-05
0.212436E+00 0.102656E-04 0.271770E-04 0.344931E-05 0.344931E-05
0.212904E+00 0.121418E-04 0.297301E-04 0.338869E-05 0.338869E-05
0.213373E+00 0.136036E-04 0.349526E-04 0.332323E-05 0.332323E-05
0.213841E+00 -0.142328E-04 0.790219E-05 0.325327E-05 0.325327E-05
0.214310E+00 0.473146E-05 0.728996E-05 0.317864E-05 0.317864E-05
0.214778E+00 -0.158760E-04 0.785175E-05 0.309972E-05 0.309972E-05
0.215247E+00 0.196846E-05 0.461963E-04 0.301641E-05 0.301641E-05
0.215715E+00 -0.117900E-04 0.260413E-04 0.292910E-05 0.292910E-05
0.216184E+00 -0.178504E-04 0.159586E-04 0.283750E-05 0.283750E-05
0.216653E+00 -0.320449E-05 0.963283E-05 0.274206E-05 0.274206E-05
0.217121E+00 0.128190E-06 0.220915E-03 0.264304E-05 0.264304E-05
0.217590E+00 0.317074E-04 0.877824E-05 0.254024E-05 0.254024E-05
0.218058E+00 0.148284E-04 0.113971E-04 0.243421E-05 0.243421E-05
0.218527E+00 0.210575E-04 0.435732E-04 0.232470E-05 0.232470E-05
0.218995E+00 0.130581E-04 0.752504E-04 0.221235E-05 0.221235E-05
0.219464E+00 -0.128244E-04 0.156038E-04 0.209682E-05 0.209682E-05
0.219932E+00 -0.227152E-05 0.133059E-04 0.197882E-05 0.197882E-05
0.220401E+00 0.837920E-05 0.807873E-05 0.185840E-05 0.185840E-05
0.220869E+00 0.134587E-04 0.899484E-05 0.173503E-05 0.173503E-05
0.221338E+00 0.444486E-04 0.112739E-04 0.160981E-05 0.160981E-05
0.221806E+00 0.773800E-05 0.208318E-03 0.148287E-05 0.148287E-05
0.222275E+00 0.797821E-05 0.871686E-05 0.135387E-05 0.135387E-05
0.222743E+00 0.120412E-04 0.146708E-04 0.122360E-05 0.122360E-05
0.223212E+00 0.289531E-04 0.315901E-04 0.109171E-05 0.109171E-05
0.223680E+00 0.317170E-04 0.570788E-04 0.958981E-06 0.958981E-06
0.224149E+00 0.300694E-05 0.119460E-04 0.825035E-06 0.825035E-06
0.224618E+00 0.231915E-04 0.458230E-04 0.690399E-06 0.690399E-06
0.225086E+00 -0.591546E-05 0.116050E-04 0.555542E-06 0.555542E-06
0.225555E+00 -0.994364E-05 0.914067E-05 0.420124E-06 0.420124E-06
0.226023E+00 0.272754E-05 0.804259E-05 0.284916E-06 0.284916E-06
0.226492E+00 -0.276832E-04 0.498733E-04 0.149584E-06 0.149584E-06
0.226960E+00 -0.144797E-04 0.177507E-04 0.148414E-07 0.148414E-07
0.227429E+00 -0.138480E-04 0.375118E-04 -0.119540E-06 -0.119540E-06
0.227897E+00 0.227327E-04 0.190806E-04 -0.252894E-06 -0.252894E-06
0.228366E+00 -0.119254E-04 0.216642E-04 -0.385565E-06 -0.385565E-06
0.228834E+00 0.260915E-06 0.103874E-04 -0.516767E-06 -0.516767E-06
0.229303E+00 -0.206913E-05 0.838044E-05 -0.646850E-06 -0.646850E-06
0.229771E+00 0.177405E-04 0.905601E-04 -0.775010E-06 -0.775010E-06
0.230240E+00 -0.700348E-05 0.126166E-04 -0.901819E-06 -0.901819E-06
0.230708E+00 -0.103863E-04 0.293513E-04 -0.102626E-05 -0.102626E-05
0.231177E+00 -0.534404E-05 0.987583E-05 -0.114883E-05 -0.114883E-05
0.231645E+00 -0.910841E-05 0.111319E-04 -0.126879E-05 -0.126879E-05
0.232114E+00 -0.117105E-05 0.284036E-04 -0.138650E-05 -0.138650E-05
0.232583E+00 0.310025E-05 0.195599E-04 -0.150147E-05 -0.150147E-05
0.233051E+00 0.658710E-05 0.126423E-04 -0.161337E-05 -0.161337E-05
0.233520E+00 -0.170286E-04 0.888406E-05 -0.172240E-05 -0.172240E-05
0.233988E+00 -0.158722E-04 0.990821E-05 -0.182805E-05 -0.182805E-05
0.234457E+00 0.205979E-05 0.506098E-04 -0.193063E-05 -0.193063E-05
0.234925E+00 -0.338793E-05 0.831648E-05 -0.202937E-05 -0.202937E-05
0.235394E+00 -0.265469E-05 0.826710E-05 -0.212480E-05 -0.212480E-05
0.235862E+00 -0.644136E-05 0.827573E-05 -0.221614E-05 -0.221614E-05
0.236331E+00 -0.122569E-04 0.165400E-04 -0.230383E-05 -0.230383E-05
0.236799E+00 -0.167344E-04 0.640232E-04 -0.238733E-05 -0.238733E-05
0.237268E+00 0.167083E-05 0.132121E-04 -0.246685E-05 -0.246685E-05
0.237736E+00 -0.267705E-04 0.168126E-04 -0.254196E-05 -0.254196E-05
0.238205E+00 -0.106731E-04 0.831238E-05 -0.261289E-05 -0.261289E-05
0.238673E+00 0.251468E-05 0.985272E-05 -0.267963E-05 -0.267963E-05
0.239142E+00 -0.346373E-04 0.332665E-04 -0.274171E-05 -0.274171E-05
0.239610E+00 0.406206E-05 0.442760E-04 -0.279965E-05 -0.279965E-05
0.240079E+00 0.401947E-05 0.839887E-05 -0.285117E-05 -0.285117E-05
0.240548E+00 0.821684E-05 0.107950E-04 -0.289912E-05 -0.289912E-05
0.241016E+00 -0.659961E-05 0.569502E-04 -0.294222E-05 -0.294222E-05
0.241485E+00 0.125949E-04 0.268009E-04 -0.298058E-05 -0.298058E-05
0.241953E+00 0.195481E-04 0.893025E-05 -0.301400E-05 -0.301400E-05
0.242422E+00 -0.183506E-04 0.118292E-04 -0.304258E-05 -0.304258E-05
0.242890E+00 0.135233E-04 0.108391E-04 -0.306621E-05 -0.306621E-05
0.243359E+00 -0.111291E-04 0.689401E-04 -0.308497E-05 -0.308497E-05
0.243827E+00 -0.326849E-04 0.346805E-04 -0.309874E-05 -0.309874E-05
0.244296E+00 0.671028E-05 0.166336E-04 -0.310765E-05 -0.310765E-05
0.244764E+00 -0.186241E-04 0.108022E-04 -0.311161E-05 -0.311161E-05
0.245233E+00 0.182803E-04 0.827960E-04 -0.311066E-05 -0.311066E-05
0.245701E+00 -0.655758E-05 0.300721E-04 -0.310489E-05 -0.310489E-05
0.246170E+00 -0.251042E-04 0.984352E-05 -0.309427E-05 -0.309427E-05
0.246638E+00 -0.248178E-04 0.124325E-04 -0.307888E-05 -0.307888E-05
0.247107E+00 -0.324747E-04 0.131396E-04 -0.305873E-05 -0.305873E-05
0.247575E+00 0.182648E-05 0.285080E-03 -0.303391E-05 -0.303391E-05
0.248044E+00 0.192061E-04 0.262544E-04 -0.300445E-05 -0.300445E-05
0.248513E+00 -0.296671E-04 0.399429E-04 -0.297019E-05 -0.297019E-05
0.248981E+00 0.156323E-04 0.942766E-05 -0.293201E-05 -0.293201E-05
0.249450E+00 0.172439E-04 0.282065E-04 -0.288914E-05 -0.288914E-05
0.249918E+00 -0.154765E-04 0.110925E-04 -0.284207E-05 -0.284207E-05
0.250387E+00 -0.433108E-05 0.357481E-04 -0.279075E-05 -0.279075E-05
0.250855E+00 0.142810E-05 0.556270E-04 -0.273544E-05 -0.273544E-05
0.251324E+00 0.146487E-04 0.160038E-04 -0.267602E-05 -0.267602E-05
0.251792E+00 -0.158655E-04 0.561665E-04 -0.261294E-05 -0.261294E-05
0.252261E+00 0.524516E-06 0.154247E-04 -0.254597E-05 -0.254597E-05
0.252729E+00 0.119830E-04 0.164574E-04 -0.247555E-05 -0.247555E-05
0.253198E+00 -0.208615E-04 0.861801E-05 -0.240152E-05 -0.240152E-05
0.253666E+00 0.147055E-04 0.281240E-04 -0.232432E-05 -0.232432E-05
0.254135E+00 0.192550E-04 0.156763E-04 -0.224378E-05 -0.224378E-05
0.254603E+00 0.122843E-04 0.588876E-04 -0.216038E-05 -0.216038E-05
0.255072E+00 -0.176550E-04 0.306627E-04 -0.207393E-05 -0.207393E-05
0.255540E+00 -0.169313E-04 0.513378E-04 -0.198492E-05 -0.198492E-05
0.256009E+00 0.155423E-05 0.158060E-04 -0.189317E-05 -0.189317E-05
0.256478E+00 0.111075E-04 0.119570E-04 -0.179900E-05 -0.179900E-05
0.256946E+00 -0.197447E-06 0.946053E-05 -0.170290E-05 -0.170290E-05
0.257415E+00 0.926548E-05 0.160911E-04 -0.160448E-05 -0.160448E-05
0.257883E+00 -0.969449E-05 0.132220E-04 -0.150328E-05 -0.150328E-05
0.258352E+00 -0.269785E-04 0.855405E-05 -0.140199E-05 -0.140199E-05
0.258820E+00 -0.204261E-04 0.825971E-03 -0.129853E-05 -0.129853E-05
0.259289E+00 -0.418732E-06 0.395935E-04 -0.119344E-05 -0.119344E-05
0.259757E+00 -0.423169E-05 0.174948E-04 -0.108737E-05 -0.108737E-05
0.260226E+00 -0.476086E-04 0.724130E-02 -0.980016E-06 -0.980016E-06
0.260694E+00 -0.486534E-06 0.603024E-03 -0.872071E-06 -0.872071E-06
0.261163E+00 0.650439E-05 0.885969E-05 -0.763080E-06 -0.763080E-06
0.261631E+00 -0.180696E-05 0.155504E-04 -0.653946E-06 -0.653946E-06
0.262100E+00 0.732918E-06 0.461311E-04 -0.544176E-06 -0.544176E-06
0.262568E+00 0.452089E-05 0.948408E-05 -0.434464E-06 -0.434464E-06
0.263037E+00 0.142591E-04 0.432731E-04 -0.324495E-06 -0.324495E-06
0.263505E+00 0.246539E-04 0.229050E-04 -0.214984E-06 -0.214984E-06
0.263974E+00 0.299779E-05 0.248942E-04 -0.105496E-06 -0.105496E-06
0.264443E+00 0.115664E-04 0.950000E-05 0.346155E-08 0.346155E-08
0.264911E+00 0.169496E-04 0.120738E-04 0.111529E-06 0.111529E-06
0.265380E+00 0.113889E-04 0.106386E-04 0.219078E-06 0.219078E-06
0.265848E+00 0.231976E-04 0.331458E-03 0.325347E-06 0.325347E-06
0.266317E+00 0.103340E-04 0.916325E-05 0.430759E-06 0.430759E-06
0.266785E+00 -0.618025E-05 0.987213E-05 0.534623E-06 0.534623E-06
0.267254E+00 0.409149E-05 0.928672E-05 0.637435E-06 0.637435E-06
0.267722E+00 -0.230595E-04 0.135321E-04 0.738400E-06 0.738400E-06
0.268191E+00 -0.145159E-04 0.740974E-04 0.837938E-06 0.837938E-06
0.268659E+00 -0.935054E-05 0.654948E-04 0.935468E-06 0.935468E-06
0.269128E+00 -0.179258E-05 0.931927E-05 0.103123E-05 0.103123E-05
0.269596E+00 0.255466E-04 0.377001E-04 0.112477E-05 0.112477E-05
0.270065E+00 -0.162929E-04 0.130510E-03 0.121635E-05 0.121635E-05
0.270533E+00 0.202687E-04 0.322597E-04 0.130548E-05 0.130548E-05
0.271002E+00 0.711984E-05 0.307970E-04 0.139242E-05 0.139242E-05
0.271470E+00 -0.183880E-04 0.214205E-04 0.147664E-05 0.147664E-05
0.271939E+00 -0.888124E-05 0.138122E-04 0.155867E-05 0.155867E-05
0.272408E+00 -0.104496E-05 0.510342E-03 0.163797E-05 0.163797E-05
0.272876E+00 -0.573756E-05 0.193676E-04 0.171440E-05 0.171440E-05
0.273345E+00 0.122348E-04 0.132240E-04 0.178822E-05 0.178822E-05
0.273813E+00 0.221057E-04 0.206605E-04 0.185906E-05 0.185906E-05
0.274282E+00 0.310919E-06 0.262723E-04 0.192715E-05 0.192715E-05
0.274750E+00 0.149706E-04 0.116566E-03 0.199218E-05 0.199218E-05
0.275219E+00 0.161671E-04 0.120096E-04 0.205434E-05 0.205434E-05
0.275687E+00 0.721630E-05 0.849600E-05 0.211321E-05 0.211321E-05
0.276156E+00 -0.236921E-05 0.382254E-04 0.216978E-05 0.216978E-05
0.276624E+00 -0.768890E-05 0.194860E-04 0.222237E-05 0.222237E-05
0.277093E+00 -0.194466E-04 0.232602E-04 0.227236E-05 0.227236E-05
0.277561E+00 -0.117483E-04 0.984567E-05 0.231914E-05 0.231914E-05
0.278030E+00 -0.201269E-04 0.105269E-04 0.236293E-05 0.236293E-05
0.278498E+00 -0.302152E-04 0.106441E-02 0.240355E-05 0.240355E-05
0.278967E+00 -0.167944E-04 0.284447E-02 0.244120E-05 0.244120E-05
0.279435E+00 -0.317697E-04 0.241014E-03 0.247572E-05 0.247572E-05
0.279904E+00 0.104489E-04 0.348260E-04 0.250728E-05 0.250728E-05
0.280373E+00 -0.592004E-05 0.107471E-04 0.253586E-05 0.253586E-05
0.280841E+00 0.602575E-05 0.936649E-05 0.256144E-05 0.256144E-05
0.281310E+00 -0.247401E-04 0.494251E-03 0.258416E-05 0.258416E-05
0.281778E+00 -0.276101E-04 0.361853E-04 0.260398E-05 0.260398E-05
0.282247E+00 -0.464145E-05 0.891863E-05 0.262090E-05 0.262090E-05
0.282715E+00 0.984384E-05 0.109642E-03 0.263535E-05 0.263535E-05
0.283184E+00 0.554354E-05 0.180090E-04 0.264700E-05 0.264700E-05
0.283652E+00 0.191441E-04 0.170199E-04 0.265606E-05 0.265606E-05
0.284121E+00 0.534353E-05 0.340609E-04 0.266258E-05 0.266258E-05
0.284589E+00 0.227778E-05 0.127150E-04 0.266667E-05 0.266667E-05
0.285058E+00 0.912734E-05 0.520667E-04 0.266838E-05 0.266838E-05
0.285526E+00 0.206829E-04 0.131214E-04 0.266789E-05 0.266789E-05
0.285995E+00 -0.114906E-05 0.479022E-04 0.266520E-05 0.266520E-05
0.286463E+00 0.109792E-04 0.102049E-04 0.266044E-05 0.266044E-05
0.286932E+00 0.181377E-04 0.102640E-03 0.265371E-05 0.265371E-05
0.287400E+00 -0.551128E-06 0.123350E-04 0.264514E-05 0.264514E-05
0.287869E+00 0.243087E-05 0.365079E-04 0.263475E-05 0.263475E-05
0.288338E+00 -0.270739E-05 0.255766E-04 0.262280E-05 0.262280E-05
0.288806E+00 0.126968E-04 0.953787E-05 0.260920E-05 0.260920E-05
0.289275E+00 0.866054E-05 0.227452E-04 0.259421E-05 0.259421E-05
0.289743E+00 0.371162E-04 0.112335E-04 0.257793E-05 0.257793E-05
0.290212E+00 0.236430E-05 0.439688E-04 0.256046E-05 0.256046E-05
0.290680E+00 0.776337E-05 0.148211E-04 0.254189E-05 0.254189E-05
0.291149E+00 0.156264E-04 0.317764E-04 0.252235E-05 0.252235E-05
0.291617E+00 0.403155E-04 0.132440E-03 0.250200E-05 0.250200E-05
0.292086E+00 0.322178E-04 0.486633E-04 0.248088E-05 0.248088E-05
0.292554E+00 -0.134776E-04 0.155450E-03 0.245920E-05 0.245920E-05
0.293023E+00 -0.555608E-05 0.104901E-04 0.243696E-05 0.243696E-05
0.293491E+00 -0.285759E-04 0.995847E-05 0.241443E-05 0.241443E-05
0.293960E+00 -0.303932E-04 0.161092E-04 0.239230E-05 0.239230E-05
0.294428E+00 0.193553E-04 0.273472E-04 0.236837E-05 0.236837E-05
0.294897E+00 0.121403E-04 0.980695E-05 0.234470E-05 0.234470E-05
0.295365E+00 0.550634E-06 0.105605E-04 0.232255E-05 0.232255E-05
0.295834E+00 -0.271315E-04 0.337533E-04 0.229974E-05 0.229974E-05
0.296303E+00 -0.227981E-04 0.118045E-03 0.227721E-05 0.227721E-05
0.296771E+00 0.217784E-04 0.246538E-04 0.225511E-05 0.225511E-05
0.297240E+00 0.402014E-04 0.985879E-05 0.223343E-05 0.223343E-05
0.297708E+00 0.123270E-04 0.336364E-04 0.221237E-05 0.221237E-05
0.298177E+00 -0.125346E-04 0.349072E-04 0.219194E-05 0.219194E-05
0.298645E+00 0.148592E-05 0.252321E-04 0.217230E-05 0.217230E-05
0.299114E+00 0.315695E-04 0.854543E-04 0.215345E-05 0.215345E-05
0.299582E+00 -0.575351E-05 0.167383E-03 0.213558E-05 0.213558E-05
0.300051E+00 0.137150E-04 0.180601E-04 0.211864E-05 0.211864E-05
0.300519E+00 -0.221082E-04 0.778224E-04 0.210279E-05 0.210279E-05
0.300988E+00 -0.498454E-05 0.129842E-04 0.208806E-05 0.208806E-05
0.301456E+00 0.430844E-05 0.965095E-05 0.207455E-05 0.207455E-05
0.301925E+00 -0.208155E-04 0.400582E-03 0.206223E-05 0.206223E-05
0.302393E+00 -0.113697E-04 0.150781E-04 0.205124E-05 0.205124E-05
0.302862E+00 0.205958E-04 0.540671E-04 0.204157E-05 0.204157E-05
0.303330E+00 -0.241831E-04 0.195187E-04 0.203370E-05 0.203370E-05
0.303799E+00 -0.875002E-05 0.189593E-04 0.202626E-05 0.202626E-05
0.304268E+00 0.111327E-04 0.139833E-04 0.202100E-05 0.202100E-05
0.304736E+00 -0.288548E-04 0.441385E-04 0.201705E-05 0.201705E-05
0.305205E+00 -0.144180E-04 0.153992E-04 0.201459E-05 0.201459E-05
0.305673E+00 -0.552111E-05 0.219067E-04 0.201362E-05 0.201362E-05
0.306142E+00 0.233979E-04 0.188673E-04 0.201418E-05 0.201418E-05
0.306610E+00 -0.395818E-05 0.118709E-04 0.201620E-05 0.201620E-05
0.307079E+00 -0.280116E-04 0.445157E-04 0.201980E-05 0.201980E-05
0.307547E+00 -0.323277E-04 0.234897E-04 0.202488E-05 0.202488E-05
0.308016E+00 0.644616E-05 0.340040E-04 0.203138E-05 0.203138E-05
0.308484E+00 0.706082E-05 0.315445E-04 0.203943E-05 0.203943E-05
0.308953E+00 -0.212599E-04 0.237398E-04 0.204886E-05 0.204886E-05
0.309421E+00 -0.179641E-04 0.187880E-04 0.205977E-05 0.205977E-05
0.309890E+00 -0.790698E-05 0.134175E-04 0.207203E-05 0.207203E-05
0.310358E+00 0.308769E-05 0.228791E-04 0.208561E-05 0.208561E-05
0.310827E+00 -0.149015E-04 0.157591E-04 0.210052E-05 0.210052E-05
0.311295E+00 -0.673588E-05 0.214130E-03 0.211665E-05 0.211665E-05
0.311764E+00 0.142528E-04 0.115593E-04 0.213400E-05 0.213400E-05
0.312233E+00 -0.158088E-04 0.606479E-03 0.215237E-05 0.215237E-05
0.312701E+00 0.408182E-05 0.212025E-04 0.217185E-05 0.217185E-05
0.313170E+00 0.600164E-05 0.202833E-04 0.219361E-05 0.219361E-05
0.313638E+00 0.615313E-05 0.505267E-04 0.221414E-05 0.221414E-05
0.314107E+00 -0.128234E-04 0.241361E-04 0.223654E-05 0.223654E-05
0.314575E+00 0.626278E-05 0.514770E-04 0.225972E-05 0.225972E-05
0.315044E+00 -0.173292E-04 0.129548E-03 0.228366E-05 0.228366E-05
0.315512E+00 -0.639684E-05 0.171097E-04 0.230820E-05 0.230820E-05
0.315981E+00 0.412173E-05 0.164938E-04 0.233336E-05 0.233336E-05
0.316449E+00 0.570266E-05 0.159831E-04 0.235893E-05 0.235893E-05
0.316918E+00 -0.138536E-04 0.117054E-04 0.238497E-05 0.238497E-05
0.317386E+00 -0.557361E-05 0.429286E-04 0.241123E-05 0.241123E-05
0.317855E+00 -0.432792E-05 0.251220E-04 0.243779E-05 0.243779E-05
0.318323E+00 0.522554E-04 0.135632E-04 0.246440E-05 0.246440E-05
0.318792E+00 0.821950E-05 0.323098E-04 0.249112E-05 0.249112E-05
0.319260E+00 -0.210755E-04 0.246119E-04 0.251769E-05 0.251769E-05
0.319729E+00 0.177363E-04 0.250285E-04 0.254419E-05 0.254419E-05
0.320198E+00 -0.232451E-05 0.206929E-04 0.257051E-05 0.257051E-05
0.320666E+00 -0.311305E-04 0.547473E-04 0.259630E-05 0.259630E-05
0.321135E+00 -0.106066E-05 0.281750E-04 0.262179E-05 0.262179E-05
0.321603E+00 -0.490963E-05 0.156008E-03 0.264666E-05 0.264666E-05
0.322072E+00 0.263126E-06 0.245406E-04 0.267107E-05 0.267107E-05
0.322540E+00 -0.239888E-04 0.299429E-03 0.269471E-05 0.269471E-05
0.323009E+00 -0.117113E-04 0.114095E-04 0.271760E-05 0.271760E-05
0.323477E+00 -0.121779E-04 0.131157E-04 0.273958E-05 0.273958E-05
0.323946E+00 -0.278418E-04 0.127295E-04 0.276066E-05 0.276066E-05
0.324414E+00 0.669265E-05 0.289295E-04 0.278067E-05 0.278067E-05
0.324883E+00 -0.145310E-04 0.187557E-04 0.279963E-05 0.279963E-05
0.325351E+00 -0.144623E-04 0.200212E-04 0.281733E-05 0.281733E-05
0.325820E+00 0.696177E-05 0.113940E-04 0.283386E-05 0.283386E-05
0.326288E+00 0.341343E-04 0.212471E-04 0.284899E-05 0.284899E-05
0.326757E+00 0.377917E-04 0.121384E-04 0.286279E-05 0.286279E-05
0.327225E+00 -0.202135E-04 0.360141E-04 0.287511E-05 0.287511E-05
0.327694E+00 0.109665E-04 0.141572E-04 0.288594E-05 0.288594E-05
0.328163E+00 -0.331235E-04 0.937435E-02 0.289521E-05 0.289521E-05
0.328631E+00 -0.257068E-04 0.221828E-04 0.290285E-05 0.290285E-05
0.329100E+00 0.327449E-05 0.264318E-04 0.290884E-05 0.290884E-05
0.329568E+00 0.274605E-04 0.383456E-04 0.291313E-05 0.291313E-05
0.330037E+00 -0.313211E-04 0.598062E-04 0.291568E-05 0.291568E-05
0.330505E+00 0.357012E-06 0.185537E-04 0.291618E-05 0.291618E-05
0.330974E+00 0.207374E-04 0.957661E-04 0.291546E-05 0.291546E-05
0.331442E+00 0.243157E-04 0.122071E-04 0.291228E-05 0.291228E-05
0.331911E+00 0.105629E-05 0.111274E-04 0.290786E-05 0.290786E-05
0.332379E+00 -0.404059E-05 0.235443E-04 0.290133E-05 0.290133E-05
0.332848E+00 -0.471458E-04 0.875590E-04 0.289291E-05 0.289291E-05
0.333316E+00 -0.998438E-05 0.114040E-03 0.288263E-05 0.288263E-05
0.333785E+00 0.143867E-04 0.126624E-04 0.287045E-05 0.287045E-05
0.334253E+00 0.112460E-04 0.302651E-04 0.285643E-05 0.285643E-05
0.334722E+00 0.373894E-04 0.238940E-04 0.284061E-05 0.284061E-05
0.335190E+00 0.634208E-05 0.122748E-04 0.282283E-05 0.282283E-05
0.335659E+00 0.127032E-04 0.178802E-04 0.280326E-05 0.280326E-05
0.336128E+00 0.242149E-04 0.163981E-04 0.278189E-05 0.278189E-05
0.336596E+00 0.279978E-04 0.147661E-04 0.275880E-05 0.275880E-05
0.337065E+00 0.148566E-04 0.371391E-04 0.273386E-05 0.273386E-05
0.337533E+00 -0.284637E-05 0.264384E-04 0.270740E-05 0.270740E-05
0.338002E+00 0.510612E-04 0.622777E-04 0.267917E-05 0.267917E-05
0.338470E+00 0.957168E-05 0.371908E-04 0.264939E-05 0.264939E-05
0.338939E+00 0.420524E-05 0.385667E-03 0.261797E-05 0.261797E-05
0.339407E+00 0.269014E-04 0.657081E-04 0.258515E-05 0.258515E-05
0.339876E+00 0.169297E-05 0.116421E-04 0.255080E-05 0.255080E-05
0.340344E+00 -0.352008E-05 0.303796E-04 0.251510E-05 0.251510E-05
0.340813E+00 0.356124E-04 0.240115E-03 0.247808E-05 0.247808E-05
0.341281E+00 -0.140502E-04 0.116123E-04 0.243986E-05 0.243986E-05
0.341750E+00 0.213367E-05 0.194727E-04 0.240038E-05 0.240038E-05
0.342218E+00 -0.115943E-04 0.147282E-03 0.235988E-05 0.235988E-05
0.342687E+00 0.889347E-05 0.192983E-04 0.231828E-05 0.231828E-05
0.343155E+00 -0.360041E-06 0.537608E-04 0.227582E-05 0.227582E-05
0.343624E+00 0.660812E-05 0.132679E-04 0.223239E-05 0.223239E-05
0.344093E+00 0.789394E-05 0.287578E-04 0.218823E-05 0.218823E-05
0.344561E+00 0.133261E-04 0.114747E-04 0.214346E-05 0.214346E-05
0.345030E+00 0.386962E-04 0.414257E-04 0.209799E-05 0.209799E-05
0.345498E+00 0.413812E-04 0.451745E-04 0.205211E-05 0.205211E-05
0.345967E+00 0.776902E-05 0.578575E-04 0.200574E-05 0.200574E-05
0.346435E+00 0.357136E-04 0.134221E-04 0.195908E-05 0.195908E-05
0.346904E+00 -0.761129E-05 0.123770E-04 0.191212E-05 0.191212E-05
0.347372E+00 -0.244141E-04 0.480634E-04 0.186512E-05 0.186512E-05
0.347841E+00 -0.331972E-04 0.354231E-04 0.181798E-05 0.181798E-05
0.348309E+00 -0.458875E-05 0.528810E-04 0.177098E-05 0.177098E-05
0.348778E+00 -0.177622E-04 0.211765E-04 0.172395E-05 0.172395E-05
0.349246E+00 -0.208838E-04 0.115985E-04 0.167712E-05 0.167712E-05
0.349715E+00 -0.849819E-05 0.302790E-04 0.163101E-05 0.163101E-05
0.350183E+00 0.544107E-05 0.222687E-04 0.158454E-05 0.158454E-05
0.350652E+00 0.115996E-04 0.354258E-04 0.153960E-05 0.153960E-05
0.351120E+00 0.420996E-04 0.106255E-04 0.149479E-05 0.149479E-05
0.351589E+00 0.698659E-05 0.152285E-04 0.145058E-05 0.145058E-05
0.352058E+00 0.364010E-05 0.137994E-04 0.140713E-05 0.140713E-05
0.352526E+00 0.855918E-05 0.307134E-04 0.136463E-05 0.136463E-05
0.352995E+00 -0.114511E-04 0.254106E-04 0.132294E-05 0.132294E-05
0.353463E+00 -0.142396E-04 0.179306E-04 0.128236E-05 0.128236E-05
0.353932E+00 0.227855E-04 0.229067E-04 0.124277E-05 0.124277E-05
0.354400E+00 0.430231E-04 0.392209E-04 0.120441E-05 0.120441E-05
0.354869E+00 0.122451E-04 0.502596E-04 0.116723E-05 0.116723E-05
0.355337E+00 -0.800096E-05 0.177803E-04 0.113135E-05 0.113135E-05
0.355806E+00 -0.331654E-04 0.244589E-03 0.109679E-05 0.109679E-05
0.356274E+00 -0.292536E-04 0.144199E-03 0.106369E-05 0.106369E-05
0.356743E+00 -0.392417E-04 0.840383E-04 0.103198E-05 0.103198E-05
0.357211E+00 -0.364160E-04 0.177534E-04 0.100187E-05 0.100187E-05
0.357680E+00 -0.192893E-05 0.144299E-04 0.973260E-06 0.973260E-06
0.358148E+00 0.137688E-04 0.106017E-03 0.946328E-06 0.946328E-06
0.358617E+00 0.464541E-05 0.268966E-04 0.920979E-06 0.920979E-06
0.359085E+00 -0.146589E-04 0.156226E-04 0.897335E-06 0.897335E-06
0.359554E+00 0.432915E-05 0.137859E-04 0.875450E-06 0.875450E-06
0.360023E+00 -0.448890E-04 0.114300E-04 0.855271E-06 0.855271E-06
0.360491E+00 0.580240E-05 0.454357E-04 0.836909E-06 0.836909E-06
0.360960E+00 0.914550E-05 0.269580E-04 0.820276E-06 0.820276E-06
0.361428E+00 -0.578567E-06 0.307137E-04 0.805508E-06 0.805508E-06
0.361897E+00 0.326657E-05 0.632372E-04 0.792528E-06 0.792528E-06
0.362365E+00 -0.210148E-04 0.137060E-04 0.781381E-06 0.781381E-06
0.362834E+00 -0.981479E-05 0.362910E-04 0.772034E-06 0.772034E-06
0.363302E+00 -0.359915E-04 0.107202E-04 0.764528E-06 0.764528E-06
0.363771E+00 -0.218888E-04 0.129396E-04 0.758826E-06 0.758826E-06
0.364239E+00 -0.180557E-04 0.175177E-04 0.754940E-06 0.754940E-06
0.364708E+00 -0.701927E-05 0.580441E-04 0.752838E-06 0.752838E-06
0.365176E+00 -0.226913E-04 0.346062E-04 0.752507E-06 0.752507E-06
0.365645E+00 0.438212E-05 0.363665E-04 0.753921E-06 0.753921E-06
0.366113E+00 0.118179E-04 0.268379E-04 0.757052E-06 0.757052E-06
0.366582E+00 0.323693E-04 0.138890E-04 0.761884E-06 0.761884E-06
0.367050E+00 0.511266E-05 0.117079E-04 0.768347E-06 0.768347E-06
0.367519E+00 0.139984E-05 0.139300E-02 0.776528E-06 0.776528E-06
0.367988E+00 -0.410309E-05 0.419776E-04 0.786007E-06 0.786007E-06
0.368456E+00 -0.369526E-04 0.232374E-04 0.798331E-06 0.798331E-06
0.368925E+00 0.661959E-05 0.591815E-04 0.809999E-06 0.809999E-06
0.369393E+00 -0.191699E-04 0.113419E-04 0.824078E-06 0.824078E-06
0.369862E+00 -0.247275E-04 0.133812E-04 0.839563E-06 0.839563E-06
0.370330E+00 0.274347E-04 0.171021E-04 0.856334E-06 0.856334E-06
0.370799E+00 -0.523125E-05 0.689900E-04 0.874404E-06 0.874404E-06
0.371267E+00 -0.611379E-05 0.179253E-04 0.893625E-06 0.893625E-06
0.371736E+00 -0.436645E-06 0.635624E-03 0.913999E-06 0.913999E-06
0.372204E+00 0.107695E-04 0.153842E-04 0.935432E-06 0.935432E-06
0.372673E+00 -0.242923E-04 0.225194E-04 0.957985E-06 0.957985E-06
0.373141E+00 -0.793628E-05 0.656250E-04 0.981221E-06 0.981221E-06
0.373610E+00 -0.575614E-05 0.711934E-04 0.100546E-05 0.100546E-05
0.374078E+00 -0.646824E-05 0.695794E-04 0.103042E-05 0.103042E-05
0.374547E+00 0.177416E-04 0.113819E-04 0.105616E-05 0.105616E-05
0.375015E+00 0.295390E-04 0.126318E-04 0.108247E-05 0.108247E-05
0.375484E+00 -0.245653E-04 0.786599E-04 0.110939E-05 0.110939E-05
0.375953E+00 -0.383487E-04 0.774673E-04 0.113680E-05 0.113680E-05
0.376421E+00 -0.633121E-05 0.301335E-04 0.116455E-05 0.116455E-05
0.376890E+00 -0.411758E-05 0.504784E-04 0.119275E-05 0.119275E-05
0.377358E+00 -0.497852E-05 0.133044E-04 0.122107E-05 0.122107E-05
0.377827E+00 -0.468738E-05 0.276087E-04 0.124960E-05 0.124960E-05
0.378295E+00 0.384407E-05 0.390681E-04 0.127821E-05 0.127821E-05
0.378764E+00 0.347609E-04 0.242986E-04 0.130692E-05 0.130692E-05
0.379232E+00 0.454406E-04 0.123554E-04 0.133552E-05 0.133552E-05
0.379701E+00 0.135743E-04 0.115946E-04 0.136405E-05 0.136405E-05
0.380169E+00 -0.199530E-04 0.854155E-04 0.139234E-05 0.139234E-05
0.380638E+00 0.151712E-05 0.116262E-04 0.142044E-05 0.142044E-05
0.381106E+00 -0.184680E-04 0.151188E-04 0.144814E-05 0.144814E-05
0.381575E+00 -0.223433E-04 0.112885E-04 0.147549E-05 0.147549E-05
0.382043E+00 0.154223E-04 0.120519E-04 0.150237E-05 0.150237E-05
0.382512E+00 0.135879E-04 0.148947E-04 0.152872E-05 0.152872E-05
0.382980E+00 0.334578E-04 0.118455E-04 0.155449E-05 0.155449E-05
0.383449E+00 0.209127E-04 0.129890E-04 0.157964E-05 0.157964E-05
0.383918E+00 -0.438722E-05 0.365911E-04 0.160411E-05 0.160411E-05
0.384386E+00 0.687900E-06 0.303945E-04 0.162777E-05 0.162777E-05
0.384855E+00 0.208927E-04 0.207060E-03 0.165067E-05 0.165067E-05
0.385323E+00 -0.216366E-04 0.207799E-04 0.167269E-05 0.167269E-05
0.385792E+00 0.595594E-05 0.453858E-04 0.169454E-05 0.169454E-05
0.386260E+00 -0.235521E-04 0.126486E-04 0.171393E-05 0.171393E-05
0.386729E+00 -0.111593E-04 0.501238E-04 0.173319E-05 0.173319E-05
0.387197E+00 0.254401E-06 0.484246E-04 0.175144E-05 0.175144E-05
0.387666E+00 0.334018E-05 0.150701E-04 0.176865E-05 0.176865E-05
0.388134E+00 -0.277681E-05 0.144594E-04 0.178472E-05 0.178472E-05
0.388603E+00 0.932151E-05 0.402289E-04 0.179974E-05 0.179974E-05
0.389071E+00 0.400769E-04 0.199725E-04 0.181359E-05 0.181359E-05
0.389540E+00 0.786124E-05 0.148722E-04 0.182633E-05 0.182633E-05
0.390008E+00 0.387676E-04 0.166568E-03 0.183788E-05 0.183788E-05
0.390477E+00 0.126311E-04 0.478995E-04 0.184829E-05 0.184829E-05
0.390945E+00 0.401892E-05 0.145822E-04 0.185748E-05 0.185748E-05
0.391414E+00 0.615643E-05 0.294894E-03 0.186551E-05 0.186551E-05
0.391883E+00 0.533856E-04 0.346123E-04 0.187233E-05 0.187233E-05
0.392351E+00 0.484888E-05 0.412495E-04 0.187792E-05 0.187792E-05
0.392820E+00 0.189912E-05 0.308092E-04 0.188239E-05 0.188239E-05
0.393288E+00 -0.895380E-05 0.148493E-04 0.188564E-05 0.188564E-05
0.393757E+00 0.883949E-05 0.286509E-04 0.188769E-05 0.188769E-05
0.394225E+00 0.302107E-04 0.153871E-04 0.188861E-05 0.188861E-05
0.394694E+00 -0.210598E-04 0.221206E-03 0.188836E-05 0.188836E-05
0.395162E+00 -0.222981E-04 0.164429E-04 0.188691E-05 0.188691E-05
0.395631E+00 0.128588E-04 0.176690E-04 0.188449E-05 0.188449E-05
0.396099E+00 0.580943E-04 0.985237E-04 0.188090E-05 0.188090E-05
0.396568E+00 -0.225430E-05 0.244438E-04 0.187624E-05 0.187624E-05
0.397036E+00 -0.143541E-04 0.245795E-04 0.187056E-05 0.187056E-05
0.397505E+00 -0.461781E-04 0.244097E-04 0.186382E-05 0.186382E-05
0.397973E+00 -0.258915E-04 0.187531E-04 0.185620E-05 0.185620E-05
0.398442E+00 0.193308E-04 0.126447E-03 0.184759E-05 0.184759E-05
0.398910E+00 -0.272730E-04 0.365905E-04 0.183809E-05 0.183809E-05
0.399379E+00 0.174334E-04 0.280915E-04 0.182771E-05 0.182771E-05
0.399848E+00 0.211254E-05 0.150707E-04 0.181649E-05 0.181649E-05
#### Real Space Data ####
Distance distribution function of particle
R P(R) ERROR
0.0000E+00 0.0000E+00 0.0000E+00
0.5478E+00 0.1597E-07 0.1046E-07
0.1096E+01 0.4296E-07 0.1809E-07
0.1643E+01 0.8097E-07 0.2303E-07
0.2191E+01 0.1300E-06 0.2548E-07
0.2739E+01 0.1900E-06 0.2574E-07
0.3287E+01 0.2609E-06 0.2417E-07
0.3835E+01 0.3427E-06 0.2129E-07
0.4383E+01 0.4352E-06 0.1779E-07
0.4930E+01 0.5385E-06 0.1480E-07
0.5478E+01 0.6524E-06 0.1389E-07
0.6026E+01 0.7767E-06 0.1591E-07
0.6574E+01 0.9113E-06 0.1988E-07
0.7122E+01 0.1056E-05 0.2445E-07
0.7670E+01 0.1210E-05 0.2877E-07
0.8217E+01 0.1374E-05 0.3237E-07
0.8765E+01 0.1547E-05 0.3499E-07
0.9313E+01 0.1729E-05 0.3649E-07
0.9861E+01 0.1919E-05 0.3684E-07
0.1041E+02 0.2117E-05 0.3611E-07
0.1096E+02 0.2322E-05 0.3449E-07
0.1150E+02 0.2534E-05 0.3226E-07
0.1205E+02 0.2753E-05 0.2982E-07
0.1260E+02 0.2976E-05 0.2768E-07
0.1315E+02 0.3205E-05 0.2640E-07
0.1370E+02 0.3438E-05 0.2638E-07
0.1424E+02 0.3675E-05 0.2766E-07
0.1479E+02 0.3914E-05 0.2989E-07
0.1534E+02 0.4156E-05 0.3255E-07
0.1589E+02 0.4399E-05 0.3519E-07
0.1643E+02 0.4643E-05 0.3741E-07
0.1698E+02 0.4887E-05 0.3900E-07
0.1753E+02 0.5130E-05 0.3981E-07
0.1808E+02 0.5372E-05 0.3984E-07
0.1863E+02 0.5612E-05 0.3915E-07
0.1917E+02 0.5850E-05 0.3794E-07
0.1972E+02 0.6085E-05 0.3646E-07
0.2027E+02 0.6316E-05 0.3505E-07
0.2082E+02 0.6543E-05 0.3410E-07
0.2137E+02 0.6766E-05 0.3390E-07
0.2191E+02 0.6984E-05 0.3460E-07
0.2246E+02 0.7196E-05 0.3614E-07
0.2301E+02 0.7404E-05 0.3824E-07
0.2356E+02 0.7606E-05 0.4058E-07
0.2410E+02 0.7802E-05 0.4283E-07
0.2465E+02 0.7992E-05 0.4471E-07
0.2520E+02 0.8176E-05 0.4604E-07
0.2575E+02 0.8354E-05 0.4672E-07
0.2630E+02 0.8525E-05 0.4673E-07
0.2684E+02 0.8691E-05 0.4614E-07
0.2739E+02 0.8851E-05 0.4510E-07
0.2794E+02 0.9005E-05 0.4384E-07
0.2849E+02 0.9153E-05 0.4261E-07
0.2903E+02 0.9295E-05 0.4172E-07
0.2958E+02 0.9432E-05 0.4140E-07
0.3013E+02 0.9564E-05 0.4179E-07
0.3068E+02 0.9691E-05 0.4288E-07
0.3123E+02 0.9814E-05 0.4450E-07
0.3177E+02 0.9932E-05 0.4643E-07
0.3232E+02 0.1005E-04 0.4840E-07
0.3287E+02 0.1016E-04 0.5016E-07
0.3342E+02 0.1026E-04 0.5155E-07
0.3397E+02 0.1036E-04 0.5246E-07
0.3451E+02 0.1046E-04 0.5285E-07
0.3506E+02 0.1056E-04 0.5276E-07
0.3561E+02 0.1065E-04 0.5231E-07
0.3616E+02 0.1075E-04 0.5166E-07
0.3670E+02 0.1084E-04 0.5101E-07
0.3725E+02 0.1092E-04 0.5057E-07
0.3780E+02 0.1101E-04 0.5050E-07
0.3835E+02 0.1109E-04 0.5092E-07
0.3890E+02 0.1117E-04 0.5180E-07
0.3944E+02 0.1125E-04 0.5307E-07
0.3999E+02 0.1132E-04 0.5456E-07
0.4054E+02 0.1140E-04 0.5607E-07
0.4109E+02 0.1147E-04 0.5742E-07
0.4163E+02 0.1154E-04 0.5844E-07
0.4218E+02 0.1161E-04 0.5903E-07
0.4273E+02 0.1167E-04 0.5916E-07
0.4328E+02 0.1173E-04 0.5883E-07
0.4383E+02 0.1179E-04 0.5814E-07
0.4437E+02 0.1185E-04 0.5723E-07
0.4492E+02 0.1190E-04 0.5630E-07
0.4547E+02 0.1195E-04 0.5555E-07
0.4602E+02 0.1200E-04 0.5519E-07
0.4657E+02 0.1205E-04 0.5536E-07
0.4711E+02 0.1209E-04 0.5614E-07
0.4766E+02 0.1213E-04 0.5749E-07
0.4821E+02 0.1217E-04 0.5929E-07
0.4876E+02 0.1220E-04 0.6135E-07
0.4930E+02 0.1224E-04 0.6347E-07
0.4985E+02 0.1227E-04 0.6546E-07
0.5040E+02 0.1230E-04 0.6716E-07
0.5095E+02 0.1233E-04 0.6845E-07
0.5150E+02 0.1236E-04 0.6927E-07
0.5204E+02 0.1239E-04 0.6959E-07
0.5259E+02 0.1241E-04 0.6946E-07
0.5314E+02 0.1244E-04 0.6894E-07
0.5369E+02 0.1247E-04 0.6814E-07
0.5423E+02 0.1251E-04 0.6719E-07
0.5478E+02 0.1254E-04 0.6623E-07
0.5533E+02 0.1257E-04 0.6539E-07
0.5588E+02 0.1261E-04 0.6480E-07
0.5643E+02 0.1264E-04 0.6451E-07
0.5697E+02 0.1268E-04 0.6458E-07
0.5752E+02 0.1272E-04 0.6498E-07
0.5807E+02 0.1276E-04 0.6566E-07
0.5862E+02 0.1280E-04 0.6654E-07
0.5917E+02 0.1284E-04 0.6752E-07
0.5971E+02 0.1288E-04 0.6850E-07
0.6026E+02 0.1292E-04 0.6941E-07
0.6081E+02 0.1296E-04 0.7016E-07
0.6136E+02 0.1299E-04 0.7070E-07
0.6190E+02 0.1303E-04 0.7100E-07
0.6245E+02 0.1306E-04 0.7104E-07
0.6300E+02 0.1308E-04 0.7081E-07
0.6355E+02 0.1311E-04 0.7034E-07
0.6410E+02 0.1313E-04 0.6966E-07
0.6464E+02 0.1314E-04 0.6882E-07
0.6519E+02 0.1315E-04 0.6788E-07
0.6574E+02 0.1315E-04 0.6693E-07
0.6629E+02 0.1314E-04 0.6606E-07
0.6683E+02 0.1313E-04 0.6537E-07
0.6738E+02 0.1311E-04 0.6495E-07
0.6793E+02 0.1309E-04 0.6488E-07
0.6848E+02 0.1305E-04 0.6518E-07
0.6903E+02 0.1301E-04 0.6588E-07
0.6957E+02 0.1297E-04 0.6691E-07
0.7012E+02 0.1291E-04 0.6820E-07
0.7067E+02 0.1286E-04 0.6963E-07
0.7122E+02 0.1279E-04 0.7107E-07
0.7177E+02 0.1272E-04 0.7239E-07
0.7231E+02 0.1264E-04 0.7346E-07
0.7286E+02 0.1256E-04 0.7418E-07
0.7341E+02 0.1247E-04 0.7447E-07
0.7396E+02 0.1238E-04 0.7431E-07
0.7450E+02 0.1228E-04 0.7368E-07
0.7505E+02 0.1218E-04 0.7265E-07
0.7560E+02 0.1207E-04 0.7130E-07
0.7615E+02 0.1196E-04 0.6974E-07
0.7670E+02 0.1185E-04 0.6815E-07
0.7724E+02 0.1173E-04 0.6669E-07
0.7779E+02 0.1160E-04 0.6553E-07
0.7834E+02 0.1148E-04 0.6481E-07
0.7889E+02 0.1135E-04 0.6461E-07
0.7943E+02 0.1121E-04 0.6497E-07
0.7998E+02 0.1107E-04 0.6582E-07
0.8053E+02 0.1093E-04 0.6706E-07
0.8108E+02 0.1078E-04 0.6856E-07
0.8163E+02 0.1063E-04 0.7016E-07
0.8217E+02 0.1048E-04 0.7173E-07
0.8272E+02 0.1032E-04 0.7315E-07
0.8327E+02 0.1016E-04 0.7435E-07
0.8382E+02 0.9991E-05 0.7532E-07
0.8437E+02 0.9823E-05 0.7604E-07
0.8491E+02 0.9652E-05 0.7656E-07
0.8546E+02 0.9479E-05 0.7695E-07
0.8601E+02 0.9304E-05 0.7727E-07
0.8656E+02 0.9128E-05 0.7760E-07
0.8710E+02 0.8950E-05 0.7801E-07
0.8765E+02 0.8771E-05 0.7854E-07
0.8820E+02 0.8592E-05 0.7919E-07
0.8875E+02 0.8412E-05 0.7996E-07
0.8930E+02 0.8232E-05 0.8080E-07
0.8984E+02 0.8052E-05 0.8166E-07
0.9039E+02 0.7873E-05 0.8247E-07
0.9094E+02 0.7693E-05 0.8316E-07
0.9149E+02 0.7513E-05 0.8369E-07
0.9203E+02 0.7333E-05 0.8403E-07
0.9258E+02 0.7153E-05 0.8417E-07
0.9313E+02 0.6973E-05 0.8413E-07
0.9368E+02 0.6792E-05 0.8393E-07
0.9423E+02 0.6610E-05 0.8364E-07
0.9477E+02 0.6426E-05 0.8332E-07
0.9532E+02 0.6241E-05 0.8302E-07
0.9587E+02 0.6054E-05 0.8279E-07
0.9642E+02 0.5865E-05 0.8269E-07
0.9697E+02 0.5674E-05 0.8272E-07
0.9751E+02 0.5480E-05 0.8288E-07
0.9806E+02 0.5283E-05 0.8315E-07
0.9861E+02 0.5084E-05 0.8350E-07
0.9916E+02 0.4883E-05 0.8387E-07
0.9970E+02 0.4680E-05 0.8421E-07
0.1003E+03 0.4475E-05 0.8449E-07
0.1008E+03 0.4269E-05 0.8468E-07
0.1013E+03 0.4063E-05 0.8475E-07
0.1019E+03 0.3857E-05 0.8470E-07
0.1024E+03 0.3652E-05 0.8456E-07
0.1030E+03 0.3449E-05 0.8434E-07
0.1035E+03 0.3249E-05 0.8408E-07
0.1041E+03 0.3053E-05 0.8381E-07
0.1046E+03 0.2862E-05 0.8356E-07
0.1052E+03 0.2677E-05 0.8335E-07
0.1057E+03 0.2499E-05 0.8319E-07
0.1063E+03 0.2328E-05 0.8307E-07
0.1068E+03 0.2165E-05 0.8297E-07
0.1074E+03 0.2011E-05 0.8285E-07
0.1079E+03 0.1866E-05 0.8266E-07
0.1085E+03 0.1731E-05 0.8237E-07
0.1090E+03 0.1605E-05 0.8192E-07
0.1096E+03 0.1489E-05 0.8127E-07
0.1101E+03 0.1383E-05 0.8039E-07
0.1107E+03 0.1285E-05 0.7928E-07
0.1112E+03 0.1195E-05 0.7794E-07
0.1118E+03 0.1114E-05 0.7641E-07
0.1123E+03 0.1040E-05 0.7476E-07
0.1129E+03 0.9717E-06 0.7309E-07
0.1134E+03 0.9092E-06 0.7150E-07
0.1139E+03 0.8514E-06 0.7016E-07
0.1145E+03 0.7972E-06 0.6921E-07
0.1150E+03 0.7460E-06 0.6882E-07
0.1156E+03 0.6968E-06 0.6909E-07
0.1161E+03 0.6491E-06 0.7010E-07
0.1167E+03 0.6022E-06 0.7183E-07
0.1172E+03 0.5557E-06 0.7420E-07
0.1178E+03 0.5093E-06 0.7705E-07
0.1183E+03 0.4627E-06 0.8016E-07
0.1189E+03 0.4160E-06 0.8328E-07
0.1194E+03 0.3694E-06 0.8615E-07
0.1200E+03 0.3230E-06 0.8848E-07
0.1205E+03 0.2773E-06 0.8999E-07
0.1211E+03 0.2328E-06 0.9039E-07
0.1216E+03 0.1901E-06 0.8941E-07
0.1222E+03 0.1500E-06 0.8677E-07
0.1227E+03 0.1130E-06 0.8219E-07
0.1233E+03 0.8013E-07 0.7542E-07
0.1238E+03 0.5196E-07 0.6620E-07
0.1244E+03 0.2924E-07 0.5429E-07
0.1249E+03 0.1263E-07 0.3943E-07
0.1255E+03 0.2721E-08 0.2141E-07
0.1260E+03 0.0000E+00 0.0000E+00

## Sheet: NnhA_CRYSOL_fit
nnhA-native-P1_refmac12b_refine_A_S_ZB_Nnh035_S200_e3cb87d9_E1_FIT_q	nnhA-native-P1_refmac12b_refine_A_S_ZB_Nnh035_S200_e3cb87d9_E1_FIT_I(q)	nnhA-native-P1_refmac12b_refine_A_S_ZB_Nnh035_S200_e3cb87d9_E1_FIT_err	refine_A_S_ZB_Nnh035_S200_e3cb87d9_E1.dat_q	refine_A_S_ZB_Nnh035_S200_e3cb87d9_E1.dat_I(q)	refine_A_S_ZB_Nnh035_S200_e3cb87d9_E1.dat_err	nnhA-native-P1_refmac12b_refine_A_S_ZB_Nnh035_S200_e3cb87d9_E1_residual_q	nnhA-native-P1_refmac12b_refine_A_S_ZB_Nnh035_S200_e3cb87d9_E1_residual_I(q)
0.00675139	0.0112171	0.000693119	0.00675139	0.011431	0.000693119	0.00675139	0.308562
0.00721992	0.0111649	0.000428247	0.00721992	0.0122262	0.000428247	0.00721992	2.47836
0.00768845	0.0111126	0.00029629	0.00768845	0.011565	0.00029629	0.00768845	1.52702
0.00815698	0.0110603	0.000226773	0.00815698	0.0112193	0.000226773	0.00815698	0.70123
0.00862551	0.011008	0.000184424	0.00862551	0.0105074	0.000184424	0.00862551	-2.7144
0.00909404	0.0109557	0.000185442	0.00909404	0.0110628	0.000185442	0.00909404	0.577485
0.00956256	0.0109034	0.000175771	0.00956256	0.0112982	0.000175771	0.00956256	2.24593
0.0100311	0.0108492	0.000156429	0.0100311	0.0113323	0.000156429	0.0100311	3.08849
0.0104996	0.0107672	0.000139523	0.0104996	0.0105381	0.000139523	0.0104996	-1.64181
0.0109682	0.0106852	0.000128652	0.0109682	0.010747	0.000128652	0.0109682	0.480677
0.0114367	0.0106032	0.000127641	0.0114367	0.0107638	0.000127641	0.0114367	1.25853
0.0119052	0.0105212	0.000115169	0.0119052	0.0103357	0.000115169	0.0119052	-1.61042
0.0123737	0.0104392	0.000108317	0.0123737	0.0101459	0.000108317	0.0123737	-2.70752
0.0128423	0.0103572	9.83909e-05	0.0128423	0.0104425	9.83909e-05	0.0128423	0.867357
0.0133108	0.0102752	9.21931e-05	0.0133108	0.0103873	9.21931e-05	0.0133108	1.21636
0.0137793	0.0101932	8.32567e-05	0.0137793	0.0101172	8.32567e-05	0.0137793	-0.912359
0.0142479	0.0101111	7.99319e-05	0.0142479	0.0102473	7.99319e-05	0.0142479	1.70332
0.0147164	0.0100292	7.39903e-05	0.0147164	0.0101316	7.39903e-05	0.0147164	1.38464
0.0151849	0.0099382	7.0219e-05	0.0151849	0.00993003	7.0219e-05	0.0151849	-0.116279
0.0156534	0.00983349	6.74865e-05	0.0156534	0.00990395	6.74865e-05	0.0156534	1.04399
0.016122	0.00972877	6.19654e-05	0.016122	0.00962462	6.19654e-05	0.016122	-1.68081
0.0165905	0.00962407	5.81664e-05	0.0165905	0.00958928	5.81664e-05	0.0165905	-0.598129
0.017059	0.00951937	5.80449e-05	0.017059	0.00975644	5.80449e-05	0.017059	4.08425
0.0175276	0.00941465	5.46306e-05	0.0175276	0.00929087	5.46306e-05	0.0175276	-2.26573
0.0179961	0.00930995	5.38595e-05	0.0179961	0.00927	5.38595e-05	0.0179961	-0.741689
0.0184646	0.00920525	5.18619e-05	0.0184646	0.00939615	5.18619e-05	0.0184646	3.68101
0.0189332	0.00910052	5.01952e-05	0.0189332	0.00919056	5.01952e-05	0.0189332	1.79374
0.0194017	0.00899582	4.82352e-05	0.0194017	0.0091136	4.82352e-05	0.0194017	2.44172
0.0198702	0.00889112	4.60486e-05	0.0198702	0.00891158	4.60486e-05	0.0198702	0.44427
0.0203387	0.00877618	4.39439e-05	0.0203387	0.00872158	4.39439e-05	0.0203387	-1.24254
0.0208073	0.00865729	4.31937e-05	0.0208073	0.00859355	4.31937e-05	0.0208073	-1.47572
0.0212758	0.00853843	4.30252e-05	0.0212758	0.00850748	4.30252e-05	0.0212758	-0.719276
0.0217443	0.00841956	4.12659e-05	0.0217443	0.00838896	4.12659e-05	0.0217443	-0.741581
0.0222129	0.00830067	4.07493e-05	0.0222129	0.0082368	4.07493e-05	0.0222129	-1.56744
0.0226814	0.00818181	4.03186e-05	0.0226814	0.00828752	4.03186e-05	0.0226814	2.62194
0.0231499	0.00806294	3.99086e-05	0.0231499	0.00811081	3.99086e-05	0.0231499	1.19944
0.0236184	0.00794408	3.81097e-05	0.0236184	0.00788121	3.81097e-05	0.0236184	-1.64963
0.024087	0.00782519	3.7297e-05	0.024087	0.00785364	3.7297e-05	0.024087	0.762876
0.0245555	0.00770632	3.65664e-05	0.0245555	0.00762402	3.65664e-05	0.0245555	-2.25075
0.025024	0.00758719	3.57034e-05	0.025024	0.00758199	3.57034e-05	0.025024	-0.145784
0.0254926	0.00746317	3.51655e-05	0.0254926	0.00749198	3.51655e-05	0.0254926	0.819127
0.0259611	0.00733918	3.46019e-05	0.0259611	0.00738485	3.46019e-05	0.0259611	1.31984
0.0264296	0.00721519	3.42256e-05	0.0264296	0.00721071	3.42256e-05	0.0264296	-0.130838
0.0268982	0.00709117	3.33176e-05	0.0268982	0.00708933	3.33176e-05	0.0268982	-0.055166
0.0273667	0.00696717	3.28871e-05	0.0273667	0.00697267	3.28871e-05	0.0273667	0.167117
0.0278352	0.00684318	3.19195e-05	0.0278352	0.00677652	3.19195e-05	0.0278352	-2.08838
0.0283037	0.00671919	3.16726e-05	0.0283037	0.00668211	3.16726e-05	0.0283037	-1.17063
0.0287723	0.00659517	3.06689e-05	0.0287723	0.00663007	3.06689e-05	0.0287723	1.13806
0.0292408	0.00647117	2.92455e-05	0.0292408	0.00640984	2.92455e-05	0.0292408	-2.09718
0.0297093	0.00634718	2.853e-05	0.0297093	0.00632794	2.853e-05	0.0297093	-0.674343
0.0301779	0.00622444	2.81146e-05	0.0301779	0.00619226	2.81146e-05	0.0301779	-1.1446
0.0306464	0.00610382	2.74646e-05	0.0306464	0.00606215	2.74646e-05	0.0306464	-1.51726
0.0311149	0.0059832	2.68745e-05	0.0311149	0.0059251	2.68745e-05	0.0311149	-2.16194
0.0315834	0.00586258	2.59959e-05	0.0315834	0.00586788	2.59959e-05	0.0315834	0.20384
0.032052	0.00574194	2.61976e-05	0.032052	0.00574634	2.61976e-05	0.032052	0.168145
0.0325205	0.00562131	2.52005e-05	0.0325205	0.00563378	2.52005e-05	0.0325205	0.494633
0.032989	0.00550069	2.46378e-05	0.032989	0.00552356	2.46378e-05	0.032989	0.928046
0.0334576	0.00538005	2.45031e-05	0.0334576	0.00531969	2.45031e-05	0.0334576	-2.46336
0.0339261	0.00525943	2.41745e-05	0.0339261	0.00524638	2.41745e-05	0.0339261	-0.539825
0.0343946	0.00513881	2.37456e-05	0.0343946	0.00514357	2.37456e-05	0.0343946	0.200458
0.0348632	0.00501816	2.30943e-05	0.0348632	0.00504306	2.30943e-05	0.0348632	1.07801
0.0353317	0.00490495	2.28385e-05	0.0353317	0.00487474	2.28385e-05	0.0353317	-1.32294
0.0358002	0.0047948	2.22994e-05	0.0358002	0.00475958	2.22994e-05	0.0358002	-1.57941
0.0362687	0.00468465	2.21679e-05	0.0362687	0.00467609	2.21679e-05	0.0362687	-0.385963
0.0367373	0.00457447	2.21287e-05	0.0367373	0.00461101	2.21287e-05	0.0367373	1.65129
0.0372058	0.00446431	2.19477e-05	0.0372058	0.00447055	2.19477e-05	0.0372058	0.284084
0.0376743	0.00435416	2.14958e-05	0.0376743	0.00432048	2.14958e-05	0.0376743	-1.56686
0.0381429	0.00424398	2.10479e-05	0.0381429	0.00424399	2.10479e-05	0.0381429	0.000332575
0.0386114	0.00413383	2.06348e-05	0.0386114	0.00411484	2.06348e-05	0.0386114	-0.920242
0.0390799	0.00402368	2.09163e-05	0.0390799	0.00401716	2.09163e-05	0.0390799	-0.311527
0.0395484	0.00391352	2.0405e-05	0.0395484	0.00385332	2.0405e-05	0.0395484	-2.95036
0.040017	0.00380391	2.01474e-05	0.040017	0.00386504	2.01474e-05	0.040017	3.03424
0.0404855	0.00370929	2.00724e-05	0.0404855	0.00369343	2.00724e-05	0.0404855	-0.79014
0.040954	0.00361467	1.98479e-05	0.040954	0.00361134	1.98479e-05	0.040954	-0.167826
0.0414226	0.00352003	1.98239e-05	0.0414226	0.00351007	1.98239e-05	0.0414226	-0.502575
0.0418911	0.00342541	1.89891e-05	0.0418911	0.00340844	1.89891e-05	0.0418911	-0.893934
0.0423596	0.0033308	1.92982e-05	0.0423596	0.00332898	1.92982e-05	0.0423596	-0.094102
0.0428282	0.00323616	1.97299e-05	0.0428282	0.00326469	1.97299e-05	0.0428282	1.44613
0.0432967	0.00314154	1.85775e-05	0.0432967	0.00304489	1.85775e-05	0.0432967	-5.20248
0.0437652	0.00304692	1.84193e-05	0.0437652	0.00303493	1.84193e-05	0.0437652	-0.651002
0.0442337	0.0029523	1.85247e-05	0.0442337	0.002969	1.85247e-05	0.0442337	0.901337
0.0447023	0.00285766	1.91198e-05	0.0447023	0.00286269	1.91198e-05	0.0447023	0.262869
0.0451708	0.00276972	1.89837e-05	0.0451708	0.00279334	1.89837e-05	0.0451708	1.24433
0.0456393	0.0026934	1.91449e-05	0.0456393	0.00273621	1.91449e-05	0.0456393	2.23616
0.0461079	0.00261707	1.873e-05	0.0461079	0.0026145	1.873e-05	0.0461079	-0.136946
0.0465764	0.00254075	1.83621e-05	0.0465764	0.00252587	1.83621e-05	0.0465764	-0.810147
0.0470449	0.00246443	1.79616e-05	0.0470449	0.00246172	1.79616e-05	0.0470449	-0.150766
0.0475134	0.00238811	1.86073e-05	0.0475134	0.00249131	1.86073e-05	0.0475134	5.54621
0.047982	0.00231177	1.89507e-05	0.047982	0.00234461	1.89507e-05	0.047982	1.73265
0.0484505	0.00223546	1.7968e-05	0.0484505	0.00221085	1.7968e-05	0.0484505	-1.36949
0.048919	0.00215914	1.77745e-05	0.048919	0.00213161	1.77745e-05	0.048919	-1.54874
0.0493876	0.0020828	1.78263e-05	0.0493876	0.00208159	1.78263e-05	0.0493876	-0.0681016
0.0498561	0.00200649	1.75846e-05	0.0498561	0.00202664	1.75846e-05	0.0498561	1.14617
0.0503246	0.0019432	1.75719e-05	0.0503246	0.00192077	1.75719e-05	0.0503246	-1.27647
0.0507931	0.00188569	1.83426e-05	0.0507931	0.00191353	1.83426e-05	0.0507931	1.51767
0.0512617	0.00182817	1.81903e-05	0.0512617	0.00186734	1.81903e-05	0.0512617	2.15324
0.0517302	0.00177066	1.83793e-05	0.0517302	0.00177868	1.83793e-05	0.0517302	0.436143
0.0521987	0.00171316	1.7844e-05	0.0521987	0.00168008	1.7844e-05	0.0521987	-1.85362
0.0526673	0.00165564	1.70794e-05	0.0526673	0.00162608	1.70794e-05	0.0526673	-1.73051
0.0531358	0.00159813	1.72984e-05	0.0531358	0.00159564	1.72984e-05	0.0531358	-0.143828
0.0536043	0.00154062	1.79103e-05	0.0536043	0.00154994	1.79103e-05	0.0536043	0.520371
0.0540729	0.0014831	1.78145e-05	0.0540729	0.00154146	1.78145e-05	0.0540729	3.27598
0.0545414	0.00142559	1.76802e-05	0.0545414	0.00148802	1.76802e-05	0.0545414	3.53096
0.0550099	0.00136845	1.71319e-05	0.0550099	0.00139929	1.71319e-05	0.0550099	1.80003
0.0554784	0.00132835	1.60659e-05	0.0554784	0.00131055	1.60659e-05	0.0554784	-1.108
0.055947	0.00128824	1.62565e-05	0.055947	0.00122555	1.62565e-05	0.055947	-3.85637
0.0564155	0.00124814	1.58154e-05	0.0564155	0.00123316	1.58154e-05	0.0564155	-0.947178
0.056884	0.00120804	1.60881e-05	0.056884	0.0012041	1.60881e-05	0.056884	-0.244839
0.0573526	0.00116793	1.56099e-05	0.0573526	0.00117865	1.56099e-05	0.0573526	0.686744
0.0578211	0.00112783	1.57873e-05	0.0578211	0.00113727	1.57873e-05	0.0578211	0.598012
0.0582896	0.00108773	1.5905e-05	0.0582896	0.0010796	1.5905e-05	0.0582896	-0.510971
0.0587581	0.00104763	1.61483e-05	0.0587581	0.00109999	1.61483e-05	0.0587581	3.24269
0.0592267	0.00100752	1.55065e-05	0.0592267	0.00104008	1.55065e-05	0.0592267	2.09996
0.0596952	0.000967416	1.58765e-05	0.0596952	0.000988984	1.58765e-05	0.0596952	1.35851
0.0601637	0.000932426	1.62828e-05	0.0601637	0.000987534	1.62828e-05	0.0601637	3.38445
0.0606323	0.000906947	1.51208e-05	0.0606323	0.000939911	1.51208e-05	0.0606323	2.18004
0.0611008	0.000881474	1.57532e-05	0.0611008	0.000912184	1.57532e-05	0.0611008	1.94946
0.0615693	0.000856001	1.46796e-05	0.0615693	0.000858179	1.46796e-05	0.0615693	0.148403
0.0620379	0.000830522	1.43147e-05	0.0620379	0.00085599	1.43147e-05	0.0620379	1.77916
0.0625064	0.000805049	1.49163e-05	0.0625064	0.000874186	1.49163e-05	0.0625064	4.63503
0.0629749	0.000779575	1.51563e-05	0.0629749	0.000810643	1.51563e-05	0.0629749	2.04982
0.0634434	0.000754102	1.44197e-05	0.0634434	0.000770786	1.44197e-05	0.0634434	1.15703
0.063912	0.000728623	1.45571e-05	0.063912	0.000755301	1.45571e-05	0.063912	1.83262
0.0643805	0.00070315	1.49853e-05	0.0643805	0.000747529	1.49853e-05	0.0643805	2.9615
0.064849	0.000677677	1.38923e-05	0.064849	0.000680086	1.38923e-05	0.064849	0.17342
0.0653176	0.000659725	1.46991e-05	0.0653176	0.000681019	1.46991e-05	0.0653176	1.44866
0.0657861	0.000645355	1.47511e-05	0.0657861	0.000655619	1.47511e-05	0.0657861	0.695819
0.0662546	0.000630985	1.41694e-05	0.0662546	0.000666942	1.41694e-05	0.0662546	2.53767
0.0667231	0.000616615	1.36393e-05	0.0667231	0.00064082	1.36393e-05	0.0667231	1.77467
0.0671917	0.000602242	1.35351e-05	0.0671917	0.000621271	1.35351e-05	0.0671917	1.40593
0.0676602	0.000587871	1.46964e-05	0.0676602	0.000615242	1.46964e-05	0.0676602	1.86239
0.0681287	0.000573501	1.45636e-05	0.0681287	0.000604715	1.45636e-05	0.0681287	2.14326
0.0685973	0.000559128	1.34331e-05	0.0685973	0.000602416	1.34331e-05	0.0685973	3.22247
0.0690658	0.000544758	1.25882e-05	0.0690658	0.000557647	1.25882e-05	0.0690658	1.02389
0.0695343	0.000530388	1.38374e-05	0.0695343	0.000570152	1.38374e-05	0.0695343	2.87366
0.0700029	0.000516061	1.38949e-05	0.0700029	0.000571181	1.38949e-05	0.0700029	3.96693
0.0704714	0.000509135	1.3329e-05	0.0704714	0.000521919	1.3329e-05	0.0704714	0.959119
0.0709399	0.000502209	1.54759e-05	0.0709399	0.000555192	1.54759e-05	0.0709399	3.42359
0.0714084	0.000495283	1.51836e-05	0.0714084	0.000530479	1.51836e-05	0.0714084	2.31803
0.071877	0.000488355	1.33426e-05	0.071877	0.00049425	1.33426e-05	0.071877	0.441788
0.0723455	0.000481429	1.37732e-05	0.0723455	0.000513913	1.37732e-05	0.0723455	2.35846
0.072814	0.000474503	1.50791e-05	0.072814	0.000516953	1.50791e-05	0.072814	2.81513
0.0732826	0.000467576	1.23721e-05	0.0732826	0.000470464	1.23721e-05	0.0732826	0.233437
0.0737511	0.00046065	1.35147e-05	0.0737511	0.000505751	1.35147e-05	0.0737511	3.33719
0.0742196	0.000453724	1.23687e-05	0.0742196	0.000487476	1.23687e-05	0.0742196	2.72883
0.0746881	0.000446798	1.15762e-05	0.0746881	0.000458974	1.15762e-05	0.0746881	1.05182
0.0751567	0.00044126	1.27968e-05	0.0751567	0.000473657	1.27968e-05	0.0751567	2.53166
0.0756252	0.000438488	1.21134e-05	0.0756252	0.000449417	1.21134e-05	0.0756252	0.902224
0.0760937	0.000435716	1.32511e-05	0.0760937	0.000468354	1.32511e-05	0.0760937	2.46303
0.0765623	0.000432944	1.28413e-05	0.0765623	0.000473509	1.28413e-05	0.0765623	3.15898
0.0770308	0.000430172	1.33928e-05	0.0770308	0.000461361	1.33928e-05	0.0770308	2.32881
0.0774993	0.0004274	1.28735e-05	0.0774993	0.000417715	1.28735e-05	0.0774993	-0.752313
0.0779679	0.000424627	1.325e-05	0.0779679	0.000417179	1.325e-05	0.0779679	-0.562143
0.0784364	0.000421856	1.14948e-05	0.0784364	0.000416265	1.14948e-05	0.0784364	-0.48635
0.0789049	0.000419084	1.13516e-05	0.0789049	0.000417073	1.13516e-05	0.0789049	-0.177129
0.0793734	0.000416312	1.30997e-05	0.0793734	0.000410559	1.30997e-05	0.0793734	-0.439155
0.079842	0.000413539	1.28434e-05	0.079842	0.000440405	1.28434e-05	0.079842	2.09179
0.0803105	0.000411809	1.25999e-05	0.0803105	0.000437692	1.25999e-05	0.0803105	2.05424
0.080779	0.000410608	1.28873e-05	0.080779	0.00043656	1.28873e-05	0.080779	2.01374
0.0812476	0.000409407	1.21812e-05	0.0812476	0.000409331	1.21812e-05	0.0812476	-0.00627196
0.0817161	0.000408207	1.18824e-05	0.0817161	0.000433711	1.18824e-05	0.0817161	2.14638
0.0821846	0.000407006	1.27149e-05	0.0821846	0.000459288	1.27149e-05	0.0821846	4.11185
0.0826531	0.000405806	1.26802e-05	0.0826531	0.000447423	1.26802e-05	0.0826531	3.28207
0.0831217	0.000404605	1.15946e-05	0.0831217	0.000413802	1.15946e-05	0.0831217	0.793223
0.0835902	0.000403404	1.07487e-05	0.0835902	0.000407953	1.07487e-05	0.0835902	0.423177
0.0840587	0.000402204	1.18579e-05	0.0840587	0.000416936	1.18579e-05	0.0840587	1.2424
0.0845273	0.000401003	1.26022e-05	0.0845273	0.000400741	1.26022e-05	0.0845273	-0.02079
0.0849958	0.000399802	1.59816e-05	0.0849958	0.000402552	1.59816e-05	0.0849958	0.172048
0.0854643	0.000398451	1.21033e-05	0.0854643	0.00041898	1.21033e-05	0.0854643	1.69612
0.0859329	0.000397099	1.28495e-05	0.0859329	0.000419203	1.28495e-05	0.0859329	1.72025
0.0864014	0.000395746	1.1999e-05	0.0864014	0.000394423	1.1999e-05	0.0864014	-0.110284
0.0868699	0.000394394	1.13402e-05	0.0868699	0.000391993	1.13402e-05	0.0868699	-0.211716
0.0873384	0.000393042	1.20147e-05	0.0873384	0.00042484	1.20147e-05	0.0873384	2.64663
0.087807	0.000391689	1.12139e-05	0.087807	0.000385844	1.12139e-05	0.087807	-0.52121
0.0882755	0.000390336	1.16678e-05	0.0882755	0.000379351	1.16678e-05	0.0882755	-0.941514
0.088744	0.000388984	1.25134e-05	0.088744	0.000386099	1.25134e-05	0.088744	-0.230553
0.0892126	0.000387631	1.11424e-05	0.0892126	0.000354547	1.11424e-05	0.0892126	-2.96923
0.0896811	0.000386279	1.20577e-05	0.0896811	0.000401269	1.20577e-05	0.0896811	1.2432
0.0901496	0.000384597	9.60775e-06	0.0901496	0.000367071	9.60775e-06	0.0901496	-1.8241
0.0906181	0.000382211	1.07897e-05	0.0906181	0.000370663	1.07897e-05	0.0906181	-1.07027
0.0910867	0.000379825	1.13101e-05	0.0910867	0.000381038	1.13101e-05	0.0910867	0.107267
0.0915552	0.000377439	1.16199e-05	0.0915552	0.000381434	1.16199e-05	0.0915552	0.343798
0.0920237	0.000375053	1.02496e-05	0.0920237	0.000319905	1.02496e-05	0.0920237	-5.38055
0.0924923	0.000372667	1.18973e-05	0.0924923	0.00039116	1.18973e-05	0.0924923	1.55436
0.0929608	0.000370282	1.12818e-05	0.0929608	0.000402475	1.12818e-05	0.0929608	2.85356
0.0934293	0.000367896	1.2386e-05	0.0934293	0.000358392	1.2386e-05	0.0934293	-0.767326
0.0938979	0.00036551	1.27479e-05	0.0938979	0.000329569	1.27479e-05	0.0938979	-2.81936
0.0943664	0.000363124	1.10925e-05	0.0943664	0.000337983	1.10925e-05	0.0943664	-2.26651
0.0948349	0.000360739	9.9467e-06	0.0948349	0.000354466	9.9467e-06	0.0948349	-0.630631
0.0953034	0.000357563	1.17238e-05	0.0953034	0.000361169	1.17238e-05	0.0953034	0.307571
0.095772	0.000353957	1.14163e-05	0.095772	0.000337355	1.14163e-05	0.095772	-1.45423
0.0962405	0.000350352	1.1617e-05	0.0962405	0.00034317	1.1617e-05	0.0962405	-0.618189
0.096709	0.000346746	1.34326e-05	0.096709	0.000346854	1.34326e-05	0.096709	0.00804014
0.0971776	0.00034314	1.27198e-05	0.0971776	0.000324935	1.27198e-05	0.0971776	-1.43122
0.0976461	0.000339534	1.12162e-05	0.0976461	0.000323018	1.12162e-05	0.0976461	-1.47255
0.0981146	0.000335929	1.05332e-05	0.0981146	0.000303546	1.05332e-05	0.0981146	-3.07437
0.0985831	0.000332323	1.11507e-05	0.0985831	0.000325908	1.11507e-05	0.0985831	-0.575345
0.0990517	0.000328717	1.02306e-05	0.0990517	0.000323039	1.02306e-05	0.0990517	-0.555031
0.0995202	0.000325112	1.01563e-05	0.0995202	0.000288477	1.01563e-05	0.0995202	-3.60711
0.0999887	0.000321507	1.38449e-05	0.0999887	0.000286542	1.38449e-05	0.0999887	-2.52544
0.100457	0.000316994	1.41591e-05	0.100457	0.000304624	1.41591e-05	0.100457	-0.873622
0.100926	0.000312452	1.1388e-05	0.100926	0.000299782	1.1388e-05	0.100926	-1.11254
0.101394	0.000307919	9.6846e-06	0.101394	0.000265939	9.6846e-06	0.101394	-4.33475
0.101863	0.000303377	1.14245e-05	0.101863	0.000271223	1.14245e-05	0.101863	-2.8145
0.102331	0.000298845	1.01182e-05	0.102331	0.000252831	1.01182e-05	0.102331	-4.54764
0.1028	0.000294303	1.05473e-05	0.1028	0.000227964	1.05473e-05	0.1028	-6.28966
0.103268	0.000289771	1.06648e-05	0.103268	0.000253567	1.06648e-05	0.103268	-3.39467
0.103737	0.000285229	1.17863e-05	0.103737	0.000274893	1.17863e-05	0.103737	-0.876908
0.104205	0.000280696	1.06823e-05	0.104205	0.000266593	1.06823e-05	0.104205	-1.32023
0.104674	0.000276154	1.09008e-05	0.104674	0.000263245	1.09008e-05	0.104674	-1.18423
0.105143	0.000271488	1.02481e-05	0.105143	0.000265817	1.02481e-05	0.105143	-0.55339
0.105611	0.00026655	1.16805e-05	0.105611	0.000234291	1.16805e-05	0.105611	-2.76181
0.10608	0.000261602	1.2729e-05	0.10608	0.000273533	1.2729e-05	0.10608	0.937316
0.106548	0.000256664	1.25004e-05	0.106548	0.000220018	1.25004e-05	0.106548	-2.93159
0.107017	0.000251716	1.05404e-05	0.107017	0.000239676	1.05404e-05	0.107017	-1.14224
0.107485	0.000246778	9.61588e-06	0.107485	0.000228018	9.61588e-06	0.107485	-1.95092
0.107954	0.000241829	9.21807e-06	0.107954	0.000207319	9.21807e-06	0.107954	-3.74378
0.108422	0.000236892	9.99016e-06	0.108422	0.000217799	9.99016e-06	0.108422	-1.91114
0.108891	0.000231943	9.58589e-06	0.108891	0.000188267	9.58589e-06	0.108891	-4.5563
0.109359	0.000227005	8.50944e-06	0.109359	0.000207453	8.50944e-06	0.109359	-2.29772
0.109828	0.000222057	8.36559e-06	0.109828	0.000184226	8.36559e-06	0.109828	-4.5222
0.110296	0.000217215	1.16018e-05	0.110296	0.000214563	1.16018e-05	0.110296	-0.228559
0.110765	0.000212418	1.14396e-05	0.110765	0.000215428	1.14396e-05	0.110765	0.263139
0.111233	0.000207631	1.098e-05	0.111233	0.000220891	1.098e-05	0.111233	1.20764
0.111702	0.000202834	1.38956e-05	0.111702	0.000224634	1.38956e-05	0.111702	1.56883
0.11217	0.000198048	1.2146e-05	0.11217	0.000187968	1.2146e-05	0.11217	-0.829862
0.112639	0.000193251	1.26968e-05	0.112639	0.000214568	1.26968e-05	0.112639	1.67896
0.113108	0.000188454	9.19091e-06	0.113108	0.000200768	9.19091e-06	0.113108	1.33983
0.113576	0.000183667	9.80803e-06	0.113576	0.000194032	9.80803e-06	0.113576	1.05679
0.114045	0.00017887	9.87225e-06	0.114045	0.00014814	9.87225e-06	0.114045	-3.11278
0.114513	0.000174083	1.06582e-05	0.114513	0.000193676	1.06582e-05	0.114513	1.83827
0.114982	0.000169286	1.48468e-05	0.114982	0.000161772	1.48468e-05	0.114982	-0.506136
0.11545	0.000165071	1.01692e-05	0.11545	0.000139412	1.01692e-05	0.11545	-2.52317
0.115919	0.000160869	8.15714e-06	0.115919	0.000152857	8.15714e-06	0.115919	-0.982158
0.116387	0.000156676	1.1321e-05	0.116387	0.00014642	1.1321e-05	0.116387	-0.905892
0.116856	0.000152474	1.93557e-05	0.116856	0.000116407	1.93557e-05	0.116856	-1.86336
0.117324	0.000148281	5.20178e-05	0.117324	0.000133476	5.20178e-05	0.117324	-0.284606
0.117793	0.000144079	4.33626e-05	0.117793	0.000128651	4.33626e-05	0.117793	-0.355781
0.118261	0.000139886	1.07544e-05	0.118261	0.000117741	1.07544e-05	0.118261	-2.05912
0.11873	0.000135684	1.22932e-05	0.11873	0.000107874	1.22932e-05	0.11873	-2.26219
0.119198	0.000131491	7.62471e-06	0.119198	0.000101459	7.62471e-06	0.119198	-3.93872
0.119667	0.000127289	5.94992e-05	0.119667	9.88501e-05	5.94992e-05	0.119667	-0.477964
0.120135	0.00012334	7.08385e-06	0.120135	7.49997e-05	7.08385e-06	0.120135	-6.82404
0.120604	0.000119988	1.0834e-05	0.120604	0.000100571	1.0834e-05	0.120604	-1.79224
0.121073	0.000116636	2.0248e-05	0.121073	7.10229e-05	2.0248e-05	0.121073	-2.25272
0.121541	0.000113291	1.30283e-05	0.121541	0.00010608	1.30283e-05	0.121541	-0.553487
0.12201	0.000109939	1.22365e-05	0.12201	8.41351e-05	1.22365e-05	0.12201	-2.10876
0.122478	0.000106594	1.14027e-05	0.122478	9.63332e-05	1.14027e-05	0.122478	-0.899857
0.122947	0.000103242	1.35692e-05	0.122947	8.47255e-05	1.35692e-05	0.122947	-1.36459
0.123415	9.98969e-05	1.05627e-05	0.123415	9.12693e-05	1.05627e-05	0.123415	-0.8168
0.123884	9.65448e-05	1.02482e-05	0.123884	8.95891e-05	1.02482e-05	0.123884	-0.678724
0.124352	9.31998e-05	1.45261e-05	0.124352	7.02873e-05	1.45261e-05	0.124352	-1.57734
0.124821	8.98477e-05	1.06182e-05	0.124821	8.8622e-05	1.06182e-05	0.124821	-0.115437
0.125289	8.70624e-05	0.00100093	0.125289	0.000120998	0.00100093	0.125289	0.0339041
0.125758	8.46184e-05	1.20089e-05	0.125758	9.85741e-05	1.20089e-05	0.125758	1.16211
0.126226	8.21797e-05	1.30733e-05	0.126226	6.01617e-05	1.30733e-05	0.126226	-1.68419
0.126695	7.97357e-05	4.76318e-05	0.126695	6.30363e-05	4.76318e-05	0.126695	-0.350594
0.127163	7.7297e-05	3.53069e-05	0.127163	7.29464e-05	3.53069e-05	0.127163	-0.123221
0.127632	7.4853e-05	1.04686e-05	0.127632	4.29221e-05	1.04686e-05	0.127632	-3.05016
0.1281	7.24143e-05	1.01404e-05	0.1281	5.7963e-05	1.01404e-05	0.1281	-1.42512
0.128569	6.99703e-05	1.00126e-05	0.128569	6.12503e-05	1.00126e-05	0.128569	-0.870902
0.129038	6.75263e-05	3.30674e-05	0.129038	7.01186e-05	3.30674e-05	0.129038	0.0783935
0.129506	6.50876e-05	3.4469e-05	0.129506	0.00012206	3.4469e-05	0.129506	1.65286
0.129975	6.26436e-05	8.52108e-06	0.129975	8.42428e-05	8.52108e-06	0.129975	2.53479
0.130443	6.09696e-05	0.000126561	0.130443	4.26848e-05	0.000126561	0.130443	-0.144474
0.130912	5.93352e-05	1.05503e-05	0.130912	4.48761e-05	1.05503e-05	0.130912	-1.37049
0.13138	5.77043e-05	1.47495e-05	0.13138	4.81031e-05	1.47495e-05	0.13138	-0.650952
0.131849	5.60699e-05	8.62842e-06	0.131849	3.78987e-05	8.62842e-06	0.131849	-2.10598
0.132317	5.44391e-05	0.000135867	0.132317	6.32333e-05	0.000135867	0.132317	0.0647269
0.132786	5.28047e-05	1.60214e-05	0.132786	4.82224e-05	1.60214e-05	0.132786	-0.286009
0.133254	5.11738e-05	1.17311e-05	0.133254	7.08174e-05	1.17311e-05	0.133254	1.67449
0.133723	4.95394e-05	1.79264e-05	0.133723	3.51843e-05	1.79264e-05	0.133723	-0.80078
0.134191	4.79085e-05	3.77725e-05	0.134191	9.87057e-06	3.77725e-05	0.134191	-1.00703
0.13466	4.62741e-05	1.49348e-05	0.13466	1.49559e-05	1.49348e-05	0.13466	-2.097
0.135128	4.48122e-05	0.000270205	0.135128	2.83197e-05	0.000270205	0.135128	-0.0610368
0.135597	4.37966e-05	1.38976e-05	0.135597	4.76443e-05	1.38976e-05	0.135597	0.276857
0.136065	4.27833e-05	0.000126466	0.136065	4.56196e-05	0.000126466	0.136065	0.0224274
0.136534	4.17678e-05	9.50104e-06	0.136534	3.31555e-05	9.50104e-06	0.136534	-0.906459
0.137003	4.07523e-05	9.25345e-05	0.137003	5.40336e-05	9.25345e-05	0.137003	0.143528
0.137471	3.97389e-05	1.72035e-05	0.137471	5.81405e-05	1.72035e-05	0.137471	1.06964
0.13794	3.87234e-05	2.36482e-05	0.13794	4.06897e-05	2.36482e-05	0.13794	0.0831463
0.138408	3.77101e-05	9.60468e-06	0.138408	7.51288e-05	9.60468e-06	0.138408	3.89588
0.138877	3.66946e-05	2.21492e-05	0.138877	4.0984e-05	2.21492e-05	0.138877	0.193659
0.139345	3.56813e-05	8.69403e-06	0.139345	2.74792e-05	8.69403e-06	0.139345	-0.943413
0.139814	3.46657e-05	1.93391e-05	0.139814	3.08325e-05	1.93391e-05	0.139814	-0.198212
0.140282	3.38949e-05	1.01477e-05	0.140282	3.30475e-05	1.01477e-05	0.140282	-0.0835046
0.140751	3.32826e-05	8.82017e-06	0.140751	4.74367e-05	8.82017e-06	0.140751	1.60474
0.141219	3.26717e-05	6.00824e-05	0.141219	3.64996e-05	6.00824e-05	0.141219	0.0637113
0.141688	3.20594e-05	1.07861e-05	0.141688	2.77157e-05	1.07861e-05	0.141688	-0.402715
0.142156	3.14485e-05	1.10804e-05	0.142156	2.25571e-05	1.10804e-05	0.142156	-0.802441
0.142625	3.08362e-05	7.68255e-05	0.142625	1.2804e-05	7.68255e-05	0.142625	-0.234717
0.143093	3.02253e-05	2.04815e-05	0.143093	1.92775e-05	2.04815e-05	0.143093	-0.53452
0.143562	2.9613e-05	1.61841e-05	0.143562	1.87697e-05	1.61841e-05	0.143562	-0.669998
0.14403	2.90021e-05	0.000168156	0.14403	2.17035e-05	0.000168156	0.14403	-0.0434035
0.144499	2.83898e-05	8.79899e-06	0.144499	4.59549e-05	8.79899e-06	0.144499	1.99626
0.144968	2.77776e-05	1.13101e-05	0.144968	6.32649e-06	1.13101e-05	0.144968	-1.89663
0.145436	2.73673e-05	9.2304e-06	0.145436	1.00101e-05	9.2304e-06	0.145436	-1.88044
0.145905	2.69709e-05	1.36586e-05	0.145905	4.31038e-05	1.36586e-05	0.145905	1.18115
0.146373	2.65754e-05	9.13523e-06	0.146373	1.37057e-05	9.13523e-06	0.146373	-1.4088
0.146842	2.6179e-05	1.13093e-05	0.146842	-1.06919e-05	1.13093e-05	0.146842	-3.26023
0.14731	2.57835e-05	1.29844e-05	0.14731	1.511e-05	1.29844e-05	0.14731	-0.822024
0.147779	2.53871e-05	8.53509e-06	0.147779	2.88928e-05	8.53509e-06	0.147779	0.410737
0.148247	2.49916e-05	2.65082e-05	0.148247	2.20669e-05	2.65082e-05	0.148247	-0.110332
0.148716	2.45952e-05	8.61952e-06	0.148716	-4.99127e-06	8.61952e-06	0.148716	-3.4325
0.149184	2.41997e-05	1.72689e-05	0.149184	4.19158e-05	1.72689e-05	0.149184	1.0259
0.149653	2.38033e-05	1.07231e-05	0.149653	2.15243e-05	1.07231e-05	0.149653	-0.212534
0.150121	2.34302e-05	0.00018651	0.150121	7.20607e-06	0.00018651	0.150121	-0.0869882
0.15059	2.31209e-05	2.17925e-05	0.15059	-2.73151e-06	2.17925e-05	0.15059	-1.1863
0.151058	2.28122e-05	8.88923e-06	0.151058	2.07623e-05	8.88923e-06	0.151058	-0.230606
0.151527	2.25029e-05	1.79135e-05	0.151527	3.31356e-05	1.79135e-05	0.151527	0.59356
0.151995	2.21942e-05	4.33438e-05	0.151995	4.68388e-06	4.33438e-05	0.151995	-0.403986
0.152464	2.18848e-05	1.87717e-05	0.152464	1.36618e-05	1.87717e-05	0.152464	-0.438055
0.152933	2.15755e-05	8.90803e-06	0.152933	3.45596e-05	8.90803e-06	0.152933	1.45757
0.153401	2.12668e-05	0.000156131	0.153401	1.50253e-05	0.000156131	0.153401	-0.0399761
0.15387	2.09575e-05	2.53081e-05	0.15387	-9.36902e-06	2.53081e-05	0.15387	-1.19829
0.154338	2.06488e-05	1.31622e-05	0.154338	3.80502e-06	1.31622e-05	0.154338	-1.27971
0.154807	2.03394e-05	1.0953e-05	0.154807	3.06631e-05	1.0953e-05	0.154807	0.942542
0.155275	2.00444e-05	0.000790841	0.155275	8.41113e-06	0.000790841	0.155275	-0.01471
0.155744	1.97583e-05	1.13253e-05	0.155744	1.45372e-05	1.13253e-05	0.155744	-0.461013
0.156212	1.94728e-05	1.39685e-05	0.156212	3.21246e-05	1.39685e-05	0.156212	0.905735
0.156681	1.91868e-05	8.68398e-06	0.156681	1.04155e-05	8.68398e-06	0.156681	-1.01005
0.157149	1.89013e-05	1.46167e-05	0.157149	2.39363e-05	1.46167e-05	0.157149	0.34447
0.157618	1.86152e-05	8.66279e-06	0.157618	4.77385e-06	8.66279e-06	0.157618	-1.59779
0.158086	1.83297e-05	1.57082e-05	0.158086	1.71783e-05	1.57082e-05	0.158086	-0.0733012
0.158555	1.80437e-05	1.35969e-05	0.158555	2.74128e-05	1.35969e-05	0.158555	0.689065
0.159023	1.77582e-05	1.1054e-05	0.159023	1.27798e-05	1.1054e-05	0.159023	-0.450369
0.159492	1.74721e-05	1.15398e-05	0.159492	2.45279e-05	1.15398e-05	0.159492	0.611433
0.15996	1.71866e-05	8.99229e-06	0.15996	-4.98663e-06	8.99229e-06	0.15996	-2.46581
0.160429	1.69121e-05	8.65311e-06	0.160429	4.01547e-05	8.65311e-06	0.160429	2.68604
0.160898	1.66387e-05	0.000116988	0.160898	2.48302e-05	0.000116988	0.160898	0.0700201
0.161366	1.63658e-05	1.41716e-05	0.161366	1.92269e-05	1.41716e-05	0.161366	0.201886
0.161835	1.60924e-05	2.66336e-05	0.161835	-7.30755e-07	2.66336e-05	0.161835	-0.631652
0.162303	1.58196e-05	1.08175e-05	0.162303	3.39201e-05	1.08175e-05	0.162303	1.67326
0.162772	1.55462e-05	1.37662e-05	0.162772	-7.38827e-06	1.37662e-05	0.162772	-1.66599
0.16324	1.52733e-05	8.80356e-06	0.16324	-1.40278e-05	8.80356e-06	0.16324	-3.32832
0.163709	1.49999e-05	9.66286e-06	0.163709	3.18062e-05	9.66286e-06	0.163709	1.73927
0.164177	1.4727e-05	8.8418e-06	0.164177	2.11124e-07	8.8418e-06	0.164177	-1.64174
0.164646	1.44536e-05	4.67224e-05	0.164646	9.17022e-09	4.67224e-05	0.164646	-0.309154
0.165114	1.41889e-05	3.02884e-05	0.165114	-7.59278e-06	3.02884e-05	0.165114	-0.719141
0.165583	1.39487e-05	2.23424e-05	0.165583	9.19195e-06	2.23424e-05	0.165583	-0.212901
0.166051	1.3709e-05	1.92466e-05	0.166051	-2.05499e-06	1.92466e-05	0.166051	-0.819054
0.16652	1.34689e-05	7.59122e-05	0.16652	2.74692e-06	7.59122e-05	0.16652	-0.141241
0.166988	1.32292e-05	8.64428e-06	0.166988	-9.07739e-06	8.64428e-06	0.166988	-2.5805
0.167457	1.2989e-05	2.04473e-05	0.167457	2.0278e-05	2.04473e-05	0.167457	0.356476
0.167925	1.27494e-05	1.41724e-05	0.167925	3.3943e-06	1.41724e-05	0.167925	-0.660091
0.168394	1.25092e-05	0.000236576	0.168394	2.19648e-05	0.000236576	0.168394	0.0399686
0.168863	1.2269e-05	1.63186e-05	0.168863	9.60933e-06	1.63186e-05	0.168863	-0.162986
0.169331	1.20294e-05	9.19895e-06	0.169331	1.32191e-06	9.19895e-06	0.169331	-1.16399
0.1698	1.17892e-05	5.40386e-05	0.1698	-2.62332e-05	5.40386e-05	0.1698	-0.703616
0.170268	1.15849e-05	8.73854e-06	0.170268	-1.55367e-06	8.73854e-06	0.170268	-1.50352
0.170737	1.14066e-05	8.26142e-05	0.170737	-1.5462e-05	8.26142e-05	0.170737	-0.325229
0.171205	1.12286e-05	1.01472e-05	0.171205	-1.2116e-06	1.01472e-05	0.171205	-1.22597
0.171674	1.10503e-05	2.96748e-05	0.171674	2.72447e-05	2.96748e-05	0.171674	0.54573
0.172142	1.08723e-05	1.84067e-05	0.172142	2.63627e-06	1.84067e-05	0.172142	-0.447448
0.172611	1.0694e-05	3.67864e-05	0.172611	-2.08346e-05	3.67864e-05	0.172611	-0.857071
0.173079	1.0516e-05	2.99031e-05	0.173079	1.65341e-06	2.99031e-05	0.173079	-0.296378
0.173548	1.03377e-05	8.71514e-06	0.173548	1.58737e-05	8.71514e-06	0.173548	0.635219
0.174016	1.01597e-05	8.921e-06	0.174016	1.54153e-05	8.921e-06	0.174016	0.589123
0.174485	9.9814e-06	1.41381e-05	0.174485	-1.11455e-05	1.41381e-05	0.174485	-1.49432
0.174953	9.80344e-06	0.000183787	0.174953	2.97645e-06	0.000183787	0.174953	-0.0371462
0.175422	9.69763e-06	1.74229e-05	0.175422	-1.29439e-05	1.74229e-05	0.175422	-1.29953
0.17589	9.60011e-06	8.61237e-06	0.17589	-5.61751e-06	8.61237e-06	0.17589	-1.76695
0.176359	9.50237e-06	8.18472e-06	0.176359	1.18504e-05	8.18472e-06	0.176359	0.286879
0.176828	9.40464e-06	3.41226e-05	0.176828	2.16711e-05	3.41226e-05	0.176828	0.359482
0.177296	9.30712e-06	0.000100156	0.177296	1.45794e-05	0.000100156	0.177296	0.0526407
0.177765	9.20938e-06	5.06957e-05	0.177765	-2.41272e-05	5.06957e-05	0.177765	-0.657582
0.178233	9.11186e-06	3.77041e-05	0.178233	-1.34997e-05	3.77041e-05	0.178233	-0.599711
0.178702	9.01412e-06	2.2159e-05	0.178702	-1.04357e-05	2.2159e-05	0.178702	-0.877739
0.17917	8.9166e-06	8.92659e-05	0.17917	-9.74194e-07	8.92659e-05	0.17917	-0.110801
0.179639	8.81887e-06	1.53789e-05	0.179639	1.35954e-05	1.53789e-05	0.179639	0.31059
0.180107	8.73976e-06	2.93178e-05	0.180107	4.2611e-06	2.93178e-05	0.180107	-0.152762
0.180576	8.72276e-06	9.7864e-06	0.180576	-9.62501e-06	9.7864e-06	0.180576	-1.87482
0.181044	8.70579e-06	1.2506e-05	0.181044	-6.93958e-06	1.2506e-05	0.181044	-1.25103
0.181513	8.68879e-06	8.70299e-06	0.181513	-1.71057e-06	8.70299e-06	0.181513	-1.19492
0.181981	8.67182e-06	0.000144967	0.181981	-1.16514e-06	0.000144967	0.181981	-0.0678566
0.18245	8.65482e-06	9.20433e-06	0.18245	1.00011e-05	9.20433e-06	0.18245	0.146266
0.182918	8.63786e-06	7.86782e-06	0.182918	2.37264e-05	7.86782e-06	0.182918	1.91775
0.183387	8.62085e-06	4.68845e-05	0.183387	1.34831e-06	4.68845e-05	0.183387	-0.155116
0.183855	8.60389e-06	3.82299e-05	0.183855	-1.44209e-05	3.82299e-05	0.183855	-0.602272
0.184324	8.58689e-06	2.1307e-05	0.184324	-1.32176e-05	2.1307e-05	0.184324	-1.02335
0.184793	8.56988e-06	5.73043e-05	0.184793	-5.03521e-06	5.73043e-05	0.184793	-0.237418
0.185261	8.58769e-06	7.84713e-06	0.185261	-1.02893e-05	7.84713e-06	0.185261	-2.40559
0.18573	8.63317e-06	7.87815e-06	0.18573	3.11854e-06	7.87815e-06	0.18573	-0.69999
0.186198	8.67855e-06	2.84646e-05	0.186198	2.19903e-05	2.84646e-05	0.186198	0.46766
0.186667	8.72403e-06	9.58969e-06	0.186667	2.17403e-06	9.58969e-06	0.186667	-0.683025
0.187135	8.76941e-06	1.4248e-05	0.187135	2.95754e-06	1.4248e-05	0.187135	-0.407908
0.187604	8.81489e-06	1.59165e-05	0.187604	-4.62535e-06	1.59165e-05	0.187604	-0.844422
0.188072	8.86027e-06	7.83501e-06	0.188072	8.67777e-06	7.83501e-06	0.188072	-0.0232925
0.188541	8.90575e-06	1.18531e-05	0.188541	1.2485e-05	1.18531e-05	0.188541	0.301968
0.189009	8.95113e-06	9.83199e-06	0.189009	2.90492e-07	9.83199e-06	0.189009	-0.880863
0.189478	8.9966e-06	8.90055e-06	0.189478	-2.40925e-05	8.90055e-06	0.189478	-3.71765
0.189946	9.04199e-06	2.72721e-05	0.189946	-2.63246e-05	2.72721e-05	0.189946	-1.2968
0.190415	9.11645e-06	9.54026e-06	0.190415	-4.90775e-07	9.54026e-06	0.190415	-1.00702
0.190883	9.19451e-06	1.05544e-05	0.190883	1.81377e-05	1.05544e-05	0.190883	0.847342
0.191352	9.27275e-06	9.03814e-06	0.191352	8.0924e-06	9.03814e-06	0.191352	-0.130596
0.19182	9.35082e-06	8.4016e-05	0.19182	-1.66576e-05	8.4016e-05	0.19182	-0.309565
0.192289	9.42905e-06	0.000137823	0.192289	-2.21978e-05	0.000137823	0.192289	-0.229474
0.192758	9.50728e-06	3.53162e-05	0.192758	-1.60757e-05	3.53162e-05	0.192758	-0.724398
0.193226	9.58535e-06	1.67503e-05	0.193226	1.11986e-05	1.67503e-05	0.193226	0.0963117
0.193695	9.66358e-06	3.94885e-05	0.193695	1.48299e-05	3.94885e-05	0.193695	0.130831
0.194163	9.74165e-06	1.17463e-05	0.194163	1.11233e-05	1.17463e-05	0.194163	0.117624
0.194632	9.81988e-06	3.68074e-05	0.194632	-8.19952e-06	3.68074e-05	0.194632	-0.489559
0.1951	9.89824e-06	9.63759e-06	0.1951	-1.2924e-05	9.63759e-06	0.1951	-2.36804
0.195569	9.97786e-06	1.28219e-05	0.195569	-1.09075e-06	1.28219e-05	0.195569	-0.863258
0.196037	1.00573e-05	8.78143e-06	0.196037	-8.03148e-06	8.78143e-06	0.196037	-2.05989
0.196506	1.01369e-05	3.15378e-05	0.196506	3.66139e-06	3.15378e-05	0.196506	-0.205326
0.196974	1.02164e-05	2.35985e-05	0.196974	2.17127e-05	2.35985e-05	0.196974	0.487164
0.197443	1.0296e-05	1.49482e-05	0.197443	1.09904e-05	1.49482e-05	0.197443	0.0464558
0.197911	1.03754e-05	1.87628e-05	0.197911	2.53679e-06	1.87628e-05	0.197911	-0.417775
0.19838	1.0455e-05	2.45169e-05	0.19838	2.45179e-05	2.45169e-05	0.19838	0.573599
0.198848	1.05345e-05	2.17327e-05	0.198848	1.12286e-05	2.17327e-05	0.198848	0.0319394
0.199317	1.06141e-05	2.53813e-05	0.199317	-1.30992e-06	2.53813e-05	0.199317	-0.469795
0.199785	1.06935e-05	3.86763e-05	0.199785	-1.30144e-05	3.86763e-05	0.199785	-0.612983
0.200254	1.07609e-05	1.79504e-05	0.200254	9.03589e-06	1.79504e-05	0.200254	-0.0960981
0.200723	1.08179e-05	1.01436e-05	0.200723	7.2524e-06	1.01436e-05	0.200723	-0.351501
0.201191	1.08748e-05	1.66162e-05	0.201191	2.07736e-05	1.66162e-05	0.201191	0.595734
0.20166	1.09318e-05	8.95527e-06	0.20166	1.71107e-05	8.95527e-06	0.20166	0.689978
0.202128	1.09886e-05	1.48467e-05	0.202128	6.83459e-06	1.48467e-05	0.202128	-0.279796
0.202597	1.10456e-05	6.88567e-06	0.202597	-3.01009e-05	6.88567e-06	0.202597	-5.97568
0.203065	1.11025e-05	8.02519e-05	0.203065	-1.05304e-05	8.02519e-05	0.203065	-0.269563
0.203534	1.11595e-05	1.09283e-05	0.203534	8.49291e-06	1.09283e-05	0.203534	-0.244009
0.204002	1.12164e-05	2.41171e-05	0.204002	1.97882e-05	2.41171e-05	0.204002	0.355425
0.204471	1.12734e-05	4.89797e-05	0.204471	6.3052e-06	4.89797e-05	0.204471	-0.101433
0.204939	1.13303e-05	3.04159e-05	0.204939	-1.68363e-05	3.04159e-05	0.204939	-0.926047
0.205408	1.1358e-05	1.6204e-05	0.205408	-4.18637e-06	1.6204e-05	0.205408	-0.959291
0.205876	1.13813e-05	1.46474e-05	0.205876	1.83667e-05	1.46474e-05	0.205876	0.476905
0.206345	1.14046e-05	2.8926e-05	0.206345	-9.38408e-07	2.8926e-05	0.206345	-0.426711
0.206813	1.14279e-05	8.61622e-05	0.206813	1.89883e-05	8.61622e-05	0.206813	0.0877459
0.207282	1.14513e-05	2.15645e-05	0.207282	2.93984e-05	2.15645e-05	0.207282	0.832253
0.20775	1.14746e-05	8.03324e-06	0.20775	2.43502e-05	8.03324e-06	0.20775	1.60279
0.208219	1.14979e-05	9.76783e-06	0.208219	1.54428e-06	9.76783e-06	0.208219	-1.01902
0.208688	1.15213e-05	3.11058e-05	0.208688	-2.25954e-05	3.11058e-05	0.208688	-1.09679
0.209156	1.15446e-05	8.39232e-06	0.209156	-2.29832e-06	8.39232e-06	0.209156	-1.64947
0.209625	1.15679e-05	2.4048e-05	0.209625	1.44144e-05	2.4048e-05	0.209625	0.118367
0.210093	1.15851e-05	1.67868e-05	0.210093	-2.83449e-05	1.67868e-05	0.210093	-2.37866
0.210562	1.15777e-05	2.24324e-05	0.210562	-1.69226e-05	2.24324e-05	0.210562	-1.2705
0.21103	1.15704e-05	8.02655e-06	0.21103	2.7744e-05	8.02655e-06	0.21103	2.01501
0.211499	1.1563e-05	8.12744e-06	0.211499	3.25254e-06	8.12744e-06	0.211499	-1.02252
0.211967	1.15557e-05	1.63451e-05	0.211967	7.17339e-06	1.63451e-05	0.211967	-0.268111
0.212436	1.15483e-05	2.7177e-05	0.212436	1.02656e-05	2.7177e-05	0.212436	-0.0471991
0.212904	1.1541e-05	2.97301e-05	0.212904	1.21418e-05	2.97301e-05	0.212904	0.0202091
0.213373	1.15336e-05	3.49526e-05	0.213373	1.36036e-05	3.49526e-05	0.213373	0.0592225
0.213841	1.15263e-05	7.90219e-06	0.213841	-1.42328e-05	7.90219e-06	0.213841	-3.25974
0.21431	1.15189e-05	7.28996e-06	0.21431	4.73146e-06	7.28996e-06	0.21431	-0.931068
0.214778	1.15116e-05	7.85175e-06	0.214778	-1.5876e-05	7.85175e-06	0.214778	-3.48808
0.215247	1.14953e-05	4.61963e-05	0.215247	1.96846e-06	4.61963e-05	0.215247	-0.206225
0.215715	1.1471e-05	2.60413e-05	0.215715	-1.179e-05	2.60413e-05	0.215715	-0.893237
0.216184	1.14468e-05	1.59586e-05	0.216184	-1.78504e-05	1.59586e-05	0.216184	-1.83582
0.216653	1.14225e-05	9.63283e-06	0.216653	-3.20449e-06	9.63283e-06	0.216653	-1.51845
0.217121	1.13982e-05	0.000220915	0.217121	1.2819e-07	0.000220915	0.217121	-0.0510153
0.21759	1.13739e-05	8.77824e-06	0.21759	3.17074e-05	8.77824e-06	0.21759	2.31635
0.218058	1.13497e-05	1.13971e-05	0.218058	1.48284e-05	1.13971e-05	0.218058	0.305226
0.218527	1.13254e-05	4.35732e-05	0.218527	2.10575e-05	4.35732e-05	0.218527	0.22335
0.218995	1.13012e-05	7.52504e-05	0.218995	1.30581e-05	7.52504e-05	0.218995	0.0233475
0.219464	1.12769e-05	1.56038e-05	0.219464	-1.28244e-05	1.56038e-05	0.219464	-1.54458
0.219932	1.12527e-05	1.33059e-05	0.219932	-2.27152e-06	1.33059e-05	0.219932	-1.01641
0.220401	1.123e-05	8.07873e-06	0.220401	8.3792e-06	8.07873e-06	0.220401	-0.352883
0.220869	1.12078e-05	8.99484e-06	0.220869	1.34587e-05	8.99484e-06	0.220869	0.250248
0.221338	1.11854e-05	1.12739e-05	0.221338	4.44486e-05	1.12739e-05	0.221338	2.95046
0.221806	1.11631e-05	0.000208318	0.221806	7.738e-06	0.000208318	0.221806	-0.0164418
0.222275	1.11408e-05	8.71686e-06	0.222275	7.97821e-06	8.71686e-06	0.222275	-0.362812
0.222743	1.11185e-05	1.46708e-05	0.222743	1.20412e-05	1.46708e-05	0.222743	0.0628936
0.223212	1.10962e-05	3.15901e-05	0.223212	2.89531e-05	3.15901e-05	0.223212	0.56527
0.22368	1.10739e-05	5.70788e-05	0.22368	3.1717e-05	5.70788e-05	0.22368	0.36166
0.224149	1.10515e-05	1.1946e-05	0.224149	3.00694e-06	1.1946e-05	0.224149	-0.673413
0.224618	1.10292e-05	4.5823e-05	0.224618	2.31915e-05	4.5823e-05	0.224618	0.265419
0.225086	1.10105e-05	1.1605e-05	0.225086	-5.91546e-06	1.1605e-05	0.225086	-1.4585
0.225555	1.10077e-05	9.14067e-06	0.225555	-9.94364e-06	9.14067e-06	0.225555	-2.2921
0.226023	1.10049e-05	8.04259e-06	0.226023	2.72754e-06	8.04259e-06	0.226023	-1.02918
0.226492	1.1002e-05	4.98733e-05	0.226492	-2.76832e-05	4.98733e-05	0.226492	-0.77567
0.22696	1.09992e-05	1.77507e-05	0.22696	-1.44797e-05	1.77507e-05	0.22696	-1.43537
0.227429	1.09964e-05	3.75118e-05	0.227429	-1.3848e-05	3.75118e-05	0.227429	-0.662309
0.227897	1.09936e-05	1.90806e-05	0.227897	2.27327e-05	1.90806e-05	0.227897	0.615239
0.228366	1.09907e-05	2.16642e-05	0.228366	-1.19254e-05	2.16642e-05	0.228366	-1.05779
0.228834	1.09879e-05	1.03874e-05	0.228834	2.60915e-07	1.03874e-05	0.228834	-1.03269
0.229303	1.09851e-05	8.38044e-06	0.229303	-2.06913e-06	8.38044e-06	0.229303	-1.5577
0.229771	1.09823e-05	9.05601e-05	0.229771	1.77405e-05	9.05601e-05	0.229771	0.0746268
0.23024	1.09951e-05	1.26166e-05	0.23024	-7.00348e-06	1.26166e-05	0.23024	-1.42658
0.230708	1.10228e-05	2.93513e-05	0.230708	-1.03863e-05	2.93513e-05	0.230708	-0.729409
0.231177	1.10505e-05	9.87583e-06	0.231177	-5.34404e-06	9.87583e-06	0.231177	-1.66007
0.231645	1.10782e-05	1.11319e-05	0.231645	-9.10841e-06	1.11319e-05	0.231645	-1.8134
0.232114	1.11059e-05	2.84036e-05	0.232114	-1.17105e-06	2.84036e-05	0.232114	-0.432234
0.232583	1.11337e-05	1.95599e-05	0.232583	3.10025e-06	1.95599e-05	0.232583	-0.410709
0.233051	1.11613e-05	1.26423e-05	0.233051	6.5871e-06	1.26423e-05	0.233051	-0.361821
0.23352	1.11891e-05	8.88406e-06	0.23352	-1.70286e-05	8.88406e-06	0.23352	-3.17622
0.233988	1.12168e-05	9.90821e-06	0.233988	-1.58722e-05	9.90821e-06	0.233988	-2.73399
0.234457	1.12445e-05	5.06098e-05	0.234457	2.05979e-06	5.06098e-05	0.234457	-0.181481
0.234925	1.12722e-05	8.31648e-06	0.234925	-3.38793e-06	8.31648e-06	0.234925	-1.76278
0.235394	1.1327e-05	8.2671e-06	0.235394	-2.65469e-06	8.2671e-06	0.235394	-1.69125
0.235862	1.13869e-05	8.27573e-06	0.235862	-6.44136e-06	8.27573e-06	0.235862	-2.15428
0.236331	1.14469e-05	1.654e-05	0.236331	-1.22569e-05	1.654e-05	0.236331	-1.43312
0.236799	1.15067e-05	6.40232e-05	0.236799	-1.67344e-05	6.40232e-05	0.236799	-0.441108
0.237268	1.15667e-05	1.32121e-05	0.237268	1.67083e-06	1.32121e-05	0.237268	-0.749002
0.237736	1.16266e-05	1.68126e-05	0.237736	-2.67705e-05	1.68126e-05	0.237736	-2.28383
0.238205	1.16866e-05	8.31238e-06	0.238205	-1.06731e-05	8.31238e-06	0.238205	-2.68993
0.238673	1.17464e-05	9.85272e-06	0.238673	2.51468e-06	9.85272e-06	0.238673	-0.936976
0.239142	1.18064e-05	3.32665e-05	0.239142	-3.46373e-05	3.32665e-05	0.239142	-1.39611
0.23961	1.18663e-05	4.4276e-05	0.23961	4.06206e-06	4.4276e-05	0.23961	-0.176263
0.240079	1.19304e-05	8.39887e-06	0.240079	4.01947e-06	8.39887e-06	0.240079	-0.941906
0.240548	1.2015e-05	1.0795e-05	0.240548	8.21684e-06	1.0795e-05	0.240548	-0.351843
0.241016	1.20994e-05	5.69502e-05	0.241016	-6.59961e-06	5.69502e-05	0.241016	-0.328339
0.241485	1.21839e-05	2.68009e-05	0.241485	1.25949e-05	2.68009e-05	0.241485	0.0153349
0.241953	1.22683e-05	8.93025e-06	0.241953	1.95481e-05	8.93025e-06	0.241953	0.815185
0.242422	1.23528e-05	1.18292e-05	0.242422	-1.83506e-05	1.18292e-05	0.242422	-2.59556
0.24289	1.24372e-05	1.08391e-05	0.24289	1.35233e-05	1.08391e-05	0.24289	0.1002
0.243359	1.25218e-05	6.89401e-05	0.243359	-1.11291e-05	6.89401e-05	0.243359	-0.343064
0.243827	1.26062e-05	3.46805e-05	0.243827	-3.26849e-05	3.46805e-05	0.243827	-1.30595
0.244296	1.26907e-05	1.66336e-05	0.244296	6.71028e-06	1.66336e-05	0.244296	-0.359539
0.244764	1.27751e-05	1.08022e-05	0.244764	-1.86241e-05	1.08022e-05	0.244764	-2.90674
0.245233	1.28645e-05	8.2796e-05	0.245233	1.82803e-05	8.2796e-05	0.245233	0.0654109
0.245701	1.29588e-05	3.00721e-05	0.245701	-6.55758e-06	3.00721e-05	0.245701	-0.648985
0.24617	1.30532e-05	9.84352e-06	0.24617	-2.51042e-05	9.84352e-06	0.24617	-3.87639
0.246638	1.31474e-05	1.24325e-05	0.246638	-2.48178e-05	1.24325e-05	0.246638	-3.0537
0.247107	1.32418e-05	1.31396e-05	0.247107	-3.24747e-05	1.31396e-05	0.247107	-3.47929
0.247575	1.3336e-05	0.00028508	0.247575	1.82648e-06	0.00028508	0.247575	-0.0403729
0.248044	1.34304e-05	2.62544e-05	0.248044	1.92061e-05	2.62544e-05	0.248044	0.219989
0.248513	1.35248e-05	3.99429e-05	0.248513	-2.96671e-05	3.99429e-05	0.248513	-1.08134
0.248981	1.3619e-05	9.42766e-06	0.248981	1.56323e-05	9.42766e-06	0.248981	0.213549
0.24945	1.37134e-05	2.82065e-05	0.24945	1.72439e-05	2.82065e-05	0.24945	0.125165
0.249918	1.38076e-05	1.10925e-05	0.249918	-1.54765e-05	1.10925e-05	0.249918	-2.64
0.250387	1.38954e-05	3.57481e-05	0.250387	-4.33108e-06	3.57481e-05	0.250387	-0.50986
0.250855	1.39817e-05	5.5627e-05	0.250855	1.4281e-06	5.5627e-05	0.250855	-0.225674
0.251324	1.40681e-05	1.60038e-05	0.251324	1.46487e-05	1.60038e-05	0.251324	0.0362801
0.251792	1.41543e-05	5.61665e-05	0.251792	-1.58655e-05	5.61665e-05	0.251792	-0.534479
0.252261	1.42407e-05	1.54247e-05	0.252261	5.24516e-07	1.54247e-05	0.252261	-0.889235
0.252729	1.43269e-05	1.64574e-05	0.252729	1.1983e-05	1.64574e-05	0.252729	-0.142423
0.253198	1.44133e-05	8.61801e-06	0.253198	-2.08615e-05	8.61801e-06	0.253198	-4.09315
0.253666	1.44995e-05	2.8124e-05	0.253666	1.47055e-05	2.8124e-05	0.253666	0.00732328
0.254135	1.4586e-05	1.56763e-05	0.254135	1.9255e-05	1.56763e-05	0.254135	0.297841
0.254603	1.46722e-05	5.88876e-05	0.254603	1.22843e-05	5.88876e-05	0.254603	-0.0405496
0.255072	1.47548e-05	3.06627e-05	0.255072	-1.7655e-05	3.06627e-05	0.255072	-1.05698
0.25554	1.48163e-05	5.13378e-05	0.25554	-1.69313e-05	5.13378e-05	0.25554	-0.618405
0.256009	1.48779e-05	1.5806e-05	0.256009	1.55423e-06	1.5806e-05	0.256009	-0.84295
0.256478	1.49395e-05	1.1957e-05	0.256478	1.11075e-05	1.1957e-05	0.256478	-0.320484
0.256946	1.5001e-05	9.46053e-06	0.256946	-1.97447e-07	9.46053e-06	0.256946	-1.60651
0.257415	1.50627e-05	1.60911e-05	0.257415	9.26548e-06	1.60911e-05	0.257415	-0.360272
0.257883	1.51242e-05	1.3222e-05	0.257883	-9.69449e-06	1.3222e-05	0.257883	-1.87707
0.258352	1.51858e-05	8.55405e-06	0.258352	-2.69785e-05	8.55405e-06	0.258352	-4.92916
0.25882	1.52473e-05	0.000825971	0.25882	-2.04261e-05	0.000825971	0.25882	-0.0431897
0.259289	1.53089e-05	3.95935e-05	0.259289	-4.18732e-07	3.95935e-05	0.259289	-0.397228
0.259757	1.53704e-05	1.74948e-05	0.259757	-4.23169e-06	1.74948e-05	0.259757	-1.12045
0.260226	1.54143e-05	0.0072413	0.260226	-4.76086e-05	0.0072413	0.260226	-0.00870326
0.260694	1.54391e-05	0.000603024	0.260694	-4.86534e-07	0.000603024	0.260694	-0.0264096
0.261163	1.54638e-05	8.85969e-06	0.261163	6.50439e-06	8.85969e-06	0.261163	-1.01126
0.261631	1.54886e-05	1.55504e-05	0.261631	-1.80696e-06	1.55504e-05	0.261631	-1.11223
0.2621	1.55134e-05	4.61311e-05	0.2621	7.32918e-07	4.61311e-05	0.2621	-0.320402
0.262568	1.55381e-05	9.48408e-06	0.262568	4.52089e-06	9.48408e-06	0.262568	-1.16166
0.263037	1.55629e-05	4.32731e-05	0.263037	1.42591e-05	4.32731e-05	0.263037	-0.0301305
0.263505	1.55877e-05	2.2905e-05	0.263505	2.46539e-05	2.2905e-05	0.263505	0.395818
0.263974	1.56125e-05	2.48942e-05	0.263974	2.99779e-06	2.48942e-05	0.263974	-0.506732
0.264443	1.56373e-05	9.5e-06	0.264443	1.15664e-05	9.5e-06	0.264443	-0.428514
0.264911	1.5662e-05	1.20738e-05	0.264911	1.69496e-05	1.20738e-05	0.264911	0.106642
0.26538	1.56528e-05	1.06386e-05	0.26538	1.13889e-05	1.06386e-05	0.26538	-0.400798
0.265848	1.56357e-05	0.000331458	0.265848	2.31976e-05	0.000331458	0.265848	0.022814
0.266317	1.56185e-05	9.16325e-06	0.266317	1.0334e-05	9.16325e-06	0.266317	-0.576711
0.266785	1.56014e-05	9.87213e-06	0.266785	-6.18025e-06	9.87213e-06	0.266785	-2.20638
0.267254	1.55843e-05	9.28672e-06	0.267254	4.09149e-06	9.28672e-06	0.267254	-1.23755
0.267722	1.55671e-05	1.35321e-05	0.267722	-2.30595e-05	1.35321e-05	0.267722	-2.85445
0.268191	1.555e-05	7.40974e-05	0.268191	-1.45159e-05	7.40974e-05	0.268191	-0.405762
0.268659	1.55329e-05	6.54948e-05	0.268659	-9.35054e-06	6.54948e-05	0.268659	-0.37993
0.269128	1.55157e-05	9.31927e-06	0.269128	-1.79258e-06	9.31927e-06	0.269128	-1.85726
0.269596	1.54986e-05	3.77001e-05	0.269596	2.55466e-05	3.77001e-05	0.269596	0.266524
0.270065	1.5476e-05	0.00013051	0.270065	-1.62929e-05	0.00013051	0.270065	-0.243421
0.270533	1.54194e-05	3.22597e-05	0.270533	2.02687e-05	3.22597e-05	0.270533	0.150322
0.271002	1.53627e-05	3.0797e-05	0.271002	7.11984e-06	3.0797e-05	0.271002	-0.26765
0.27147	1.53061e-05	2.14205e-05	0.27147	-1.8388e-05	2.14205e-05	0.27147	-1.57298
0.271939	1.52494e-05	1.38122e-05	0.271939	-8.88124e-06	1.38122e-05	0.271939	-1.74705
0.272408	1.51926e-05	0.000510342	0.272408	-1.04496e-06	0.000510342	0.272408	-0.0318171
0.272876	1.51361e-05	1.93676e-05	0.272876	-5.73756e-06	1.93676e-05	0.272876	-1.07776
0.273345	1.50793e-05	1.3224e-05	0.273345	1.22348e-05	1.3224e-05	0.273345	-0.215104
0.273813	1.50227e-05	2.06605e-05	0.273813	2.21057e-05	2.06605e-05	0.273813	0.342826
0.274282	1.4966e-05	2.62723e-05	0.274282	3.10919e-07	2.62723e-05	0.274282	-0.557816
0.27475	1.49094e-05	0.000116566	0.27475	1.49706e-05	0.000116566	0.27475	0.000524681
0.275219	1.48384e-05	1.20096e-05	0.275219	1.61671e-05	1.20096e-05	0.275219	0.110634
0.275687	1.47513e-05	8.496e-06	0.275687	7.2163e-06	8.496e-06	0.275687	-0.886883
0.276156	1.46639e-05	3.82254e-05	0.276156	-2.36921e-06	3.82254e-05	0.276156	-0.445597
0.276624	1.45768e-05	1.9486e-05	0.276624	-7.6889e-06	1.9486e-05	0.276624	-1.14265
0.277093	1.44894e-05	2.32602e-05	0.277093	-1.94466e-05	2.32602e-05	0.277093	-1.45897
0.277561	1.44022e-05	9.84567e-06	0.277561	-1.17483e-05	9.84567e-06	0.277561	-2.65604
0.27803	1.43149e-05	1.05269e-05	0.27803	-2.01269e-05	1.05269e-05	0.27803	-3.27179
0.278498	1.42277e-05	0.00106441	0.278498	-3.02152e-05	0.00106441	0.278498	-0.0417536
0.278967	1.41404e-05	0.00284447	0.278967	-1.67944e-05	0.00284447	0.278967	-0.0108754
0.279435	1.40532e-05	0.000241014	0.279435	-3.17697e-05	0.000241014	0.279435	-0.190126
0.279904	1.39659e-05	3.4826e-05	0.279904	1.04489e-05	3.4826e-05	0.279904	-0.100987
0.280373	1.38647e-05	1.07471e-05	0.280373	-5.92004e-06	1.07471e-05	0.280373	-1.84094
0.280841	1.37602e-05	9.36649e-06	0.280841	6.02575e-06	9.36649e-06	0.280841	-0.825758
0.28131	1.36555e-05	0.000494251	0.28131	-2.47401e-05	0.000494251	0.28131	-0.0776844
0.281778	1.3551e-05	3.61853e-05	0.281778	-2.76101e-05	3.61853e-05	0.281778	-1.13751
0.282247	1.34463e-05	8.91863e-06	0.282247	-4.64145e-06	8.91863e-06	0.282247	-2.02808
0.282715	1.33418e-05	0.000109642	0.282715	9.84384e-06	0.000109642	0.282715	-0.0319033
0.283184	1.32371e-05	1.8009e-05	0.283184	5.54354e-06	1.8009e-05	0.283184	-0.427204
0.283652	1.31326e-05	1.70199e-05	0.283652	1.91441e-05	1.70199e-05	0.283652	0.353206
0.284121	1.30278e-05	3.40609e-05	0.284121	5.34353e-06	3.40609e-05	0.284121	-0.225605
0.284589	1.29234e-05	1.2715e-05	0.284589	2.27778e-06	1.2715e-05	0.284589	-0.837246
0.285058	1.28183e-05	5.20667e-05	0.285058	9.12734e-06	5.20667e-05	0.285058	-0.0708896
0.285526	1.27113e-05	1.31214e-05	0.285526	2.06829e-05	1.31214e-05	0.285526	0.607524
0.285995	1.26041e-05	4.79022e-05	0.285995	-1.14906e-06	4.79022e-05	0.285995	-0.287109
0.286463	1.24971e-05	1.02049e-05	0.286463	1.09792e-05	1.02049e-05	0.286463	-0.148742
0.286932	1.23899e-05	0.00010264	0.286932	1.81377e-05	0.00010264	0.286932	0.0559999
0.2874	1.22829e-05	1.2335e-05	0.2874	-5.51128e-07	1.2335e-05	0.2874	-1.04045
0.287869	1.21756e-05	3.65079e-05	0.287869	2.43087e-06	3.65079e-05	0.287869	-0.266922
0.288338	1.20684e-05	2.55766e-05	0.288338	-2.70739e-06	2.55766e-05	0.288338	-0.577708
0.288806	1.19614e-05	9.53787e-06	0.288806	1.26968e-05	9.53787e-06	0.288806	0.0771021
0.289275	1.18542e-05	2.27452e-05	0.289275	8.66054e-06	2.27452e-05	0.289275	-0.140409
0.289743	1.17472e-05	1.12335e-05	0.289743	3.71162e-05	1.12335e-05	0.289743	2.25834
0.290212	1.1645e-05	4.39688e-05	0.290212	2.3643e-06	4.39688e-05	0.290212	-0.211074
0.29068	1.15491e-05	1.48211e-05	0.29068	7.76337e-06	1.48211e-05	0.29068	-0.255428
0.291149	1.1453e-05	3.17764e-05	0.291149	1.56264e-05	3.17764e-05	0.291149	0.131336
0.291617	1.13571e-05	0.00013244	0.291617	4.03155e-05	0.00013244	0.291617	0.218653
0.292086	1.1261e-05	4.86633e-05	0.292086	3.22178e-05	4.86633e-05	0.292086	0.430648
0.292554	1.11652e-05	0.00015545	0.292554	-1.34776e-05	0.00015545	0.292554	-0.158525
0.293023	1.10691e-05	1.04901e-05	0.293023	-5.55608e-06	1.04901e-05	0.293023	-1.58484
0.293491	1.09732e-05	9.95847e-06	0.293491	-2.85759e-05	9.95847e-06	0.293491	-3.9714
0.29396	1.08771e-05	1.61092e-05	0.29396	-3.03932e-05	1.61092e-05	0.29396	-2.56191
0.294428	1.07812e-05	2.73472e-05	0.294428	1.93553e-05	2.73472e-05	0.294428	0.313526
0.294897	1.06852e-05	9.80695e-06	0.294897	1.21403e-05	9.80695e-06	0.294897	0.148379
0.295365	1.06059e-05	1.05605e-05	0.295365	5.50634e-07	1.05605e-05	0.295365	-0.952155
0.295834	1.05311e-05	3.37533e-05	0.295834	-2.71315e-05	3.37533e-05	0.295834	-1.11582
0.296303	1.04564e-05	0.000118045	0.296303	-2.27981e-05	0.000118045	0.296303	-0.28171
0.296771	1.03818e-05	2.46538e-05	0.296771	2.17784e-05	2.46538e-05	0.296771	0.462267
0.29724	1.0307e-05	9.85879e-06	0.29724	4.02014e-05	9.85879e-06	0.29724	3.03226
0.297708	1.02324e-05	3.36364e-05	0.297708	1.2327e-05	3.36364e-05	0.297708	0.0622712
0.298177	1.01577e-05	3.49072e-05	0.298177	-1.25346e-05	3.49072e-05	0.298177	-0.650074
0.298645	1.00831e-05	2.52321e-05	0.298645	1.48592e-06	2.52321e-05	0.298645	-0.340723
0.299114	1.00083e-05	8.54543e-05	0.299114	3.15695e-05	8.54543e-05	0.299114	0.252312
0.299582	9.93373e-06	0.000167383	0.299582	-5.75351e-06	0.000167383	0.299582	-0.0937206
0.300051	9.86187e-06	1.80601e-05	0.300051	1.3715e-05	1.80601e-05	0.300051	0.213351
0.300519	9.81384e-06	7.78224e-05	0.300519	-2.21082e-05	7.78224e-05	0.300519	-0.410191
0.300988	9.76571e-06	1.29842e-05	0.300988	-4.98454e-06	1.29842e-05	0.300988	-1.13602
0.301456	9.71769e-06	9.65095e-06	0.301456	4.30844e-06	9.65095e-06	0.301456	-0.560488
0.301925	9.66956e-06	0.000400582	0.301925	-2.08155e-05	0.000400582	0.301925	-0.0761019
0.302393	9.62153e-06	1.50781e-05	0.302393	-1.13697e-05	1.50781e-05	0.302393	-1.39217
0.302862	9.5734e-06	5.40671e-05	0.302862	2.05958e-05	5.40671e-05	0.302862	0.203865
0.30333	9.52537e-06	1.95187e-05	0.30333	-2.41831e-05	1.95187e-05	0.30333	-1.72698
0.303799	9.47724e-06	1.89593e-05	0.303799	-8.75002e-06	1.89593e-05	0.303799	-0.961389
0.304268	9.42911e-06	1.39833e-05	0.304268	1.11327e-05	1.39833e-05	0.304268	0.12183
0.304736	9.38109e-06	4.41385e-05	0.304736	-2.88548e-05	4.41385e-05	0.304736	-0.866271
0.305205	9.34459e-06	1.53992e-05	0.305205	-1.4418e-05	1.53992e-05	0.305205	-1.54311
0.305673	9.32312e-06	2.19067e-05	0.305673	-5.52111e-06	2.19067e-05	0.305673	-0.677611
0.306142	9.3016e-06	1.88673e-05	0.306142	2.33979e-05	1.88673e-05	0.306142	0.747129
0.30661	9.28013e-06	1.18709e-05	0.30661	-3.95818e-06	1.18709e-05	0.30661	-1.11519
0.307079	9.25861e-06	4.45157e-05	0.307079	-2.80116e-05	4.45157e-05	0.307079	-0.837237
0.307547	9.23714e-06	2.34897e-05	0.307547	-3.23277e-05	2.34897e-05	0.307547	-1.76949
0.308016	9.21562e-06	3.4004e-05	0.308016	6.44616e-06	3.4004e-05	0.308016	-0.0814451
0.308484	9.19415e-06	3.15445e-05	0.308484	7.06082e-06	3.15445e-05	0.308484	-0.0676292
0.308953	9.17263e-06	2.37398e-05	0.308953	-2.12599e-05	2.37398e-05	0.308953	-1.28192
0.309421	9.15116e-06	1.8788e-05	0.309421	-1.79641e-05	1.8788e-05	0.309421	-1.44322
0.30989	9.12964e-06	1.34175e-05	0.30989	-7.90698e-06	1.34175e-05	0.30989	-1.26973
0.310358	9.12485e-06	2.28791e-05	0.310358	3.08769e-06	2.28791e-05	0.310358	-0.263872
0.310827	9.12519e-06	1.57591e-05	0.310827	-1.49015e-05	1.57591e-05	0.310827	-1.52462
0.311295	9.12554e-06	0.00021413	0.311295	-6.73588e-06	0.00021413	0.311295	-0.0740738
0.311764	9.12588e-06	1.15593e-05	0.311764	1.42528e-05	1.15593e-05	0.311764	0.443532
0.312233	9.12622e-06	0.000606479	0.312233	-1.58088e-05	0.000606479	0.312233	-0.0411144
0.312701	9.12656e-06	2.12025e-05	0.312701	4.08182e-06	2.12025e-05	0.312701	-0.237931
0.31317	9.1269e-06	2.02833e-05	0.31317	6.00164e-06	2.02833e-05	0.31317	-0.15408
0.313638	9.12724e-06	5.05267e-05	0.313638	6.15313e-06	5.05267e-05	0.313638	-0.0588621
0.314107	9.12758e-06	2.41361e-05	0.314107	-1.28234e-05	2.41361e-05	0.314107	-0.909467
0.314575	9.12792e-06	5.1477e-05	0.314575	6.26278e-06	5.1477e-05	0.314575	-0.0556586
0.315044	9.12954e-06	0.000129548	0.315044	-1.73292e-05	0.000129548	0.315044	-0.204239
0.315512	9.14357e-06	1.71097e-05	0.315512	-6.39684e-06	1.71097e-05	0.315512	-0.908281
0.315981	9.15763e-06	1.64938e-05	0.315981	4.12173e-06	1.64938e-05	0.315981	-0.305321
0.316449	9.17166e-06	1.59831e-05	0.316449	5.70266e-06	1.59831e-05	0.316449	-0.217042
0.316918	9.18572e-06	1.17054e-05	0.316918	-1.38536e-05	1.17054e-05	0.316918	-1.96826
0.317386	9.19975e-06	4.29286e-05	0.317386	-5.57361e-06	4.29286e-05	0.317386	-0.344138
0.317855	9.21381e-06	2.5122e-05	0.317855	-4.32792e-06	2.5122e-05	0.317855	-0.539038
0.318323	9.22783e-06	1.35632e-05	0.318323	5.22554e-05	1.35632e-05	0.318323	3.17238
0.318792	9.24189e-06	3.23098e-05	0.318792	8.2195e-06	3.23098e-05	0.318792	-0.0316434
0.31926	9.25592e-06	2.46119e-05	0.31926	-2.10755e-05	2.46119e-05	0.31926	-1.23239
0.319729	9.26998e-06	2.50285e-05	0.319729	1.77363e-05	2.50285e-05	0.319729	0.338267
0.320198	9.28573e-06	2.06929e-05	0.320198	-2.32451e-06	2.06929e-05	0.320198	-0.561074
0.320666	9.30378e-06	5.47473e-05	0.320666	-3.11305e-05	5.47473e-05	0.320666	-0.738562
0.321135	9.32186e-06	2.8175e-05	0.321135	-1.06066e-06	2.8175e-05	0.321135	-0.368501
0.321603	9.3399e-06	0.000156008	0.321603	-4.90963e-06	0.000156008	0.321603	-0.0913384
0.322072	9.35798e-06	2.45406e-05	0.322072	2.63126e-07	2.45406e-05	0.322072	-0.370604
0.32254	9.37602e-06	0.000299429	0.32254	-2.39888e-05	0.000299429	0.32254	-0.111428
0.323009	9.3941e-06	1.14095e-05	0.323009	-1.17113e-05	1.14095e-05	0.323009	-1.84981
0.323477	9.41214e-06	1.31157e-05	0.323477	-1.21779e-05	1.31157e-05	0.323477	-1.64612
0.323946	9.43022e-06	1.27295e-05	0.323946	-2.78418e-05	1.27295e-05	0.323946	-2.928
0.324414	9.44826e-06	2.89295e-05	0.324414	6.69265e-06	2.89295e-05	0.324414	-0.0952527
0.324883	9.46634e-06	1.87557e-05	0.324883	-1.4531e-05	1.87557e-05	0.324883	-1.27947
0.325351	9.48043e-06	2.00212e-05	0.325351	-1.44623e-05	2.00212e-05	0.325351	-1.19587
0.32582	9.49324e-06	1.1394e-05	0.32582	6.96177e-06	1.1394e-05	0.32582	-0.222175
0.326288	9.50601e-06	2.12471e-05	0.326288	3.41343e-05	2.12471e-05	0.326288	1.15914
0.326757	9.51882e-06	1.21384e-05	0.326757	3.77917e-05	1.21384e-05	0.326757	2.32921
0.327225	9.53159e-06	3.60141e-05	0.327225	-2.02135e-05	3.60141e-05	0.327225	-0.825929
0.327694	9.5444e-06	1.41572e-05	0.327694	1.09665e-05	1.41572e-05	0.327694	0.100451
0.328163	9.5572e-06	0.00937435	0.328163	-3.31235e-05	0.00937435	0.328163	-0.00455292
0.328631	9.56997e-06	2.21828e-05	0.328631	-2.57068e-05	2.21828e-05	0.328631	-1.59028
0.3291	9.58278e-06	2.64318e-05	0.3291	3.27449e-06	2.64318e-05	0.3291	-0.238663
0.329568	9.59555e-06	3.83456e-05	0.329568	2.74605e-05	3.83456e-05	0.329568	0.465893
0.330037	9.60737e-06	5.98062e-05	0.330037	-3.13211e-05	5.98062e-05	0.330037	-0.684352
0.330505	9.60772e-06	1.85537e-05	0.330505	3.57012e-07	1.85537e-05	0.330505	-0.498591
0.330974	9.60806e-06	9.57661e-05	0.330974	2.07374e-05	9.57661e-05	0.330974	0.116214
0.331442	9.6084e-06	1.22071e-05	0.331442	2.43157e-05	1.22071e-05	0.331442	1.20482
0.331911	9.60874e-06	1.11274e-05	0.331911	1.05629e-06	1.11274e-05	0.331911	-0.768594
0.332379	9.60908e-06	2.35443e-05	0.332379	-4.04059e-06	2.35443e-05	0.332379	-0.579744
0.332848	9.60943e-06	8.7559e-05	0.332848	-4.71458e-05	8.7559e-05	0.332848	-0.648194
0.333316	9.60977e-06	0.00011404	0.333316	-9.98438e-06	0.00011404	0.333316	-0.171818
0.333785	9.61011e-06	1.26624e-05	0.333785	1.43867e-05	1.26624e-05	0.333785	0.377226
0.334253	9.61045e-06	3.02651e-05	0.334253	1.1246e-05	3.02651e-05	0.334253	0.0540407
0.334722	9.61079e-06	2.3894e-05	0.334722	3.73894e-05	2.3894e-05	0.334722	1.16258
0.33519	9.60452e-06	1.22748e-05	0.33519	6.34208e-06	1.22748e-05	0.33519	-0.265783
0.335659	9.58852e-06	1.78802e-05	0.335659	1.27032e-05	1.78802e-05	0.335659	0.174197
0.336128	9.57252e-06	1.63981e-05	0.336128	2.42149e-05	1.63981e-05	0.336128	0.892931
0.336596	9.55656e-06	1.47661e-05	0.336596	2.79978e-05	1.47661e-05	0.336596	1.24889
0.337065	9.54056e-06	3.71391e-05	0.337065	1.48566e-05	3.71391e-05	0.337065	0.143139
0.337533	9.5246e-06	2.64384e-05	0.337533	-2.84637e-06	2.64384e-05	0.337533	-0.467917
0.338002	9.5086e-06	6.22777e-05	0.338002	5.10612e-05	6.22777e-05	0.338002	0.667215
0.33847	9.49264e-06	3.71908e-05	0.33847	9.57168e-06	3.71908e-05	0.33847	0.00212536
0.338939	9.47664e-06	0.000385667	0.338939	4.20524e-06	0.000385667	0.338939	-0.0136683
0.339407	9.46068e-06	6.57081e-05	0.339407	2.69014e-05	6.57081e-05	0.339407	0.265427
0.339876	9.44468e-06	1.16421e-05	0.339876	1.69297e-06	1.16421e-05	0.339876	-0.665834
0.340344	9.41666e-06	3.03796e-05	0.340344	-3.52008e-06	3.03796e-05	0.340344	-0.425836
0.340813	9.38423e-06	0.000240115	0.340813	3.56124e-05	0.000240115	0.340813	0.109232
0.341281	9.35187e-06	1.16123e-05	0.341281	-1.40502e-05	1.16123e-05	0.341281	-2.01528
0.34175	9.31944e-06	1.94727e-05	0.34175	2.13367e-06	1.94727e-05	0.34175	-0.369018
0.342218	9.28708e-06	0.000147282	0.342218	-1.15943e-05	0.000147282	0.342218	-0.141778
0.342687	9.25464e-06	1.92983e-05	0.342687	8.89347e-06	1.92983e-05	0.342687	-0.0187154
0.343155	9.22228e-06	5.37608e-05	0.343155	-3.60041e-07	5.37608e-05	0.343155	-0.17824
0.343624	9.18985e-06	1.32679e-05	0.343624	6.60812e-06	1.32679e-05	0.343624	-0.194585
0.344093	9.15742e-06	2.87578e-05	0.344093	7.89394e-06	2.87578e-05	0.344093	-0.0439353
0.344561	9.12506e-06	1.14747e-05	0.344561	1.33261e-05	1.14747e-05	0.344561	0.366113
0.34503	9.0918e-06	4.14257e-05	0.34503	3.86962e-05	4.14257e-05	0.34503	0.714639
0.345498	9.04646e-06	4.51745e-05	0.345498	4.13812e-05	4.51745e-05	0.345498	0.715774
0.345967	9.00102e-06	5.78575e-05	0.345967	7.76902e-06	5.78575e-05	0.345967	-0.0212936
0.346435	8.95567e-06	1.34221e-05	0.346435	3.57136e-05	1.34221e-05	0.346435	1.99357
0.346904	8.91023e-06	1.2377e-05	0.346904	-7.61129e-06	1.2377e-05	0.346904	-1.33486
0.347372	8.86489e-06	4.80634e-05	0.347372	-2.44141e-05	4.80634e-05	0.347372	-0.692398
0.347841	8.81945e-06	3.54231e-05	0.347841	-3.31972e-05	3.54231e-05	0.347841	-1.18614
0.348309	8.77411e-06	5.2881e-05	0.348309	-4.58875e-06	5.2881e-05	0.348309	-0.252697
0.348778	8.72867e-06	2.11765e-05	0.348778	-1.77622e-05	2.11765e-05	0.348778	-1.25096
0.349246	8.68332e-06	1.15985e-05	0.349246	-2.08838e-05	1.15985e-05	0.349246	-2.54922
0.349715	8.63788e-06	3.0279e-05	0.349715	-8.49819e-06	3.0279e-05	0.349715	-0.565939
0.350183	8.58981e-06	2.22687e-05	0.350183	5.44107e-06	2.22687e-05	0.350183	-0.141398
0.350652	8.53738e-06	3.54258e-05	0.350652	1.15996e-05	3.54258e-05	0.350652	0.0864403
0.35112	8.48507e-06	1.06255e-05	0.35112	4.20996e-05	1.06255e-05	0.35112	3.16357
0.351589	8.43264e-06	1.52285e-05	0.351589	6.98659e-06	1.52285e-05	0.351589	-0.0949565
0.352058	8.38021e-06	1.37994e-05	0.352058	3.6401e-06	1.37994e-05	0.352058	-0.343501
0.352526	8.32789e-06	3.07134e-05	0.352526	8.55918e-06	3.07134e-05	0.352526	0.00753069
0.352995	8.27546e-06	2.54106e-05	0.352995	-1.14511e-05	2.54106e-05	0.352995	-0.776312
0.353463	8.22314e-06	1.79306e-05	0.353463	-1.42396e-05	1.79306e-05	0.353463	-1.25276
0.353932	8.17071e-06	2.29067e-05	0.353932	2.27855e-05	2.29067e-05	0.353932	0.638014
0.3544	8.11839e-06	3.92209e-05	0.3544	4.30231e-05	3.92209e-05	0.3544	0.889952
0.354869	8.06596e-06	5.02596e-05	0.354869	1.22451e-05	5.02596e-05	0.354869	0.0831511
0.355337	8.01383e-06	1.77803e-05	0.355337	-8.00096e-06	1.77803e-05	0.355337	-0.900704
0.355806	7.96167e-06	0.000244589	0.355806	-3.31654e-05	0.000244589	0.355806	-0.168148
0.356274	7.90962e-06	0.000144199	0.356274	-2.92536e-05	0.000144199	0.356274	-0.257722
0.356743	7.85746e-06	8.40383e-05	0.356743	-3.92417e-05	8.40383e-05	0.356743	-0.560449
0.357211	7.80541e-06	1.77534e-05	0.357211	-3.6416e-05	1.77534e-05	0.357211	-2.49087
0.35768	7.75325e-06	1.44299e-05	0.35768	-1.92893e-06	1.44299e-05	0.35768	-0.67098
0.358148	7.70119e-06	0.000106017	0.358148	1.37688e-05	0.000106017	0.358148	0.0572324
0.358617	7.64903e-06	2.68966e-05	0.358617	4.64541e-06	2.68966e-05	0.358617	-0.111673
0.359085	7.59698e-06	1.56226e-05	0.359085	-1.46589e-05	1.56226e-05	0.359085	-1.4246
0.359554	7.54482e-06	1.37859e-05	0.359554	4.32915e-06	1.37859e-05	0.359554	-0.233258
0.360023	7.49302e-06	1.143e-05	0.360023	-4.4889e-05	1.143e-05	0.360023	-4.58285
0.360491	7.44822e-06	4.54357e-05	0.360491	5.8024e-06	4.54357e-05	0.360491	-0.036223
0.36096	7.40332e-06	2.6958e-05	0.36096	9.1455e-06	2.6958e-05	0.36096	0.0646256
0.361428	7.35852e-06	3.07137e-05	0.361428	-5.78567e-07	3.07137e-05	0.361428	-0.258422
0.361897	7.31363e-06	6.32372e-05	0.361897	3.26657e-06	6.32372e-05	0.361897	-0.0639981
0.362365	7.26883e-06	1.3706e-05	0.362365	-2.10148e-05	1.3706e-05	0.362365	-2.06359
0.362834	7.22394e-06	3.6291e-05	0.362834	-9.81479e-06	3.6291e-05	0.362834	-0.469503
0.363302	7.17914e-06	1.07202e-05	0.363302	-3.59915e-05	1.07202e-05	0.363302	-4.02704
0.363771	7.13424e-06	1.29396e-05	0.363771	-2.18888e-05	1.29396e-05	0.363771	-2.24296
0.364239	7.08945e-06	1.75177e-05	0.364239	-1.80557e-05	1.75177e-05	0.364239	-1.43541
0.364708	7.04455e-06	5.80441e-05	0.364708	-7.01927e-06	5.80441e-05	0.364708	-0.242295
0.365176	7.00451e-06	3.46062e-05	0.365176	-2.26913e-05	3.46062e-05	0.365176	-0.858107
0.365645	6.97229e-06	3.63665e-05	0.365645	4.38212e-06	3.63665e-05	0.365645	-0.071224
0.366113	6.94013e-06	2.68379e-05	0.366113	1.18179e-05	2.68379e-05	0.366113	0.181749
0.366582	6.90791e-06	1.3889e-05	0.366582	3.23693e-05	1.3889e-05	0.366582	1.83321
0.36705	6.87576e-06	1.17079e-05	0.36705	5.11266e-06	1.17079e-05	0.36705	-0.150591
0.367519	6.84354e-06	0.001393	0.367519	1.39984e-06	0.001393	0.367519	-0.00390789
0.367988	6.81131e-06	4.19776e-05	0.367988	-4.10309e-06	4.19776e-05	0.367988	-0.260005
0.368456	6.77916e-06	2.32374e-05	0.368456	-3.69526e-05	2.32374e-05	0.368456	-1.88196
0.368925	6.74694e-06	5.91815e-05	0.368925	6.61959e-06	5.91815e-05	0.368925	-0.00215185
0.369393	6.71479e-06	1.13419e-05	0.369393	-1.91699e-05	1.13419e-05	0.369393	-2.28222
0.369862	6.68257e-06	1.33812e-05	0.369862	-2.47275e-05	1.33812e-05	0.369862	-2.34733
0.37033	6.66136e-06	1.71021e-05	0.37033	2.74347e-05	1.71021e-05	0.37033	1.21467
0.370799	6.6447e-06	6.899e-05	0.370799	-5.23125e-06	6.899e-05	0.370799	-0.17214
0.371267	6.62807e-06	1.79253e-05	0.371267	-6.11379e-06	1.79253e-05	0.371267	-0.710831
0.371736	6.61141e-06	0.000635624	0.371736	-4.36645e-07	0.000635624	0.371736	-0.0110884
0.372204	6.59478e-06	1.53842e-05	0.372204	1.07695e-05	1.53842e-05	0.372204	0.271364
0.372673	6.57812e-06	2.25194e-05	0.372673	-2.42923e-05	2.25194e-05	0.372673	-1.37084
0.373141	6.5615e-06	6.5625e-05	0.373141	-7.93628e-06	6.5625e-05	0.373141	-0.220918
0.37361	6.54483e-06	7.11934e-05	0.37361	-5.75614e-06	7.11934e-05	0.37361	-0.172782
0.374078	6.52821e-06	6.95794e-05	0.374078	-6.46824e-06	6.95794e-05	0.374078	-0.186786
0.374547	6.51154e-06	1.13819e-05	0.374547	1.77416e-05	1.13819e-05	0.374547	0.986659
0.375015	6.49542e-06	1.26318e-05	0.375015	2.9539e-05	1.26318e-05	0.375015	1.82425
0.375484	6.49433e-06	7.86599e-05	0.375484	-2.45653e-05	7.86599e-05	0.375484	-0.39486
0.375953	6.49325e-06	7.74673e-05	0.375953	-3.83487e-05	7.74673e-05	0.375953	-0.57885
0.376421	6.49216e-06	3.01335e-05	0.376421	-6.33121e-06	3.01335e-05	0.376421	-0.425552
0.37689	6.49108e-06	5.04784e-05	0.37689	-4.11758e-06	5.04784e-05	0.37689	-0.210162
0.377358	6.49e-06	1.33044e-05	0.377358	-4.97852e-06	1.33044e-05	0.377358	-0.862009
0.377827	6.48891e-06	2.76087e-05	0.377827	-4.68738e-06	2.76087e-05	0.377827	-0.404811
0.378295	6.48783e-06	3.90681e-05	0.378295	3.84407e-06	3.90681e-05	0.378295	-0.0676706
0.378764	6.48674e-06	2.42986e-05	0.378764	3.47609e-05	2.42986e-05	0.378764	1.16361
0.379232	6.48566e-06	1.23554e-05	0.379232	4.54406e-05	1.23554e-05	0.379232	3.15287
0.379701	6.48458e-06	1.15946e-05	0.379701	1.35743e-05	1.15946e-05	0.379701	0.611468
0.380169	6.48817e-06	8.54155e-05	0.380169	-1.9953e-05	8.54155e-05	0.380169	-0.309559
0.380638	6.50005e-06	1.16262e-05	0.380638	1.51712e-06	1.16262e-05	0.380638	-0.428595
0.381106	6.51191e-06	1.51188e-05	0.381106	-1.8468e-05	1.51188e-05	0.381106	-1.65224
0.381575	6.52379e-06	1.12885e-05	0.381575	-2.23433e-05	1.12885e-05	0.381575	-2.55721
0.382043	6.53564e-06	1.20519e-05	0.382043	1.54223e-05	1.20519e-05	0.382043	0.737366
0.382512	6.54753e-06	1.48947e-05	0.382512	1.35879e-05	1.48947e-05	0.382512	0.472676
0.38298	6.55938e-06	1.18455e-05	0.38298	3.34578e-05	1.18455e-05	0.38298	2.27077
0.383449	6.57126e-06	1.2989e-05	0.383449	2.09127e-05	1.2989e-05	0.383449	1.10412
0.383918	6.58315e-06	3.65911e-05	0.383918	-4.38722e-06	3.65911e-05	0.383918	-0.29981
0.384386	6.595e-06	3.03945e-05	0.384386	6.879e-07	3.03945e-05	0.384386	-0.194348
0.384855	6.60688e-06	0.00020706	0.384855	2.08927e-05	0.00020706	0.384855	0.0689936
0.385323	6.62457e-06	2.07799e-05	0.385323	-2.16366e-05	2.07799e-05	0.385323	-1.36002
0.385792	6.64491e-06	4.53858e-05	0.385792	5.95594e-06	4.53858e-05	0.385792	-0.0151804
0.38626	6.66522e-06	1.26486e-05	0.38626	-2.35521e-05	1.26486e-05	0.38626	-2.38899
0.386729	6.68556e-06	5.01238e-05	0.386729	-1.11593e-05	5.01238e-05	0.386729	-0.356016
0.387197	6.70586e-06	4.84246e-05	0.387197	2.54401e-07	4.84246e-05	0.387197	-0.133227
0.387666	6.72621e-06	1.50701e-05	0.387666	3.34018e-06	1.50701e-05	0.387666	-0.224685
0.388134	6.74651e-06	1.44594e-05	0.388134	-2.77681e-06	1.44594e-05	0.388134	-0.658625
0.388603	6.76686e-06	4.02289e-05	0.388603	9.32151e-06	4.02289e-05	0.388603	0.063503
0.389071	6.78716e-06	1.99725e-05	0.389071	4.00769e-05	1.99725e-05	0.389071	1.66678
0.38954	6.8075e-06	1.48722e-05	0.38954	7.86124e-06	1.48722e-05	0.38954	0.0708528
0.390008	6.82786e-06	0.000166568	0.390008	3.87676e-05	0.000166568	0.390008	0.191752
0.390477	6.85131e-06	4.78995e-05	0.390477	1.26311e-05	4.78995e-05	0.390477	0.120665
0.390945	6.87471e-06	1.45822e-05	0.390945	4.01892e-06	1.45822e-05	0.390945	-0.195841
0.391414	6.89816e-06	0.000294894	0.391414	6.15643e-06	0.000294894	0.391414	-0.00251523
0.391883	6.92161e-06	3.46123e-05	0.391883	5.33856e-05	3.46123e-05	0.391883	1.34241
0.392351	6.94501e-06	4.12495e-05	0.392351	4.84888e-06	4.12495e-05	0.392351	-0.0508158
0.39282	6.96846e-06	3.08092e-05	0.39282	1.89912e-06	3.08092e-05	0.39282	-0.16454
0.393288	6.99186e-06	1.48493e-05	0.393288	-8.9538e-06	1.48493e-05	0.393288	-1.07383
0.393757	7.01531e-06	2.86509e-05	0.393757	8.83949e-06	2.86509e-05	0.393757	0.0636693
0.394225	7.03871e-06	1.53871e-05	0.394225	3.02107e-05	1.53871e-05	0.394225	1.50594
0.394694	7.06216e-06	0.000221206	0.394694	-2.10598e-05	0.000221206	0.394694	-0.12713
0.395162	7.08486e-06	1.64429e-05	0.395162	-2.22981e-05	1.64429e-05	0.395162	-1.78697
0.395631	7.10629e-06	1.7669e-05	0.395631	1.28588e-05	1.7669e-05	0.395631	0.325571
0.396099	7.12767e-06	9.85237e-05	0.396099	5.80943e-05	9.85237e-05	0.396099	0.517303
0.396568	7.1491e-06	2.44438e-05	0.396568	-2.2543e-06	2.44438e-05	0.396568	-0.384695
0.397036	7.17049e-06	2.45795e-05	0.397036	-1.43541e-05	2.45795e-05	0.397036	-0.875713
0.397505	7.19192e-06	2.44097e-05	0.397505	-4.61781e-05	2.44097e-05	0.397505	-2.18643
0.397973	7.21331e-06	1.87531e-05	0.397973	-2.58915e-05	1.87531e-05	0.397973	-1.7653
0.398442	7.23474e-06	0.000126447	0.398442	1.93308e-05	0.000126447	0.398442	0.0956611
0.39891	7.25612e-06	3.65905e-05	0.39891	-2.7273e-05	3.65905e-05	0.39891	-0.943664
0.399379	7.27755e-06	2.80915e-05	0.399379	1.74334e-05	2.80915e-05	0.399379	0.361527
0.399848	7.29898e-06	1.50707e-05	0.399848	2.11254e-06	1.50707e-05	0.399848	-0.344141

## Sheet: NnhA_DAMMIN_fir
sExp | iExp | Err | iFit(+Const) | Chi^2= 1.620
0.675139E-02 0.114310E-01 0.693119E-03 0.112803E-01
0.721992E-02 0.122262E-01 0.428247E-03 0.112304E-01
0.768845E-02 0.115650E-01 0.296290E-03 0.111773E-01
0.815698E-02 0.112193E-01 0.226773E-03 0.111212E-01
0.862551E-02 0.105074E-01 0.184424E-03 0.110620E-01
0.909404E-02 0.110628E-01 0.185442E-03 0.109998E-01
0.956256E-02 0.112982E-01 0.175771E-03 0.109346E-01
0.100311E-01 0.113323E-01 0.156429E-03 0.108666E-01
0.104996E-01 0.105381E-01 0.139523E-03 0.107958E-01
0.109682E-01 0.107470E-01 0.128652E-03 0.107222E-01
0.114367E-01 0.107638E-01 0.127641E-03 0.106460E-01
0.119052E-01 0.103357E-01 0.115169E-03 0.105671E-01
0.123737E-01 0.101459E-01 0.108317E-03 0.104857E-01
0.128423E-01 0.104425E-01 0.983909E-04 0.104019E-01
0.133108E-01 0.103873E-01 0.921931E-04 0.103156E-01
0.137793E-01 0.101172E-01 0.832567E-04 0.102270E-01
0.142479E-01 0.102473E-01 0.799319E-04 0.101361E-01
0.147164E-01 0.101316E-01 0.739903E-04 0.100430E-01
0.151849E-01 0.993003E-02 0.702190E-04 0.994778E-02
0.156534E-01 0.990395E-02 0.674865E-04 0.985048E-02
0.161220E-01 0.962462E-02 0.619654E-04 0.975114E-02
0.165905E-01 0.958928E-02 0.581664E-04 0.964989E-02
0.170590E-01 0.975644E-02 0.580449E-04 0.954676E-02
0.175276E-01 0.929087E-02 0.546306E-04 0.944182E-02
0.179961E-01 0.927000E-02 0.538595E-04 0.933519E-02
0.184646E-01 0.939615E-02 0.518619E-04 0.922690E-02
0.189332E-01 0.919056E-02 0.501952E-04 0.911702E-02
0.194017E-01 0.911360E-02 0.482352E-04 0.900567E-02
0.198702E-01 0.891158E-02 0.460486E-04 0.889291E-02
0.203387E-01 0.872158E-02 0.439439E-04 0.877880E-02
0.208073E-01 0.859355E-02 0.431937E-04 0.866342E-02
0.212758E-01 0.850748E-02 0.430252E-04 0.854688E-02
0.217443E-01 0.838896E-02 0.412659E-04 0.842924E-02
0.222129E-01 0.823680E-02 0.407493E-04 0.831055E-02
0.226814E-01 0.828752E-02 0.403186E-04 0.819095E-02
0.231499E-01 0.811081E-02 0.399086E-04 0.807050E-02
0.236184E-01 0.788121E-02 0.381097E-04 0.794926E-02
0.240870E-01 0.785364E-02 0.372970E-04 0.782731E-02
0.245555E-01 0.762402E-02 0.365664E-04 0.770476E-02
0.250240E-01 0.758199E-02 0.357034E-04 0.758167E-02
0.254926E-01 0.749198E-02 0.351655E-04 0.745811E-02
0.259611E-01 0.738485E-02 0.346019E-04 0.733419E-02
0.264296E-01 0.721071E-02 0.342256E-04 0.720997E-02
0.268982E-01 0.708933E-02 0.333176E-04 0.708551E-02
0.273667E-01 0.697267E-02 0.328871E-04 0.696095E-02
0.278352E-01 0.677652E-02 0.319195E-04 0.683634E-02
0.283037E-01 0.668211E-02 0.316726E-04 0.671175E-02
0.287723E-01 0.663007E-02 0.306689E-04 0.658725E-02
0.292408E-01 0.640984E-02 0.292455E-04 0.646296E-02
0.297093E-01 0.632794E-02 0.285300E-04 0.633893E-02
0.301779E-01 0.619226E-02 0.281146E-04 0.621520E-02
0.306464E-01 0.606215E-02 0.274646E-04 0.609191E-02
0.311149E-01 0.592510E-02 0.268745E-04 0.596909E-02
0.315834E-01 0.586788E-02 0.259959E-04 0.584682E-02
0.320520E-01 0.574634E-02 0.261976E-04 0.572514E-02
0.325205E-01 0.563378E-02 0.252005E-04 0.560416E-02
0.329890E-01 0.552356E-02 0.246378E-04 0.548392E-02
0.334576E-01 0.531969E-02 0.245031E-04 0.536445E-02
0.339261E-01 0.524638E-02 0.241745E-04 0.524587E-02
0.343946E-01 0.514357E-02 0.237456E-04 0.512821E-02
0.348632E-01 0.504306E-02 0.230943E-04 0.501150E-02
0.353317E-01 0.487474E-02 0.228385E-04 0.489584E-02
0.358002E-01 0.475958E-02 0.222994E-04 0.478126E-02
0.362687E-01 0.467609E-02 0.221679E-04 0.466780E-02
0.367373E-01 0.461101E-02 0.221287E-04 0.455549E-02
0.372058E-01 0.447055E-02 0.219477E-04 0.444442E-02
0.376743E-01 0.432048E-02 0.214958E-04 0.433461E-02
0.381429E-01 0.424399E-02 0.210479E-04 0.422608E-02
0.386114E-01 0.411484E-02 0.206348E-04 0.411890E-02
0.390799E-01 0.401716E-02 0.209163E-04 0.401310E-02
0.395484E-01 0.385332E-02 0.204050E-04 0.390872E-02
0.400170E-01 0.386504E-02 0.201474E-04 0.380578E-02
0.404855E-01 0.369343E-02 0.200724E-04 0.370436E-02
0.409540E-01 0.361134E-02 0.198479E-04 0.360449E-02
0.414226E-01 0.351007E-02 0.198239E-04 0.350618E-02
0.418911E-01 0.340844E-02 0.189891E-04 0.340949E-02
0.423596E-01 0.332898E-02 0.192982E-04 0.331445E-02
0.428282E-01 0.326469E-02 0.197299E-04 0.322104E-02
0.432967E-01 0.304489E-02 0.185775E-04 0.312933E-02
0.437652E-01 0.303493E-02 0.184193E-04 0.303932E-02
0.442337E-01 0.296900E-02 0.185247E-04 0.295102E-02
0.447023E-01 0.286269E-02 0.191198E-04 0.286443E-02
0.451708E-01 0.279334E-02 0.189837E-04 0.277960E-02
0.456393E-01 0.273621E-02 0.191449E-04 0.269650E-02
0.461079E-01 0.261450E-02 0.187300E-04 0.261514E-02
0.465764E-01 0.252587E-02 0.183621E-04 0.253554E-02
0.470449E-01 0.246172E-02 0.179616E-04 0.245768E-02
0.475134E-01 0.249131E-02 0.186073E-04 0.238157E-02
0.479820E-01 0.234461E-02 0.189507E-04 0.230719E-02
0.484505E-01 0.221085E-02 0.179680E-04 0.223455E-02
0.489190E-01 0.213161E-02 0.177745E-04 0.216363E-02
0.493876E-01 0.208159E-02 0.178263E-04 0.209441E-02
0.498561E-01 0.202664E-02 0.175846E-04 0.202690E-02
0.503246E-01 0.192077E-02 0.175719E-04 0.196108E-02
0.507931E-01 0.191353E-02 0.183426E-04 0.189693E-02
0.512617E-01 0.186734E-02 0.181903E-04 0.183442E-02
0.517302E-01 0.177868E-02 0.183793E-04 0.177355E-02
0.521987E-01 0.168008E-02 0.178440E-04 0.171432E-02
0.526673E-01 0.162608E-02 0.170794E-04 0.165674E-02
0.531358E-01 0.159564E-02 0.172984E-04 0.160085E-02
0.536043E-01 0.154994E-02 0.179103E-04 0.154666E-02
0.540729E-01 0.154146E-02 0.178145E-04 0.149416E-02
0.545414E-01 0.148802E-02 0.176802E-04 0.144338E-02
0.550099E-01 0.139929E-02 0.171319E-04 0.139430E-02
0.554784E-01 0.131055E-02 0.160659E-04 0.134692E-02
0.559470E-01 0.122555E-02 0.162565E-04 0.130121E-02
0.564155E-01 0.123316E-02 0.158154E-04 0.125717E-02
0.568840E-01 0.120410E-02 0.160881E-04 0.121477E-02
0.573526E-01 0.117865E-02 0.156099E-04 0.117398E-02
0.578211E-01 0.113727E-02 0.157873E-04 0.113479E-02
0.582896E-01 0.107960E-02 0.159050E-04 0.109715E-02
0.587581E-01 0.109999E-02 0.161483E-04 0.106105E-02
0.592267E-01 0.104008E-02 0.155065E-04 0.102643E-02
0.596952E-01 0.988984E-03 0.158765E-04 0.993288E-03
0.601637E-01 0.987534E-03 0.162828E-04 0.961567E-03
0.606323E-01 0.939911E-03 0.151208E-04 0.931231E-03
0.611008E-01 0.912184E-03 0.157532E-04 0.902255E-03
0.615693E-01 0.858179E-03 0.146796E-04 0.874596E-03
0.620379E-01 0.855990E-03 0.143147E-04 0.848213E-03
0.625064E-01 0.874186E-03 0.149163E-04 0.823080E-03
0.629749E-01 0.810643E-03 0.151563E-04 0.799156E-03
0.634434E-01 0.770786E-03 0.144197E-04 0.776406E-03
0.639120E-01 0.755301E-03 0.145571E-04 0.754791E-03
0.643805E-01 0.747529E-03 0.149853E-04 0.734287E-03
0.648490E-01 0.680086E-03 0.138923E-04 0.714853E-03
0.653176E-01 0.681019E-03 0.146991E-04 0.696436E-03
0.657861E-01 0.655619E-03 0.147511E-04 0.678984E-03
0.662546E-01 0.666942E-03 0.141694E-04 0.662441E-03
0.667231E-01 0.640820E-03 0.136393E-04 0.646757E-03
0.671917E-01 0.621271E-03 0.135351E-04 0.631883E-03
0.676602E-01 0.615242E-03 0.146964E-04 0.617781E-03
0.681287E-01 0.604715E-03 0.145636E-04 0.604408E-03
0.685973E-01 0.602416E-03 0.134331E-04 0.591723E-03
0.690658E-01 0.557647E-03 0.125882E-04 0.579695E-03
0.695343E-01 0.570152E-03 0.138374E-04 0.568290E-03
0.700029E-01 0.571181E-03 0.138949E-04 0.557473E-03
0.704714E-01 0.521919E-03 0.133290E-04 0.547221E-03
0.709399E-01 0.555192E-03 0.154759E-04 0.537504E-03
0.714084E-01 0.530479E-03 0.151836E-04 0.528295E-03
0.718770E-01 0.494250E-03 0.133426E-04 0.519571E-03
0.723455E-01 0.513913E-03 0.137732E-04 0.511311E-03
0.728140E-01 0.516953E-03 0.150791E-04 0.503493E-03
0.732826E-01 0.470464E-03 0.123721E-04 0.496095E-03
0.737511E-01 0.505751E-03 0.135147E-04 0.489104E-03
0.742196E-01 0.487476E-03 0.123687E-04 0.482498E-03
0.746881E-01 0.458974E-03 0.115762E-04 0.476263E-03
0.751567E-01 0.473657E-03 0.127968E-04 0.470381E-03
0.756252E-01 0.449417E-03 0.121134E-04 0.464841E-03
0.760937E-01 0.468354E-03 0.132511E-04 0.459627E-03
0.765623E-01 0.473509E-03 0.128413E-04 0.454728E-03
0.770308E-01 0.461361E-03 0.133928E-04 0.450131E-03
0.774993E-01 0.417715E-03 0.128735E-04 0.445826E-03
0.779679E-01 0.417179E-03 0.132500E-04 0.441797E-03
0.784364E-01 0.416265E-03 0.114948E-04 0.438025E-03
0.789049E-01 0.417073E-03 0.113516E-04 0.434490E-03
0.793734E-01 0.410559E-03 0.130997E-04 0.431173E-03
0.798420E-01 0.440405E-03 0.128434E-04 0.428053E-03
0.803105E-01 0.437692E-03 0.125999E-04 0.425114E-03
0.807790E-01 0.436560E-03 0.128873E-04 0.422339E-03
0.812476E-01 0.409331E-03 0.121812E-04 0.419709E-03
0.817161E-01 0.433711E-03 0.118824E-04 0.417211E-03
0.821846E-01 0.459288E-03 0.127149E-04 0.414827E-03
0.826531E-01 0.447423E-03 0.126802E-04 0.412541E-03
0.831217E-01 0.413802E-03 0.115946E-04 0.410340E-03
0.835902E-01 0.407953E-03 0.107487E-04 0.408208E-03
0.840587E-01 0.416936E-03 0.118579E-04 0.406132E-03
0.845273E-01 0.400741E-03 0.126022E-04 0.404096E-03
0.849958E-01 0.402552E-03 0.159816E-04 0.402088E-03
0.854643E-01 0.418980E-03 0.121033E-04 0.400093E-03
0.859329E-01 0.419203E-03 0.128495E-04 0.398099E-03
0.864014E-01 0.394423E-03 0.119990E-04 0.396093E-03
0.868699E-01 0.391993E-03 0.113402E-04 0.394061E-03
0.873384E-01 0.424840E-03 0.120147E-04 0.391993E-03
0.878070E-01 0.385844E-03 0.112139E-04 0.389874E-03
0.882755E-01 0.379351E-03 0.116678E-04 0.387693E-03
0.887440E-01 0.386099E-03 0.125134E-04 0.385440E-03
0.892126E-01 0.354547E-03 0.111424E-04 0.383102E-03
0.896811E-01 0.401269E-03 0.120577E-04 0.380669E-03
0.901496E-01 0.367071E-03 0.960775E-05 0.378131E-03
0.906181E-01 0.370663E-03 0.107897E-04 0.375478E-03
0.910867E-01 0.381038E-03 0.113101E-04 0.372706E-03
0.915552E-01 0.381434E-03 0.116199E-04 0.369821E-03
0.920237E-01 0.319905E-03 0.102496E-04 0.366822E-03
0.924923E-01 0.391160E-03 0.118973E-04 0.363712E-03
0.929608E-01 0.402475E-03 0.112818E-04 0.360494E-03
0.934293E-01 0.358392E-03 0.123860E-04 0.357171E-03
0.938979E-01 0.329569E-03 0.127479E-04 0.353745E-03
0.943664E-01 0.337983E-03 0.110925E-04 0.350219E-03
0.948349E-01 0.354466E-03 0.994670E-05 0.346596E-03
0.953034E-01 0.361169E-03 0.117238E-04 0.342879E-03
0.957720E-01 0.337355E-03 0.114163E-04 0.339070E-03
0.962405E-01 0.343170E-03 0.116170E-04 0.335174E-03
0.967090E-01 0.346854E-03 0.134326E-04 0.331194E-03
0.971776E-01 0.324935E-03 0.127198E-04 0.327132E-03
0.976461E-01 0.323018E-03 0.112162E-04 0.322993E-03
0.981146E-01 0.303546E-03 0.105332E-04 0.318779E-03
0.985831E-01 0.325908E-03 0.111507E-04 0.314496E-03
0.990517E-01 0.323039E-03 0.102306E-04 0.310145E-03
0.995202E-01 0.288477E-03 0.101563E-04 0.305731E-03
0.999887E-01 0.286542E-03 0.138449E-04 0.301258E-03
0.100457E+00 0.304624E-03 0.141591E-04 0.296732E-03
0.100926E+00 0.299782E-03 0.113880E-04 0.292147E-03
0.101394E+00 0.265939E-03 0.968460E-05 0.287524E-03
0.101863E+00 0.271223E-03 0.114245E-04 0.282848E-03
0.102331E+00 0.252831E-03 0.101182E-04 0.278141E-03
0.102800E+00 0.227964E-03 0.105473E-04 0.273388E-03
0.103268E+00 0.253567E-03 0.106648E-04 0.268614E-03
0.103737E+00 0.274893E-03 0.117863E-04 0.263801E-03
0.104205E+00 0.266593E-03 0.106823E-04 0.258976E-03
0.104674E+00 0.263245E-03 0.109008E-04 0.254124E-03
0.105143E+00 0.265817E-03 0.102481E-04 0.249260E-03
0.105611E+00 0.234291E-03 0.116805E-04 0.244398E-03
0.106080E+00 0.273533E-03 0.127290E-04 0.239524E-03
0.106548E+00 0.220018E-03 0.125004E-04 0.234663E-03
0.107017E+00 0.239676E-03 0.105404E-04 0.229799E-03
0.107485E+00 0.228018E-03 0.961588E-05 0.224956E-03
0.107954E+00 0.207319E-03 0.921807E-05 0.220118E-03
0.108422E+00 0.217799E-03 0.999016E-05 0.215311E-03
0.108891E+00 0.188267E-03 0.958589E-05 0.210516E-03
0.109359E+00 0.207453E-03 0.850944E-05 0.205760E-03
0.109828E+00 0.184226E-03 0.836559E-05 0.201025E-03
0.110296E+00 0.214563E-03 0.116018E-04 0.196334E-03
0.110765E+00 0.215428E-03 0.114396E-04 0.191671E-03
0.111233E+00 0.220891E-03 0.109800E-04 0.187058E-03
0.111702E+00 0.224634E-03 0.138956E-04 0.182480E-03
0.112170E+00 0.187968E-03 0.121460E-04 0.177959E-03
0.112639E+00 0.214568E-03 0.126968E-04 0.173477E-03
0.113108E+00 0.200768E-03 0.919091E-05 0.169047E-03
0.113576E+00 0.194032E-03 0.980803E-05 0.164680E-03
0.114045E+00 0.148140E-03 0.987225E-05 0.160360E-03
0.114513E+00 0.193676E-03 0.106582E-04 0.156108E-03
0.114982E+00 0.161772E-03 0.148468E-04 0.151907E-03
0.115450E+00 0.139412E-03 0.101692E-04 0.147777E-03
0.115919E+00 0.152857E-03 0.815714E-05 0.143701E-03
0.116387E+00 0.146420E-03 0.113210E-04 0.139698E-03
0.116856E+00 0.116407E-03 0.193557E-04 0.135755E-03
0.117324E+00 0.133476E-03 0.520178E-04 0.131891E-03
0.117793E+00 0.128651E-03 0.433626E-04 0.128092E-03
0.118261E+00 0.117741E-03 0.107544E-04 0.124378E-03
0.118730E+00 0.107874E-03 0.122932E-04 0.120735E-03
0.119198E+00 0.101459E-03 0.762471E-05 0.117180E-03
0.119667E+00 0.988501E-04 0.594992E-04 0.113700E-03
0.120135E+00 0.749997E-04 0.708385E-05 0.110310E-03
0.120604E+00 0.100571E-03 0.108340E-04 0.106997E-03
0.121073E+00 0.710229E-04 0.202480E-04 0.103769E-03
0.121541E+00 0.106080E-03 0.130283E-04 0.100634E-03
0.122010E+00 0.841351E-04 0.122365E-04 0.975769E-04
0.122478E+00 0.963332E-04 0.114027E-04 0.946121E-04
0.122947E+00 0.847255E-04 0.135692E-04 0.917263E-04
0.123415E+00 0.912693E-04 0.105627E-04 0.889313E-04
0.123884E+00 0.895891E-04 0.102482E-04 0.862147E-04
0.124352E+00 0.702873E-04 0.145261E-04 0.835872E-04
0.124821E+00 0.886220E-04 0.106182E-04 0.810368E-04
0.125289E+00 0.120998E-03 0.100093E-02 0.785734E-04
0.125758E+00 0.985741E-04 0.120089E-04 0.761852E-04
0.126226E+00 0.601617E-04 0.130733E-04 0.738812E-04
0.126695E+00 0.630363E-04 0.476318E-04 0.716504E-04
0.127163E+00 0.729464E-04 0.353069E-04 0.695009E-04
0.127632E+00 0.429221E-04 0.104686E-04 0.674220E-04
0.128100E+00 0.579630E-04 0.101404E-04 0.654211E-04
0.128569E+00 0.612503E-04 0.100126E-04 0.634882E-04
0.129038E+00 0.701186E-04 0.330674E-04 0.616260E-04
0.129506E+00 0.122060E-03 0.344690E-04 0.598365E-04
0.129975E+00 0.842428E-04 0.852108E-05 0.581093E-04
0.130443E+00 0.426848E-04 0.126561E-03 0.564494E-04
0.130912E+00 0.448761E-04 0.105503E-04 0.548470E-04
0.131380E+00 0.481031E-04 0.147495E-04 0.533067E-04
0.131849E+00 0.378987E-04 0.862842E-05 0.518194E-04
0.132317E+00 0.632333E-04 0.135867E-03 0.503895E-04
0.132786E+00 0.482224E-04 0.160214E-04 0.490087E-04
0.133254E+00 0.708174E-04 0.117311E-04 0.476808E-04
0.133723E+00 0.351843E-04 0.179264E-04 0.463982E-04
0.134191E+00 0.987057E-05 0.377725E-04 0.451646E-04
0.134660E+00 0.149559E-04 0.149348E-04 0.439730E-04
0.135128E+00 0.283197E-04 0.270205E-03 0.428267E-04
0.135597E+00 0.476443E-04 0.138976E-04 0.417192E-04
0.136065E+00 0.456196E-04 0.126466E-03 0.406537E-04
0.136534E+00 0.331555E-04 0.950104E-05 0.396241E-04
0.137003E+00 0.540336E-04 0.925345E-04 0.386313E-04
0.137471E+00 0.581405E-04 0.172035E-04 0.376760E-04
0.137940E+00 0.406897E-04 0.236482E-04 0.367528E-04
0.138408E+00 0.751288E-04 0.960468E-05 0.358642E-04
0.138877E+00 0.409840E-04 0.221492E-04 0.350055E-04
0.139345E+00 0.274792E-04 0.869403E-05 0.341790E-04
0.139814E+00 0.308325E-04 0.193391E-04 0.333801E-04
0.140282E+00 0.330475E-04 0.101477E-04 0.326112E-04
0.140751E+00 0.474367E-04 0.882017E-05 0.318679E-04
0.141219E+00 0.364996E-04 0.600824E-04 0.311525E-04
0.141688E+00 0.277157E-04 0.107861E-04 0.304610E-04
0.142156E+00 0.225571E-04 0.110804E-04 0.297954E-04
0.142625E+00 0.128040E-04 0.768255E-04 0.291516E-04
0.143093E+00 0.192775E-04 0.204815E-04 0.285305E-04
0.143562E+00 0.187697E-04 0.161841E-04 0.279280E-04
0.144030E+00 0.217035E-04 0.168156E-03 0.273451E-04
0.144499E+00 0.459549E-04 0.879899E-05 0.267781E-04
0.144968E+00 0.632649E-05 0.113101E-04 0.262269E-04
0.145436E+00 0.100101E-04 0.923040E-05 0.256912E-04
0.145905E+00 0.431038E-04 0.136586E-04 0.251679E-04
0.146373E+00 0.137057E-04 0.913523E-05 0.246579E-04
0.146842E+00 -0.106919E-04 0.113093E-04 0.241580E-04
0.147310E+00 0.151100E-04 0.129844E-04 0.236695E-04
0.147779E+00 0.288928E-04 0.853509E-05 0.231894E-04
0.148247E+00 0.220669E-04 0.265082E-04 0.227188E-04
0.148716E+00 -0.499127E-05 0.861952E-05 0.222550E-04
0.149184E+00 0.419158E-04 0.172689E-04 0.217992E-04
0.149653E+00 0.215243E-04 0.107231E-04 0.213488E-04
0.150121E+00 0.720607E-05 0.186510E-03 0.209050E-04
0.150590E+00 -0.273151E-05 0.217925E-04 0.204654E-04
0.151058E+00 0.207623E-04 0.888923E-05 0.200312E-04
0.151527E+00 0.331356E-04 0.179135E-04 0.196001E-04
0.151995E+00 0.468388E-05 0.433438E-04 0.191735E-04
0.152464E+00 0.136618E-04 0.187717E-04 0.187491E-04
0.152933E+00 0.345596E-04 0.890803E-05 0.183274E-04
0.153401E+00 0.150253E-04 0.156131E-03 0.179091E-04
0.153870E+00 -0.936902E-05 0.253081E-04 0.174919E-04
0.154338E+00 0.380502E-05 0.131622E-04 0.170774E-04
0.154807E+00 0.306631E-04 0.109530E-04 0.166635E-04
0.155275E+00 0.841113E-05 0.790841E-03 0.162520E-04
0.155744E+00 0.145372E-04 0.113253E-04 0.158413E-04
0.156212E+00 0.321246E-04 0.139685E-04 0.154334E-04
0.156681E+00 0.104155E-04 0.868398E-05 0.150268E-04
0.157149E+00 0.239363E-04 0.146167E-04 0.146235E-04
0.157618E+00 0.477385E-05 0.866279E-05 0.142220E-04
0.158086E+00 0.171783E-04 0.157082E-04 0.138244E-04
0.158555E+00 0.274128E-04 0.135969E-04 0.134290E-04
0.159023E+00 0.127798E-04 0.110540E-04 0.130380E-04
0.159492E+00 0.245279E-04 0.115398E-04 0.126497E-04
0.159960E+00 -0.498663E-05 0.899229E-05 0.122660E-04
0.160429E+00 0.401547E-04 0.865311E-05 0.118856E-04
0.160898E+00 0.248302E-04 0.116988E-03 0.115094E-04
0.161366E+00 0.192269E-04 0.141716E-04 0.111385E-04
0.161835E+00 -0.730755E-06 0.266336E-04 0.107713E-04
0.162303E+00 0.339201E-04 0.108175E-04 0.104097E-04
0.162772E+00 -0.738827E-05 0.137662E-04 0.100523E-04
0.163240E+00 -0.140278E-04 0.880356E-05 0.970063E-05
0.163709E+00 0.318062E-04 0.966286E-05 0.935346E-05
0.164177E+00 0.211124E-06 0.884180E-05 0.901237E-05
0.164646E+00 0.917022E-08 0.467224E-04 0.867601E-05
0.165114E+00 -0.759278E-05 0.302884E-04 0.834594E-05
0.165583E+00 0.919195E-05 0.223424E-04 0.802086E-05
0.166051E+00 -0.205499E-05 0.192466E-04 0.770223E-05
0.166520E+00 0.274692E-05 0.759122E-04 0.738879E-05
0.166988E+00 -0.907739E-05 0.864428E-05 0.708194E-05
0.167457E+00 0.202780E-04 0.204473E-04 0.678045E-05
0.167925E+00 0.339430E-05 0.141724E-04 0.648567E-05
0.168394E+00 0.219648E-04 0.236576E-03 0.619679E-05
0.168863E+00 0.960933E-05 0.163186E-04 0.591514E-05
0.169331E+00 0.132191E-05 0.919895E-05 0.564193E-05
0.169800E+00 -0.262332E-04 0.540386E-04 0.537650E-05
0.170268E+00 -0.155367E-05 0.873854E-05 0.512041E-05
0.170737E+00 -0.154620E-04 0.826142E-04 0.487290E-05
0.171205E+00 -0.121160E-05 0.101472E-04 0.463529E-05
0.171674E+00 0.272447E-04 0.296748E-04 0.440676E-05
0.172142E+00 0.263627E-05 0.184067E-04 0.418841E-05
0.172611E+00 -0.208346E-04 0.367864E-04 0.397939E-05
0.173079E+00 0.165341E-05 0.299031E-04 0.378061E-05
0.173548E+00 0.158737E-04 0.871514E-05 0.359122E-05
0.174016E+00 0.154153E-04 0.892100E-05 0.341196E-05
0.174485E+00 -0.111455E-04 0.141381E-04 0.324201E-05
0.174953E+00 0.297645E-05 0.183787E-03 0.308199E-05
0.175422E+00 -0.129439E-04 0.174229E-04 0.293109E-05
0.175890E+00 -0.561751E-05 0.861237E-05 0.278984E-05
0.176359E+00 0.118504E-04 0.818472E-05 0.265750E-05
0.176828E+00 0.216711E-04 0.341226E-04 0.253425E-05
0.177296E+00 0.145794E-04 0.100156E-03 0.242018E-05
0.177765E+00 -0.241272E-04 0.506957E-04 0.231468E-05
0.178233E+00 -0.134997E-04 0.377041E-04 0.221807E-05
0.178702E+00 -0.104357E-04 0.221590E-04 0.212986E-05
0.179170E+00 -0.974194E-06 0.892659E-04 0.205031E-05
0.179639E+00 0.135954E-04 0.153789E-04 0.197903E-05
0.180107E+00 0.426110E-05 0.293178E-04 0.191628E-05
0.180576E+00 -0.962501E-05 0.978640E-05 0.186178E-05
0.181044E+00 -0.693958E-05 0.125060E-04 0.181568E-05
0.181513E+00 -0.171057E-05 0.870299E-05 0.177730E-05
0.181981E+00 -0.116514E-05 0.144967E-03 0.174632E-05
0.182450E+00 0.100011E-04 0.920433E-05 0.172213E-05
0.182918E+00 0.237264E-04 0.786782E-05 0.170442E-05
0.183387E+00 0.134831E-05 0.468845E-04 0.169275E-05
0.183855E+00 -0.144209E-04 0.382299E-04 0.168683E-05
0.184324E+00 -0.132176E-04 0.213070E-04 0.168632E-05
0.184793E+00 -0.503521E-05 0.573043E-04 0.169095E-05
0.185261E+00 -0.102893E-04 0.784713E-05 0.170043E-05
0.185730E+00 0.311854E-05 0.787815E-05 0.171457E-05
0.186198E+00 0.219903E-04 0.284646E-04 0.173305E-05
0.186667E+00 0.217403E-05 0.958969E-05 0.175575E-05
0.187135E+00 0.295754E-05 0.142480E-04 0.178235E-05
0.187604E+00 -0.462535E-05 0.159165E-04 0.181274E-05
0.188072E+00 0.867777E-05 0.783501E-05 0.184661E-05
0.188541E+00 0.124850E-04 0.118531E-04 0.188387E-05
0.189009E+00 0.290492E-06 0.983199E-05 0.192416E-05
0.189478E+00 -0.240925E-04 0.890055E-05 0.196745E-05
0.189946E+00 -0.263246E-04 0.272721E-04 0.201332E-05
0.190415E+00 -0.490775E-06 0.954026E-05 0.206174E-05
0.190883E+00 0.181377E-04 0.105544E-04 0.211226E-05
0.191352E+00 0.809240E-05 0.903814E-05 0.216486E-05
0.191820E+00 -0.166576E-04 0.840160E-04 0.221903E-05
0.192289E+00 -0.221978E-04 0.137823E-03 0.227474E-05
0.192758E+00 -0.160757E-04 0.353162E-04 0.233158E-05
0.193226E+00 0.111986E-04 0.167503E-04 0.238910E-05
0.193695E+00 0.148299E-04 0.394885E-04 0.244723E-05
0.194163E+00 0.111233E-04 0.117463E-04 0.250547E-05
0.194632E+00 -0.819952E-05 0.368074E-04 0.256387E-05
0.195100E+00 -0.129240E-04 0.963759E-05 0.262200E-05
0.195569E+00 -0.109075E-05 0.128219E-04 0.267992E-05
0.196037E+00 -0.803148E-05 0.878143E-05 0.273717E-05
0.196506E+00 0.366139E-05 0.315378E-04 0.279378E-05
0.196974E+00 0.217127E-04 0.235985E-04 0.284930E-05
0.197443E+00 0.109904E-04 0.149482E-04 0.290374E-05
0.197911E+00 0.253679E-05 0.187628E-04 0.295661E-05
0.198380E+00 0.245179E-04 0.245169E-04 0.300792E-05
0.198848E+00 0.112286E-04 0.217327E-04 0.305718E-05
0.199317E+00 -0.130992E-05 0.253813E-04 0.310436E-05
0.199785E+00 -0.130144E-04 0.386763E-04 0.314900E-05
0.200254E+00 0.903589E-05 0.179504E-04 0.319103E-05
0.200723E+00 0.725240E-05 0.101436E-04 0.323008E-05
0.201191E+00 0.207736E-04 0.166162E-04 0.326582E-05
0.201660E+00 0.171107E-04 0.895527E-05 0.329814E-05
0.202128E+00 0.683459E-05 0.148467E-04 0.332663E-05
0.202597E+00 -0.301009E-04 0.688567E-05 0.335117E-05
0.203065E+00 -0.105304E-04 0.802519E-04 0.337139E-05
0.203534E+00 0.849291E-05 0.109283E-04 0.338713E-05
0.204002E+00 0.197882E-04 0.241171E-04 0.339810E-05
0.204471E+00 0.630520E-05 0.489797E-04 0.340410E-05
0.204939E+00 -0.168363E-04 0.304159E-04 0.340490E-05
0.205408E+00 -0.418637E-05 0.162040E-04 0.340031E-05
0.205876E+00 0.183667E-04 0.146474E-04 0.339016E-05
0.206345E+00 -0.938408E-06 0.289260E-04 0.337424E-05
0.206813E+00 0.189883E-04 0.861622E-04 0.335253E-05
0.207282E+00 0.293984E-04 0.215645E-04 0.332521E-05
0.207750E+00 0.243502E-04 0.803324E-05 0.329275E-05
0.208219E+00 0.154428E-05 0.976783E-05 0.325537E-05
0.208688E+00 -0.225954E-04 0.311058E-04 0.321351E-05
0.209156E+00 -0.229832E-05 0.839232E-05 0.316766E-05
0.209625E+00 0.144144E-04 0.240480E-04 0.311801E-05
0.210093E+00 -0.283449E-04 0.167868E-04 0.306514E-05
0.210562E+00 -0.169226E-04 0.224324E-04 0.300919E-05
0.211030E+00 0.277440E-04 0.802655E-05 0.295077E-05
0.211499E+00 0.325254E-05 0.812744E-05 0.289000E-05
0.211967E+00 0.717339E-05 0.163451E-04 0.282747E-05
0.212436E+00 0.102656E-04 0.271770E-04 0.276327E-05
0.212904E+00 0.121418E-04 0.297301E-04 0.269798E-05
0.213373E+00 0.136036E-04 0.349526E-04 0.263165E-05
0.213841E+00 -0.142328E-04 0.790219E-05 0.256486E-05
0.214310E+00 0.473146E-05 0.728996E-05 0.249761E-05
0.214778E+00 -0.158760E-04 0.785175E-05 0.243045E-05
0.215247E+00 0.196846E-05 0.461963E-04 0.236337E-05
0.215715E+00 -0.117900E-04 0.260413E-04 0.229688E-05
0.216184E+00 -0.178504E-04 0.159586E-04 0.223093E-05
0.216653E+00 -0.320449E-05 0.963283E-05 0.216589E-05
0.217121E+00 0.128190E-06 0.220915E-03 0.210209E-05
0.217590E+00 0.317074E-04 0.877824E-05 0.203944E-05
0.218058E+00 0.148284E-04 0.113971E-04 0.197840E-05
0.218527E+00 0.210575E-04 0.435732E-04 0.191886E-05
0.218995E+00 0.130581E-04 0.752504E-04 0.186123E-05
0.219464E+00 -0.128244E-04 0.156038E-04 0.180540E-05
0.219932E+00 -0.227152E-05 0.133059E-04 0.175127E-05
0.220401E+00 0.837920E-05 0.807873E-05 0.169768E-05
0.220869E+00 0.134587E-04 0.899484E-05 0.164398E-05
0.221338E+00 0.444486E-04 0.112739E-04 0.158907E-05
0.221806E+00 0.773800E-05 0.208318E-03 0.153241E-05
0.222275E+00 0.797821E-05 0.871686E-05 0.147301E-05
0.222743E+00 0.120412E-04 0.146708E-04 0.141045E-05
0.223212E+00 0.289531E-04 0.315901E-04 0.134386E-05
0.223680E+00 0.317170E-04 0.570788E-04 0.127300E-05
0.224149E+00 0.300694E-05 0.119460E-04 0.119711E-05
0.224618E+00 0.231915E-04 0.458230E-04 0.111598E-05
0.225086E+00 -0.591546E-05 0.116050E-04 0.102956E-05
0.225555E+00 -0.994364E-05 0.914067E-05 0.937316E-06
0.226023E+00 0.272754E-05 0.804259E-05 0.839619E-06
0.226492E+00 -0.276832E-04 0.498733E-04 0.736135E-06
0.226960E+00 -0.144797E-04 0.177507E-04 0.627513E-06
0.227429E+00 -0.138480E-04 0.375118E-04 0.513622E-06
0.227897E+00 0.227327E-04 0.190806E-04 0.395398E-06
0.228366E+00 -0.119254E-04 0.216642E-04 0.272903E-06
0.228834E+00 0.260915E-06 0.103874E-04 0.147334E-06
0.229303E+00 -0.206913E-05 0.838044E-05 0.189243E-07
0.229771E+00 0.177405E-04 0.905601E-04 -0.110928E-06
0.230240E+00 -0.700348E-05 0.126166E-04 -0.241861E-06
0.230708E+00 -0.103863E-04 0.293513E-04 -0.372362E-06
0.231177E+00 -0.534404E-05 0.987583E-05 -0.502007E-06
0.231645E+00 -0.910841E-05 0.111319E-04 -0.629269E-06
0.232114E+00 -0.117105E-05 0.284036E-04 -0.753738E-06
0.232583E+00 0.310025E-05 0.195599E-04 -0.874113E-06
0.233051E+00 0.658710E-05 0.126423E-04 -0.988607E-06
0.233520E+00 -0.170286E-04 0.888406E-05 -0.109636E-05
0.233988E+00 -0.158722E-04 0.990821E-05 -0.119605E-05
0.234457E+00 0.205979E-05 0.506098E-04 -0.128760E-05
0.234925E+00 -0.338793E-05 0.831648E-05 -0.137050E-05
0.235394E+00 -0.265469E-05 0.826710E-05 -0.144521E-05
0.235862E+00 -0.644136E-05 0.827573E-05 -0.151173E-05
0.236331E+00 -0.122569E-04 0.165400E-04 -0.157081E-05
0.236799E+00 -0.167344E-04 0.640232E-04 -0.162273E-05
0.237268E+00 0.167083E-05 0.132121E-04 -0.166832E-05
0.237736E+00 -0.267705E-04 0.168126E-04 -0.170799E-05
0.238205E+00 -0.106731E-04 0.831238E-05 -0.174250E-05
0.238673E+00 0.251468E-05 0.985272E-05 -0.177229E-05
0.239142E+00 -0.346373E-04 0.332665E-04 -0.179802E-05
0.239610E+00 0.406206E-05 0.442760E-04 -0.182008E-05
0.240079E+00 0.401947E-05 0.839887E-05 -0.183899E-05
0.240548E+00 0.821684E-05 0.107950E-04 -0.185512E-05
0.241016E+00 -0.659961E-05 0.569502E-04 -0.186877E-05
0.241485E+00 0.125949E-04 0.268009E-04 -0.188031E-05
0.241953E+00 0.195481E-04 0.893025E-05 -0.188995E-05
0.242422E+00 -0.183506E-04 0.118292E-04 -0.189792E-05
0.242890E+00 0.135233E-04 0.108391E-04 -0.190439E-05
0.243359E+00 -0.111291E-04 0.689401E-04 -0.190950E-05
0.243827E+00 -0.326849E-04 0.346805E-04 -0.191335E-05
0.244296E+00 0.671028E-05 0.166336E-04 -0.191602E-05
0.244764E+00 -0.186241E-04 0.108022E-04 -0.191751E-05
0.245233E+00 0.182803E-04 0.827960E-04 -0.191785E-05
0.245701E+00 -0.655758E-05 0.300721E-04 -0.191701E-05
0.246170E+00 -0.251042E-04 0.984352E-05 -0.191503E-05
0.246638E+00 -0.248178E-04 0.124325E-04 -0.191190E-05
0.247107E+00 -0.324747E-04 0.131396E-04 -0.190757E-05
0.247575E+00 0.182648E-05 0.285080E-03 -0.190198E-05
0.248044E+00 0.192061E-04 0.262544E-04 -0.189500E-05
0.248513E+00 -0.296671E-04 0.399429E-04 -0.188650E-05
0.248981E+00 0.156323E-04 0.942766E-05 -0.187630E-05
0.249450E+00 0.172439E-04 0.282065E-04 -0.186417E-05
0.249918E+00 -0.154765E-04 0.110925E-04 -0.184989E-05
0.250387E+00 -0.433108E-05 0.357481E-04 -0.183312E-05
0.250855E+00 0.142810E-05 0.556270E-04 -0.181358E-05
0.251324E+00 0.146487E-04 0.160038E-04 -0.179081E-05
0.251792E+00 -0.158655E-04 0.561665E-04 -0.176451E-05
0.252261E+00 0.524516E-06 0.154247E-04 -0.173409E-05
0.252729E+00 0.119830E-04 0.164574E-04 -0.169922E-05
0.253198E+00 -0.208615E-04 0.861801E-05 -0.165923E-05
0.253666E+00 0.147055E-04 0.281240E-04 -0.161379E-05
0.254135E+00 0.192550E-04 0.156763E-04 -0.156222E-05
0.254603E+00 0.122843E-04 0.588876E-04 -0.150428E-05
0.255072E+00 -0.176550E-04 0.306627E-04 -0.143938E-05
0.255540E+00 -0.169313E-04 0.513378E-04 -0.136754E-05
0.256009E+00 0.155423E-05 0.158060E-04 -0.128839E-05
0.256478E+00 0.111075E-04 0.119570E-04 -0.120223E-05
0.256946E+00 -0.197447E-06 0.946053E-05 -0.110972E-05
0.257415E+00 0.926548E-05 0.160911E-04 -0.101123E-05
0.257883E+00 -0.969449E-05 0.132220E-04 -0.908384E-06
0.258352E+00 -0.269785E-04 0.855405E-05 -0.802243E-06
0.258820E+00 -0.204261E-04 0.825971E-03 -0.694375E-06
0.259289E+00 -0.418732E-06 0.395935E-04 -0.585203E-06
0.259757E+00 -0.423169E-05 0.174948E-04 -0.476085E-06
0.260226E+00 -0.476086E-04 0.724130E-02 -0.367437E-06
0.260694E+00 -0.486534E-06 0.603024E-03 -0.260570E-06
0.261163E+00 0.650439E-05 0.885969E-05 -0.155827E-06
0.261631E+00 -0.180696E-05 0.155504E-04 -0.543828E-07
0.262100E+00 0.732918E-06 0.461311E-04 0.435492E-07
0.262568E+00 0.452089E-05 0.948408E-05 0.137001E-06
0.263037E+00 0.142591E-04 0.432731E-04 0.225925E-06
0.263505E+00 0.246539E-04 0.229050E-04 0.309603E-06
0.263974E+00 0.299779E-05 0.248942E-04 0.388167E-06
0.264443E+00 0.115664E-04 0.950000E-05 0.461314E-06
0.264911E+00 0.169496E-04 0.120738E-04 0.528899E-06
0.265380E+00 0.113889E-04 0.106386E-04 0.591307E-06
0.265848E+00 0.231976E-04 0.331458E-03 0.648462E-06
0.266317E+00 0.103340E-04 0.916325E-05 0.700891E-06
0.266785E+00 -0.618025E-05 0.987213E-05 0.748733E-06
0.267254E+00 0.409149E-05 0.928672E-05 0.792628E-06
0.267722E+00 -0.230595E-04 0.135321E-04 0.832885E-06
0.268191E+00 -0.145159E-04 0.740974E-04 0.870232E-06
0.268659E+00 -0.935054E-05 0.654948E-04 0.905111E-06
0.269128E+00 -0.179258E-05 0.931927E-05 0.938318E-06
0.269596E+00 0.255466E-04 0.377001E-04 0.970394E-06
0.270065E+00 -0.162929E-04 0.130510E-03 0.100219E-05
0.270533E+00 0.202687E-04 0.322597E-04 0.103433E-05
0.271002E+00 0.711984E-05 0.307970E-04 0.106771E-05
0.271470E+00 -0.183880E-04 0.214205E-04 0.110271E-05
0.271939E+00 -0.888124E-05 0.138122E-04 0.113944E-05
0.272408E+00 -0.104496E-05 0.510342E-03 0.117772E-05
0.272876E+00 -0.573756E-05 0.193676E-04 0.121739E-05
0.273345E+00 0.122348E-04 0.132240E-04 0.125850E-05
0.273813E+00 0.221057E-04 0.206605E-04 0.130078E-05
0.274282E+00 0.310919E-06 0.262723E-04 0.134429E-05
0.274750E+00 0.149706E-04 0.116566E-03 0.138872E-05
0.275219E+00 0.161671E-04 0.120096E-04 0.143415E-05
0.275687E+00 0.721630E-05 0.849600E-05 0.148024E-05
0.276156E+00 -0.236921E-05 0.382254E-04 0.152704E-05
0.276624E+00 -0.768890E-05 0.194860E-04 0.157421E-05
0.277093E+00 -0.194466E-04 0.232602E-04 0.162179E-05
0.277561E+00 -0.117483E-04 0.984567E-05 0.166941E-05
0.278030E+00 -0.201269E-04 0.105269E-04 0.171710E-05
0.278498E+00 -0.302152E-04 0.106441E-02 0.176447E-05
0.278967E+00 -0.167944E-04 0.284447E-02 0.181153E-05
0.279435E+00 -0.317697E-04 0.241014E-03 0.185787E-05
0.279904E+00 0.104489E-04 0.348260E-04 0.190350E-05
0.280373E+00 -0.592004E-05 0.107471E-04 0.194808E-05
0.280841E+00 0.602575E-05 0.936649E-05 0.199131E-05
0.281310E+00 -0.247401E-04 0.494251E-03 0.203313E-05
0.281778E+00 -0.276101E-04 0.361853E-04 0.207313E-05
0.282247E+00 -0.464145E-05 0.891863E-05 0.211125E-05
0.282715E+00 0.984384E-05 0.109642E-03 0.214706E-05
0.283184E+00 0.554354E-05 0.180090E-04 0.218048E-05
0.283652E+00 0.191441E-04 0.170199E-04 0.221111E-05
0.284121E+00 0.534353E-05 0.340609E-04 0.223886E-05
0.284589E+00 0.227778E-05 0.127150E-04 0.226357E-05
0.285058E+00 0.912734E-05 0.520667E-04 0.228543E-05
0.285526E+00 0.206829E-04 0.131214E-04 0.230442E-05
0.285995E+00 -0.114906E-05 0.479022E-04 0.232071E-05
0.286463E+00 0.109792E-04 0.102049E-04 0.233435E-05
0.286932E+00 0.181377E-04 0.102640E-03 0.234548E-05
0.287400E+00 -0.551128E-06 0.123350E-04 0.235418E-05
0.287869E+00 0.243087E-05 0.365079E-04 0.236060E-05
0.288338E+00 -0.270739E-05 0.255766E-04 0.236484E-05
0.288806E+00 0.126968E-04 0.953787E-05 0.236703E-05
0.289275E+00 0.866054E-05 0.227452E-04 0.236729E-05
0.289743E+00 0.371162E-04 0.112335E-04 0.236577E-05
0.290212E+00 0.236430E-05 0.439688E-04 0.236258E-05
0.290680E+00 0.776337E-05 0.148211E-04 0.235788E-05
0.291149E+00 0.156264E-04 0.317764E-04 0.235178E-05
0.291617E+00 0.403155E-04 0.132440E-03 0.234445E-05
0.292086E+00 0.322178E-04 0.486633E-04 0.233599E-05
0.292554E+00 -0.134776E-04 0.155450E-03 0.232658E-05
0.293023E+00 -0.555608E-05 0.104901E-04 0.231631E-05
0.293491E+00 -0.285759E-04 0.995847E-05 0.230535E-05
0.293960E+00 -0.303932E-04 0.161092E-04 0.229381E-05
0.294428E+00 0.193553E-04 0.273472E-04 0.228185E-05
0.294897E+00 0.121403E-04 0.980695E-05 0.226957E-05
0.295365E+00 0.550634E-06 0.105605E-04 0.225715E-05
0.295834E+00 -0.271315E-04 0.337533E-04 0.224466E-05
0.296303E+00 -0.227981E-04 0.118045E-03 0.223225E-05
0.296771E+00 0.217784E-04 0.246538E-04 0.222009E-05
0.297240E+00 0.402014E-04 0.985879E-05 0.220821E-05
0.297708E+00 0.123270E-04 0.336364E-04 0.219669E-05
0.298177E+00 -0.125346E-04 0.349072E-04 0.218551E-05
0.298645E+00 0.148592E-05 0.252321E-04 0.217472E-05
0.299114E+00 0.315695E-04 0.854543E-04 0.216432E-05
0.299582E+00 -0.575351E-05 0.167383E-03 0.215435E-05
0.300051E+00 0.137150E-04 0.180601E-04 0.214481E-05
0.300519E+00 -0.221082E-04 0.778224E-04 0.213574E-05
0.300988E+00 -0.498454E-05 0.129842E-04 0.212713E-05
0.301456E+00 0.430844E-05 0.965095E-05 0.211904E-05
0.301925E+00 -0.208155E-04 0.400582E-03 0.211145E-05
0.302393E+00 -0.113697E-04 0.150781E-04 0.210442E-05
0.302862E+00 0.205958E-04 0.540671E-04 0.209793E-05
0.303330E+00 -0.241831E-04 0.195187E-04 0.209203E-05
0.303799E+00 -0.875002E-05 0.189593E-04 0.208672E-05
0.304268E+00 0.111327E-04 0.139833E-04 0.208203E-05
0.304736E+00 -0.288548E-04 0.441385E-04 0.207799E-05
0.305205E+00 -0.144180E-04 0.153992E-04 0.207461E-05
0.305673E+00 -0.552111E-05 0.219067E-04 0.207191E-05
0.306142E+00 0.233979E-04 0.188673E-04 0.206991E-05
0.306610E+00 -0.395818E-05 0.118709E-04 0.206864E-05
0.307079E+00 -0.280116E-04 0.445157E-04 0.206812E-05
0.307547E+00 -0.323277E-04 0.234897E-04 0.206836E-05
0.308016E+00 0.644616E-05 0.340040E-04 0.206940E-05
0.308484E+00 0.706082E-05 0.315445E-04 0.207125E-05
0.308953E+00 -0.212599E-04 0.237398E-04 0.207395E-05
0.309421E+00 -0.179641E-04 0.187880E-04 0.207750E-05
0.309890E+00 -0.790698E-05 0.134175E-04 0.208194E-05
0.310358E+00 0.308769E-05 0.228791E-04 0.208724E-05
0.310827E+00 -0.149015E-04 0.157591E-04 0.209338E-05
0.311295E+00 -0.673588E-05 0.214130E-03 0.210029E-05
0.311764E+00 0.142528E-04 0.115593E-04 0.210797E-05
0.312233E+00 -0.158088E-04 0.606479E-03 0.211635E-05
0.312701E+00 0.408182E-05 0.212025E-04 0.212538E-05
0.313170E+00 0.600164E-05 0.202833E-04 0.213506E-05
0.313638E+00 0.615313E-05 0.505267E-04 0.214531E-05
0.314107E+00 -0.128234E-04 0.241361E-04 0.215613E-05
0.314575E+00 0.626278E-05 0.514770E-04 0.216743E-05
0.315044E+00 -0.173292E-04 0.129548E-03 0.217922E-05
0.315512E+00 -0.639684E-05 0.171097E-04 0.219141E-05
0.315981E+00 0.412173E-05 0.164938E-04 0.220401E-05
0.316449E+00 0.570266E-05 0.159831E-04 0.221692E-05
0.316918E+00 -0.138536E-04 0.117054E-04 0.223017E-05
0.317386E+00 -0.557361E-05 0.429286E-04 0.224364E-05
0.317855E+00 -0.432792E-05 0.251220E-04 0.225736E-05
0.318323E+00 0.522554E-04 0.135632E-04 0.227121E-05
0.318792E+00 0.821950E-05 0.323098E-04 0.228522E-05
0.319260E+00 -0.210755E-04 0.246119E-04 0.229928E-05
0.319729E+00 0.177363E-04 0.250285E-04 0.231341E-05
0.320198E+00 -0.232451E-05 0.206929E-04 0.232753E-05
0.320666E+00 -0.311305E-04 0.547473E-04 0.234155E-05
0.321135E+00 -0.106066E-05 0.281750E-04 0.235551E-05
0.321603E+00 -0.490963E-05 0.156008E-03 0.236927E-05
0.322072E+00 0.263126E-06 0.245406E-04 0.238287E-05
0.322540E+00 -0.239888E-04 0.299429E-03 0.239619E-05
0.323009E+00 -0.117113E-04 0.114095E-04 0.240923E-05
0.323477E+00 -0.121779E-04 0.131157E-04 0.242191E-05
0.323946E+00 -0.278418E-04 0.127295E-04 0.243424E-05
0.324414E+00 0.669265E-05 0.289295E-04 0.244612E-05
0.324883E+00 -0.145310E-04 0.187557E-04 0.245755E-05
0.325351E+00 -0.144623E-04 0.200212E-04 0.246846E-05
0.325820E+00 0.696177E-05 0.113940E-04 0.247885E-05
0.326288E+00 0.341343E-04 0.212471E-04 0.248862E-05
0.326757E+00 0.377917E-04 0.121384E-04 0.249778E-05
0.327225E+00 -0.202135E-04 0.360141E-04 0.250625E-05
0.327694E+00 0.109665E-04 0.141572E-04 0.251402E-05
0.328163E+00 -0.331235E-04 0.937435E-02 0.252102E-05
0.328631E+00 -0.257068E-04 0.221828E-04 0.252721E-05
0.329100E+00 0.327449E-05 0.264318E-04 0.253257E-05
0.329568E+00 0.274605E-04 0.383456E-04 0.253703E-05
0.330037E+00 -0.313211E-04 0.598062E-04 0.254058E-05
0.330505E+00 0.357012E-06 0.185537E-04 0.254315E-05
0.330974E+00 0.207374E-04 0.957661E-04 0.254472E-05
0.331442E+00 0.243157E-04 0.122071E-04 0.254523E-05
0.331911E+00 0.105629E-05 0.111274E-04 0.254466E-05
0.332379E+00 -0.404059E-05 0.235443E-04 0.254297E-05
0.332848E+00 -0.471458E-04 0.875590E-04 0.254010E-05
0.333316E+00 -0.998438E-05 0.114040E-03 0.253605E-05
0.333785E+00 0.143867E-04 0.126624E-04 0.253075E-05
0.334253E+00 0.112460E-04 0.302651E-04 0.252419E-05
0.334722E+00 0.373894E-04 0.238940E-04 0.251632E-05
0.335190E+00 0.634208E-05 0.122748E-04 0.250713E-05
0.335659E+00 0.127032E-04 0.178802E-04 0.249655E-05
0.336128E+00 0.242149E-04 0.163981E-04 0.248462E-05
0.336596E+00 0.279978E-04 0.147661E-04 0.247141E-05
0.337065E+00 0.148566E-04 0.371391E-04 0.245688E-05
0.337533E+00 -0.284637E-05 0.264384E-04 0.244115E-05
0.338002E+00 0.510612E-04 0.622777E-04 0.242419E-05
0.338470E+00 0.957168E-05 0.371908E-04 0.240610E-05
0.338939E+00 0.420524E-05 0.385667E-03 0.238685E-05
0.339407E+00 0.269014E-04 0.657081E-04 0.236656E-05
0.339876E+00 0.169297E-05 0.116421E-04 0.234518E-05
0.340344E+00 -0.352008E-05 0.303796E-04 0.232286E-05
0.340813E+00 0.356124E-04 0.240115E-03 0.229953E-05
0.341281E+00 -0.140502E-04 0.116123E-04 0.227533E-05
0.341750E+00 0.213367E-05 0.194727E-04 0.225021E-05
0.342218E+00 -0.115943E-04 0.147282E-03 0.222430E-05
0.342687E+00 0.889347E-05 0.192983E-04 0.219755E-05
0.343155E+00 -0.360041E-06 0.537608E-04 0.217011E-05
0.343624E+00 0.660812E-05 0.132679E-04 0.214190E-05
0.344093E+00 0.789394E-05 0.287578E-04 0.211302E-05
0.344561E+00 0.133261E-04 0.114747E-04 0.208357E-05
0.345030E+00 0.386962E-04 0.414257E-04 0.205347E-05
0.345498E+00 0.413812E-04 0.451745E-04 0.202288E-05
0.345967E+00 0.776902E-05 0.578575E-04 0.199171E-05
0.346435E+00 0.357136E-04 0.134221E-04 0.196014E-05
0.346904E+00 -0.761129E-05 0.123770E-04 0.192807E-05
0.347372E+00 -0.244141E-04 0.480634E-04 0.189567E-05
0.347841E+00 -0.331972E-04 0.354231E-04 0.186284E-05
0.348309E+00 -0.458875E-05 0.528810E-04 0.182975E-05
0.348778E+00 -0.177622E-04 0.211765E-04 0.179631E-05
0.349246E+00 -0.208838E-04 0.115985E-04 0.176276E-05
0.349715E+00 -0.849819E-05 0.302790E-04 0.172903E-05
0.350183E+00 0.544107E-05 0.222687E-04 0.169537E-05
0.350652E+00 0.115996E-04 0.354258E-04 0.166170E-05
0.351120E+00 0.420996E-04 0.106255E-04 0.162827E-05
0.351589E+00 0.698659E-05 0.152285E-04 0.159499E-05
0.352058E+00 0.364010E-05 0.137994E-04 0.156203E-05
0.352526E+00 0.855918E-05 0.307134E-04 0.152953E-05
0.352995E+00 -0.114511E-04 0.254106E-04 0.149741E-05
0.353463E+00 -0.142396E-04 0.179306E-04 0.146588E-05
0.353932E+00 0.227855E-04 0.229067E-04 0.143488E-05
0.354400E+00 0.430231E-04 0.392209E-04 0.140460E-05
0.354869E+00 0.122451E-04 0.502596E-04 0.137496E-05
0.355337E+00 -0.800096E-05 0.177803E-04 0.134616E-05
0.355806E+00 -0.331654E-04 0.244589E-03 0.131813E-05
0.356274E+00 -0.292536E-04 0.144199E-03 0.129103E-05
0.356743E+00 -0.392417E-04 0.840383E-04 0.126482E-05
0.357211E+00 -0.364160E-04 0.177534E-04 0.123965E-05
0.357680E+00 -0.192893E-05 0.144299E-04 0.121546E-05
0.358148E+00 0.137688E-04 0.106017E-03 0.119242E-05
0.358617E+00 0.464541E-05 0.268966E-04 0.117045E-05
0.359085E+00 -0.146589E-04 0.156226E-04 0.114972E-05
0.359554E+00 0.432915E-05 0.137859E-04 0.113017E-05
0.360023E+00 -0.448890E-04 0.114300E-04 0.111189E-05
0.360491E+00 0.580240E-05 0.454357E-04 0.109498E-05
0.360960E+00 0.914550E-05 0.269580E-04 0.107939E-05
0.361428E+00 -0.578567E-06 0.307137E-04 0.106525E-05
0.361897E+00 0.326657E-05 0.632372E-04 0.105249E-05
0.362365E+00 -0.210148E-04 0.137060E-04 0.104113E-05
0.362834E+00 -0.981479E-05 0.362910E-04 0.103108E-05
0.363302E+00 -0.359915E-04 0.107202E-04 0.102235E-05
0.363771E+00 -0.218888E-04 0.129396E-04 0.101487E-05
0.364239E+00 -0.180557E-04 0.175177E-04 0.100864E-05
0.364708E+00 -0.701927E-05 0.580441E-04 0.100362E-05
0.365176E+00 -0.226913E-04 0.346062E-04 0.999779E-06
0.365645E+00 0.438212E-05 0.363665E-04 0.997092E-06
0.366113E+00 0.118179E-04 0.268379E-04 0.995541E-06
0.366582E+00 0.323693E-04 0.138890E-04 0.995096E-06
0.367050E+00 0.511266E-05 0.117079E-04 0.995739E-06
0.367519E+00 0.139984E-05 0.139300E-02 0.997451E-06
0.367988E+00 -0.410309E-05 0.419776E-04 0.100021E-05
0.368456E+00 -0.369526E-04 0.232374E-04 0.100400E-05
0.368925E+00 0.661959E-05 0.591815E-04 0.100880E-05
0.369393E+00 -0.191699E-04 0.113419E-04 0.101459E-05
0.369862E+00 -0.247275E-04 0.133812E-04 0.102137E-05
0.370330E+00 0.274347E-04 0.171021E-04 0.102910E-05
0.370799E+00 -0.523125E-05 0.689900E-04 0.103779E-05
0.371267E+00 -0.611379E-05 0.179253E-04 0.104741E-05
0.371736E+00 -0.436645E-06 0.635624E-03 0.105796E-05
0.372204E+00 0.107695E-04 0.153842E-04 0.106941E-05
0.372673E+00 -0.242923E-04 0.225194E-04 0.108178E-05
0.373141E+00 -0.793628E-05 0.656250E-04 0.109501E-05
0.373610E+00 -0.575614E-05 0.711934E-04 0.110915E-05
0.374078E+00 -0.646824E-05 0.695794E-04 0.112412E-05
0.374547E+00 0.177416E-04 0.113819E-04 0.113998E-05
0.375015E+00 0.295390E-04 0.126318E-04 0.115659E-05
0.375484E+00 -0.245653E-04 0.786599E-04 0.117398E-05
0.375953E+00 -0.383487E-04 0.774673E-04 0.119205E-05
0.376421E+00 -0.633121E-05 0.301335E-04 0.121070E-05
0.376890E+00 -0.411758E-05 0.504784E-04 0.122995E-05
0.377358E+00 -0.497852E-05 0.133044E-04 0.124966E-05
0.377827E+00 -0.468738E-05 0.276087E-04 0.126985E-05
0.378295E+00 0.384407E-05 0.390681E-04 0.129035E-05
0.378764E+00 0.347609E-04 0.242986E-04 0.131120E-05
0.379232E+00 0.454406E-04 0.123554E-04 0.133224E-05
0.379701E+00 0.135743E-04 0.115946E-04 0.135349E-05
0.380169E+00 -0.199530E-04 0.854155E-04 0.137477E-05
0.380638E+00 0.151712E-05 0.116262E-04 0.139612E-05
0.381106E+00 -0.184680E-04 0.151188E-04 0.141736E-05
0.381575E+00 -0.223433E-04 0.112885E-04 0.143851E-05
0.382043E+00 0.154223E-04 0.120519E-04 0.145939E-05
0.382512E+00 0.135879E-04 0.148947E-04 0.148001E-05
0.382980E+00 0.334578E-04 0.118455E-04 0.150020E-05
0.383449E+00 0.209127E-04 0.129890E-04 0.151997E-05
0.383918E+00 -0.438722E-05 0.365911E-04 0.153917E-05
0.384386E+00 0.687900E-06 0.303945E-04 0.155769E-05
0.384855E+00 0.208927E-04 0.207060E-03 0.157552E-05
0.385323E+00 -0.216366E-04 0.207799E-04 0.159248E-05
0.385792E+00 0.595594E-05 0.453858E-04 0.160856E-05
0.386260E+00 -0.235521E-04 0.126486E-04 0.162360E-05
0.386729E+00 -0.111593E-04 0.501238E-04 0.163757E-05
0.387197E+00 0.254401E-06 0.484246E-04 0.165031E-05
0.387666E+00 0.334018E-05 0.150701E-04 0.166185E-05
0.388134E+00 -0.277681E-05 0.144594E-04 0.167215E-05
0.388603E+00 0.932151E-05 0.402289E-04 0.168127E-05
0.389071E+00 0.400769E-04 0.199725E-04 0.168919E-05
0.389540E+00 0.786124E-05 0.148722E-04 0.169596E-05
0.390008E+00 0.387676E-04 0.166568E-03 0.170157E-05
0.390477E+00 0.126311E-04 0.478995E-04 0.170607E-05
0.390945E+00 0.401892E-05 0.145822E-04 0.170947E-05
0.391414E+00 0.615643E-05 0.294894E-03 0.171179E-05
0.391883E+00 0.533856E-04 0.346123E-04 0.171306E-05
0.392351E+00 0.484888E-05 0.412495E-04 0.171331E-05
0.392820E+00 0.189912E-05 0.308092E-04 0.171256E-05
0.393288E+00 -0.895380E-05 0.148493E-04 0.171084E-05
0.393757E+00 0.883949E-05 0.286509E-04 0.170818E-05
0.394225E+00 0.302107E-04 0.153871E-04 0.170461E-05
0.394694E+00 -0.210598E-04 0.221206E-03 0.170015E-05
0.395162E+00 -0.222981E-04 0.164429E-04 0.169484E-05
0.395631E+00 0.128588E-04 0.176690E-04 0.168871E-05
0.396099E+00 0.580943E-04 0.985237E-04 0.168180E-05
0.396568E+00 -0.225430E-05 0.244438E-04 0.167411E-05
0.397036E+00 -0.143541E-04 0.245795E-04 0.166571E-05
0.397505E+00 -0.461781E-04 0.244097E-04 0.165660E-05
0.397973E+00 -0.258915E-04 0.187531E-04 0.164684E-05
0.398442E+00 0.193308E-04 0.126447E-03 0.163643E-05
0.398910E+00 -0.272730E-04 0.365905E-04 0.162544E-05
0.399379E+00 0.174334E-04 0.280915E-04 0.161386E-05
0.399848E+00 0.211254E-05 0.150707E-04 0.160174E-05
